# Supplementary material for: Revealing the dynamic whole transcriptome landscape of Clonorchis sinensis: Insights into the regulatory roles of noncoding RNAs and microtubule-related genes in development
Source: PLoS Negl Trop Dis. 2024 Jul 11;18(7):e0012311. doi: 10.1371/journal.pntd.0012311 (PMC11265684; doi:10.1371/journal.pntd.0012311)
Supplement: S2 Table — (XLSX) [file pntd.0012311.s004.xlsx]

## Sheet: Sheet1
Table S2. siRNA sequence of MSTRG.14258.5.
siRNA ID	Position	SS Sequence	AS Sequence	Score	Corrected score
1	9369	GAAUGAAGAUAGUAAACAAAG	UUGUUUACUAUCUUCAUUCUU	104.8	11.8
2	6011	GCAUUGUCAGCUAGUUAAAGC	UUUAACUAGCUGACAAUGCGG	104.6	44.6
3	6063	GGAUUGAAUGAGUAGUUAACA	UUAACUACUCAUUCAAUCCGU	104.1	44.1
