# Supplementary material for: Revealing the dynamic whole transcriptome landscape of Clonorchis sinensis: Insights into the regulatory roles of noncoding RNAs and microtubule-related genes in development
Source: PLoS Negl Trop Dis. 2024 Jul 11;18(7):e0012311. doi: 10.1371/journal.pntd.0012311 (PMC11265684; doi:10.1371/journal.pntd.0012311)
Supplement: S3 Table — (XLSX) [file pntd.0012311.s005.xlsx]

## Sheet: EGG VS M
Table S3. Differential expression of mRNAs at four different stages of Clonorchis sinensis.
Table S3-1. Differential expression of mRNAs of Clonorchis sinensis between eggs and metacercariae.
#ID	FDR	log2FC	regulated
gene-CSKR_104183	0.000997967	5.14331	up
Clonorchis_sinensis_newGene_24947	0.000993798	3.47238	up
gene-CSKR_201260	0.000991314	-1.36561	down
gene-CSKR_106493	0.000974454	1.64425	up
gene-CSKR_103421	0.000973601	1.56945	up
gene-CSKR_104082	0.000973373	3.4703	up
gene-CSKR_111433	0.000970366	2.62069	up
gene-CSKR_109321	0.0009697	1.37493	up
gene-CSKR_102373	0.000961844	3.85246	up
Clonorchis_sinensis_newGene_642	0.000952655	3.19048	up
gene-CSKR_104797	0.000952265	-2.65484	down
gene-CSKR_103216	0.000950898	2.03966	up
Clonorchis_sinensis_newGene_20214	0.000948727	5.41054	up
gene-CSKR_101773	0.000946646	-2.3318	down
gene-CSKR_113094	0.00094407	-1.09359	down
gene-CSKR_103220	0.000937	5.30391	up
gene-CSKR_106585	0.0009364	3.39856	up
gene-CSKR_105958	0.000923893	-1.19343	down
gene-CSKR_100966	0.00091931	4.1166	up
gene-CSKR_202872	0.000914699	-1.78077	down
gene-CSKR_111923	0.000898962	-1.35458	down
gene-CSKR_102067	0.000892996	4.18036	up
Clonorchis_sinensis_newGene_22121	0.000880429	-3.30672	down
gene-CSKR_109229	0.000878787	5.14271	up
gene-CSKR_203092	0.0008678	6.32847	up
gene-CSKR_101734	0.000865588	6.94972	up
gene-CSKR_100214	0.000864134	4.91306	up
Clonorchis_sinensis_newGene_20549	0.000853007	3.2473	up
gene-CSKR_106901	0.000842315	-1.10734	down
gene-CSKR_102683	0.000831145	-2.76062	down
gene-CSKR_106703	0.000830646	-1.22898	down
gene-CSKR_200855	0.000830646	1.45877	up
gene-CSKR_111977	0.000822827	-1.3183	down
gene-CSKR_101943	0.00082002	-1.37449	down
gene-CSKR_102096	0.000809968	-1.02521	down
gene-CSKR_103269	0.000795023	-1.79593	down
gene-CSKR_109951	0.000791981	1.423	up
gene-CSKR_107849	0.000790859	2.84365	up
gene-CSKR_101582	0.00078738	2.24887	up
gene-CSKR_105145	0.000787278	2.19344	up
gene-CSKR_103352	0.000785617	1.2248	up
gene-CSKR_110798	0.000779216	-5.13765	down
Clonorchis_sinensis_newGene_6591	0.000777115	3.88822	up
gene-CSKR_200527	0.000775874	5.8949	up
gene-CSKR_100391	0.000773526	-2.74609	down
Clonorchis_sinensis_newGene_35518	0.000772539	3.48644	up
gene-CSKR_108581	0.000732774	-1.49276	down
gene-CSKR_104667	0.000730633	4.4111	up
gene-CSKR_109405	0.00073014	4.88765	up
gene-CSKR_113922	0.000727306	-1.81492	down
gene-CSKR_108898	0.000723854	-1.87604	down
gene-CSKR_109965	0.000712975	1.47787	up
gene-CSKR_113123	0.000712226	5.44274	up
gene-CSKR_101708	0.000711437	1.68452	up
gene-CSKR_104753	0.000709866	-1.46174	down
gene-CSKR_111201	0.000705894	1.11525	up
gene-CSKR_110818	0.000701865	-1.11662	down
gene-CSKR_201942	0.000700511	4.67393	up
gene-CSKR_103508	0.000695714	1.80134	up
gene-CSKR_100866	0.000695345	6.38742	up
gene-CSKR_104802	0.000689549	-2.21154	down
gene-CSKR_113625	0.000684934	-1.92482	down
gene-CSKR_101082	0.000683186	6.50706	up
gene-CSKR_109504	0.000682129	-3.06088	down
gene-CSKR_112414	0.000672951	1.61348	up
Clonorchis_sinensis_newGene_5064	0.000672946	3.0577	up
gene-CSKR_107561	0.000665945	-5.66223	down
gene-CSKR_112498	0.000664377	-1.9274	down
Clonorchis_sinensis_newGene_10770	0.000662322	2.46025	up
gene-CSKR_104795	0.000661384	1.05228	up
gene-CSKR_103125	0.000660697	-5.571	down
gene-CSKR_107814	0.000658682	6.40685	up
gene-CSKR_200464	0.000658682	-3.5457	down
gene-CSKR_111917	0.000655361	-4.92628	down
gene-CSKR_111386	0.000653198	-1.7065	down
gene-CSKR_100594	0.000652164	-4.14392	down
gene-CSKR_201522	0.000642759	-2.36433	down
gene-CSKR_201267	0.000640655	1.84435	up
gene-CSKR_111670	0.000640524	1.89423	up
gene-CSKR_101748	0.000624687	1.73138	up
gene-CSKR_103286	0.000623982	-2.5337	down
gene-CSKR_102736	0.000618769	-3.74236	down
gene-CSKR_202988	0.000617253	2.864	up
gene-CSKR_104784	0.000616213	-2.04711	down
gene-CSKR_202751	0.000615831	-3.0019	down
gene-CSKR_113066	0.000615831	-1.59345	down
gene-CSKR_100008	0.000615121	1.35737	up
gene-CSKR_108805	0.000614858	-1.02929	down
gene-CSKR_100078	0.000609201	4.45198	up
gene-CSKR_114345	0.000606352	5.259	up
gene-CSKR_109381	0.000606352	-1.61222	down
gene-CSKR_114385	0.00060263	1.27637	up
gene-CSKR_113750	0.000597053	1.03145	up
Clonorchis_sinensis_newGene_21611	0.000588879	5.24013	up
gene-CSKR_110787	0.000582602	1.50338	up
gene-CSKR_202633	0.000580835	4.15733	up
Clonorchis_sinensis_newGene_13215	0.000579411	-2.16111	down
gene-CSKR_100047	0.00057503	-3.49315	down
gene-CSKR_107531	0.000566927	-2.70839	down
gene-CSKR_104085	0.00056304	-2.18075	down
gene-CSKR_105807	0.000556692	1.11492	up
gene-CSKR_109837	0.000554097	2.76668	up
gene-CSKR_200445	0.000551681	4.04289	up
gene-CSKR_109233	0.000547119	-1.86332	down
gene-CSKR_200642	0.000546341	1.69187	up
gene-CSKR_113384	0.000534824	-1.37681	down
gene-CSKR_102702	0.000533368	-2.26664	down
gene-CSKR_102816	0.000532613	1.70734	up
Clonorchis_sinensis_newGene_4217	0.000528926	4.45349	up
gene-CSKR_105718	0.000528718	-5.06887	down
gene-CSKR_107377	0.000520774	1.47273	up
gene-CSKR_200890	0.000517623	1.39993	up
gene-CSKR_107362	0.000516007	-1.78597	down
gene-CSKR_107270	0.00051126	3.6175	up
gene-CSKR_113327	0.000511159	5.45366	up
Clonorchis_sinensis_newGene_35052	0.000510152	-3.16099	down
gene-CSKR_104206	0.000509436	6.61399	up
gene-CSKR_106198	0.00050411	-1.12961	down
gene-CSKR_103210	0.000504104	6.49777	up
gene-CSKR_110874	0.000502219	-1.08085	down
gene-CSKR_109641	0.000501648	1.16307	up
gene-CSKR_104765	0.000501648	-5.69916	down
Clonorchis_sinensis_newGene_25169	0.000498101	4.41841	up
gene-CSKR_107263	0.000497523	-1.85915	down
gene-CSKR_111741	0.000497523	2.53047	up
gene-CSKR_102437	0.000494289	-5.86557	down
Clonorchis_sinensis_newGene_24750	0.00049332	-5.29936	down
gene-CSKR_101569	0.000491795	-3.43314	down
gene-CSKR_106261	0.000485921	3.97233	up
gene-CSKR_110126	0.000484503	-3.6546	down
gene-CSKR_113092	0.000483867	-2.96988	down
gene-CSKR_109002	0.000483823	-1.224	down
gene-CSKR_113829	0.000476388	5.40071	up
gene-CSKR_101697	0.000472068	4.87037	up
Clonorchis_sinensis_newGene_29210	0.000471554	1.63677	up
gene-CSKR_107488	0.000468489	-1.32145	down
gene-CSKR_101978	0.000467727	-4.86904	down
gene-CSKR_103239	0.000467389	5.15854	up
gene-CSKR_108877	0.000465666	-1.72897	down
Clonorchis_sinensis_newGene_604	0.000463018	5.57164	up
gene-CSKR_107253	0.000462812	-2.01502	down
gene-CSKR_201130	0.000461416	1.11005	up
Clonorchis_sinensis_newGene_24065	0.000461416	-2.47527	down
gene-CSKR_203985	0.000460823	1.14345	up
gene-CSKR_106020	0.000457768	1.98053	up
gene-CSKR_203119	0.000456924	-3.4847	down
gene-CSKR_201249	0.000455573	-2.23789	down
gene-CSKR_202385	0.000449459	6.44786	up
gene-CSKR_104694	0.000447431	-3.95976	down
gene-CSKR_200133	0.000444103	-1.54458	down
gene-CSKR_100430	0.000439624	2.72182	up
gene-CSKR_104125	0.000439541	2.69504	up
gene-CSKR_200989	0.000431773	8.13227	up
Clonorchis_sinensis_newGene_4565	0.000428921	4.05904	up
gene-CSKR_106324	0.000421246	1.63895	up
gene-CSKR_100228	0.000419335	1.12699	up
gene-CSKR_113748	0.000418579	-1.37691	down
gene-CSKR_105501	0.000401458	-1.13513	down
gene-CSKR_107794	0.00040103	-1.47288	down
gene-CSKR_113069	0.000398923	3.58814	up
gene-CSKR_105121	0.000398785	3.70816	up
gene-CSKR_105011	0.000396646	5.43392	up
gene-CSKR_201600	0.000395003	4.1121	up
gene-CSKR_103114	0.000393253	-1.32283	down
gene-CSKR_100905	0.00039135	-1.26318	down
gene-CSKR_100462	0.000390325	-1.06464	down
Clonorchis_sinensis_newGene_18207	0.000387724	-1.82742	down
Clonorchis_sinensis_newGene_6733	0.00038658	2.14335	up
gene-CSKR_101770	0.000384689	1.77472	up
Clonorchis_sinensis_newGene_24809	0.000382142	-2.7604	down
gene-CSKR_107742	0.000381745	-1.52445	down
gene-CSKR_107103	0.000380379	3.48629	up
gene-CSKR_106839	0.000380035	1.36693	up
gene-CSKR_106152	0.000369098	-5.17553	down
gene-CSKR_201958	0.000362496	-1.51301	down
Clonorchis_sinensis_newGene_32662	0.000359432	-1.88577	down
gene-CSKR_103560	0.000357396	2.03185	up
gene-CSKR_101366	0.000356859	6.63901	up
gene-CSKR_101399	0.000356625	4.97777	up
gene-CSKR_203372	0.000353899	-1.14048	down
gene-CSKR_107493	0.000350408	-4.03614	down
gene-CSKR_110156	0.000349471	-1.38316	down
gene-CSKR_109493	0.000347851	-1.62331	down
gene-CSKR_101984	0.000346498	-2.03812	down
gene-CSKR_104268	0.000344962	6.07058	up
gene-CSKR_103324	0.000344962	-1.20157	down
Clonorchis_sinensis_newGene_6821	0.000344838	2.69988	up
gene-CSKR_103892	0.00034138	1.34909	up
gene-CSKR_201479	0.000340194	6.11678	up
Clonorchis_sinensis_newGene_1561	0.000337186	5.15169	up
gene-CSKR_108789	0.00033373	-1.5305	down
Clonorchis_sinensis_newGene_21809	0.000333398	6.24021	up
gene-CSKR_103017	0.000333398	7.69879	up
gene-CSKR_201840	0.000333324	-1.8884	down
gene-CSKR_106896	0.00033115	4.54274	up
gene-CSKR_112690	0.000329772	4.81732	up
gene-CSKR_201577	0.000329555	-2.8854	down
gene-CSKR_103597	0.000329132	1.59423	up
gene-CSKR_106029	0.00032676	-1.16343	down
gene-CSKR_200940	0.000325384	-1.39179	down
gene-CSKR_112672	0.000322408	-1.8969	down
gene-CSKR_108275	0.000321845	3.71225	up
gene-CSKR_202527	0.000319763	-1.04896	down
gene-CSKR_105871	0.000318358	5.19962	up
gene-CSKR_204075	0.000314074	-1.10088	down
gene-CSKR_101786	0.000312501	-1.18643	down
gene-CSKR_201861	0.000312501	-1.61699	down
gene-CSKR_203891	0.00031202	4.59609	up
gene-CSKR_112496	0.000308707	3.09158	up
gene-CSKR_114243	0.000308409	-3.75064	down
gene-CSKR_103082	0.000307154	1.05511	up
gene-CSKR_109021	0.000301534	6.38178	up
gene-CSKR_104461	0.000301482	-4.30497	down
gene-CSKR_106180	0.000300602	2.40608	up
gene-CSKR_104724	0.000292431	6.9907	up
gene-CSKR_100889	0.000292272	7.20226	up
gene-CSKR_106897	0.000291846	-4.85147	down
gene-CSKR_203980	0.000290626	5.5349	up
gene-CSKR_201159	0.000289151	-2.4714	down
gene-CSKR_109840	0.000285529	6.93027	up
gene-CSKR_103170	0.000284723	-1.48503	down
gene-CSKR_110778	0.000283559	5.66715	up
gene-CSKR_109540	0.000282922	1.119	up
gene-CSKR_100629	0.000279925	-1.37555	down
Clonorchis_sinensis_newGene_15403	0.000278924	3.46781	up
Clonorchis_sinensis_newGene_6064	0.000278401	6.01669	up
gene-CSKR_108866	0.000277723	3.19427	up
gene-CSKR_112935	0.000275388	-1.19837	down
gene-CSKR_104051	0.000275076	-1.24067	down
gene-CSKR_107616	0.000274362	2.20126	up
gene-CSKR_112350	0.000271903	1.01924	up
gene-CSKR_100395	0.000270328	-1.40573	down
gene-CSKR_200418	0.000268495	5.49005	up
gene-CSKR_107281	0.000267078	-1.63359	down
gene-CSKR_112060	0.000265851	1.09511	up
gene-CSKR_202492	0.000262988	-1.35819	down
gene-CSKR_104395	0.000257658	-1.53311	down
gene-CSKR_202777	0.000257424	4.51116	up
Clonorchis_sinensis_newGene_28399	0.000254686	5.49449	up
gene-CSKR_111536	0.000253141	-2.71525	down
gene-CSKR_101125	0.000251732	3.11412	up
gene-CSKR_110276	0.000250852	-1.7358	down
gene-CSKR_108348	0.000250701	1.76071	up
gene-CSKR_200623	0.000249344	-1.56739	down
gene-CSKR_111054	0.000249263	5.1735	up
gene-CSKR_107477	0.000248844	-1.06511	down
gene-CSKR_202542	0.000247294	-1.24455	down
gene-CSKR_101983	0.000244686	-1.64857	down
gene-CSKR_106685	0.000243988	5.15128	up
gene-CSKR_112293	0.000241947	-8.0173	down
gene-CSKR_104859	0.00024002	5.22965	up
gene-CSKR_108767	0.000239414	-1.0803	down
gene-CSKR_111325	0.000237462	4.85605	up
gene-CSKR_200164	0.000237051	5.07639	up
gene-CSKR_111301	0.000236472	-1.39165	down
gene-CSKR_103501	0.000235922	-1.18051	down
gene-CSKR_106859	0.000233107	4.9032	up
gene-CSKR_107813	0.000232498	-4.8529	down
gene-CSKR_107192	0.000228325	-1.441	down
gene-CSKR_113665	0.000228325	2.2925	up
Clonorchis_sinensis_newGene_539	0.000228213	5.32795	up
gene-CSKR_203994	0.000226106	-2.83196	down
gene-CSKR_111976	0.000224349	-1.95645	down
gene-CSKR_106756	0.000221689	-6.40145	down
gene-CSKR_203451	0.000218651	-1.09389	down
gene-CSKR_108934	0.000214334	-1.62566	down
gene-CSKR_113257	0.000214282	-1.45545	down
gene-CSKR_112944	0.0002139	6.93382	up
gene-CSKR_113589	0.000210394	-1.16239	down
gene-CSKR_113982	0.000209482	6.53956	up
gene-CSKR_201538	0.000208498	4.35251	up
gene-CSKR_103068	0.000204885	5.24552	up
gene-CSKR_112194	0.000203919	4.07535	up
gene-CSKR_103304	0.000201509	4.66765	up
Clonorchis_sinensis_newGene_19782	0.00020024	5.48055	up
gene-CSKR_113781	0.000199857	-2.0938	down
gene-CSKR_100626	0.000198669	-1.17698	down
gene-CSKR_113281	0.000198555	5.37001	up
gene-CSKR_109473	0.000195535	-1.41857	down
Clonorchis_sinensis_newGene_11318	0.000192428	5.91054	up
gene-CSKR_114286	0.000191005	-1.13632	down
gene-CSKR_113928	0.000190576	-3.46155	down
gene-CSKR_106292	0.000188246	-1.08062	down
gene-CSKR_100280	0.000187987	5.30952	up
gene-CSKR_112270	0.000187041	1.60941	up
gene-CSKR_101287	0.000186636	2.75638	up
gene-CSKR_113178	0.00018643	-3.7635	down
gene-CSKR_201822	0.000183413	4.49472	up
gene-CSKR_201905	0.000179899	4.88391	up
gene-CSKR_100685	0.000179876	-2.96536	down
gene-CSKR_113502	0.000179316	1.79605	up
gene-CSKR_105513	0.000178953	1.40435	up
gene-CSKR_202830	0.000178067	-1.11471	down
Clonorchis_sinensis_newGene_4599	0.000177766	2.26949	up
gene-CSKR_109701	0.000175839	2.66834	up
gene-CSKR_200800	0.00017477	2.51734	up
gene-CSKR_111486	0.000173913	-2.06793	down
gene-CSKR_100498	0.000173743	-1.1623	down
gene-CSKR_203778	0.000173066	-1.01246	down
gene-CSKR_101948	0.000172522	-6.25349	down
gene-CSKR_200613	0.000172443	5.5305	up
gene-CSKR_113732	0.000172035	5.478	up
gene-CSKR_107641	0.000171621	2.08624	up
gene-CSKR_114120	0.000171178	-4.08517	down
gene-CSKR_114292	0.000169842	5.00451	up
gene-CSKR_103549	0.000168988	-3.02882	down
Clonorchis_sinensis_newGene_16732	0.000166606	2.87457	up
Clonorchis_sinensis_newGene_31335	0.000165812	6.04133	up
gene-CSKR_109622	0.000165812	-1.28784	down
Clonorchis_sinensis_newGene_31018	0.000165574	6.19317	up
gene-CSKR_108126	0.000164485	-1.56274	down
gene-CSKR_200012	0.000160615	3.7278	up
gene-CSKR_107568	0.000159997	3.85664	up
gene-CSKR_204110	0.000159816	3.13973	up
gene-CSKR_108644	0.000158793	-1.47679	down
gene-CSKR_104184	0.000158727	1.10353	up
gene-CSKR_103372	0.000155666	-2.12186	down
gene-CSKR_203782	0.000153854	-1.96413	down
gene-CSKR_100231	0.000152962	-4.37051	down
gene-CSKR_105504	0.000151744	-1.23403	down
gene-CSKR_200977	0.000151405	6.79767	up
gene-CSKR_105879	0.000150053	-1.46705	down
gene-CSKR_101742	0.000149963	-2.22241	down
gene-CSKR_102219	0.000148164	-1.13704	down
gene-CSKR_104964	0.000148125	5.76655	up
gene-CSKR_104956	0.000148083	-2.65902	down
gene-CSKR_108332	0.000147289	-1.87137	down
gene-CSKR_109787	0.000146837	1.03462	up
gene-CSKR_106636	0.000146424	-7.21793	down
Clonorchis_sinensis_newGene_28217	0.000145888	5.29963	up
gene-CSKR_112151	0.000143203	1.55546	up
gene-CSKR_110048	0.000142679	6.32799	up
gene-CSKR_112721	0.000141802	-1.52315	down
Clonorchis_sinensis_newGene_31089	0.000140469	-1.34846	down
gene-CSKR_111817	0.000140297	-3.01354	down
gene-CSKR_203536	0.000139616	2.93967	up
gene-CSKR_114027	0.000135943	7.46593	up
gene-CSKR_107969	0.000135071	-2.62282	down
gene-CSKR_104033	0.000133698	-1.17699	down
gene-CSKR_101497	0.000133558	4.33896	up
gene-CSKR_105587	0.000133326	-1.4165	down
Clonorchis_sinensis_newGene_33752	0.000133097	6.02	up
Clonorchis_sinensis_newGene_23445	0.000132459	-4.83029	down
gene-CSKR_104129	0.000132344	-1.62468	down
gene-CSKR_105262	0.000130364	-1.12756	down
gene-CSKR_112300	0.000129794	1.30091	up
gene-CSKR_105580	0.000129407	4.85453	up
gene-CSKR_100756	0.000129002	-6.96903	down
gene-CSKR_201236	0.000127374	2.74982	up
gene-CSKR_201829	0.000126727	2.44813	up
gene-CSKR_105959	0.000126409	4.57129	up
gene-CSKR_108986	0.000126272	-1.08813	down
gene-CSKR_102952	0.000125946	2.40172	up
gene-CSKR_103211	0.000125845	-1.7146	down
gene-CSKR_102992	0.000125753	-2.11344	down
gene-CSKR_203909	0.000125305	2.56937	up
gene-CSKR_114039	0.000125305	-1.06041	down
gene-CSKR_111725	0.000124777	-1.23256	down
gene-CSKR_103922	0.000124747	-5.25472	down
gene-CSKR_204060	0.000124411	1.34813	up
gene-CSKR_202260	0.000123063	3.68199	up
gene-CSKR_104579	0.000122201	3.91333	up
gene-CSKR_106194	0.000122036	-3.60707	down
gene-CSKR_100070	0.000121213	2.26972	up
gene-CSKR_201502	0.000120014	6.28066	up
gene-CSKR_202581	0.000119707	-4.74512	down
gene-CSKR_103425	0.000119265	-1.07819	down
gene-CSKR_110699	0.00011818	4.34389	up
Clonorchis_sinensis_newGene_27497	0.000117933	7.88982	up
gene-CSKR_105708	0.000117928	7.09069	up
gene-CSKR_108443	0.000116968	1.40112	up
gene-CSKR_200703	0.000116968	1.19129	up
gene-CSKR_100520	0.000116086	6.3789	up
gene-CSKR_201948	0.000111104	3.07385	up
gene-CSKR_106886	0.000110551	-1.40606	down
gene-CSKR_200085	0.000109919	1.50053	up
gene-CSKR_109020	0.000109567	-1.25162	down
gene-CSKR_111170	0.00010751	2.36411	up
gene-CSKR_106551	0.000106643	-1.19642	down
gene-CSKR_104401	0.000106156	-2.091	down
Clonorchis_sinensis_newGene_26180	0.000104444	5.24829	up
gene-CSKR_106833	0.000103348	-1.73479	down
Clonorchis_sinensis_newGene_7001	0.000103348	2.22951	up
gene-CSKR_101129	0.000103218	-1.34084	down
Clonorchis_sinensis_newGene_28779	0.000103218	2.90208	up
gene-CSKR_112910	0.00010313	1.17793	up
gene-CSKR_110711	0.000103099	-1.24116	down
gene-CSKR_200655	0.000102495	6.2229	up
gene-CSKR_105752	0.000102495	5.33369	up
gene-CSKR_107030	0.00010168	-2.02903	down
gene-CSKR_107249	0.000101245	-1.80663	down
gene-CSKR_104860	0.000100928	2.98529	up
gene-CSKR_114351	0.000100629	1.47399	up
Clonorchis_sinensis_newGene_2127	9.98765e-05	3.13775	up
gene-CSKR_106166	9.98082e-05	1.50372	up
gene-CSKR_200525	9.9005e-05	5.56983	up
gene-CSKR_111602	9.88948e-05	2.56281	up
gene-CSKR_202266	9.81445e-05	3.33188	up
gene-CSKR_201481	9.76705e-05	5.57015	up
gene-CSKR_203534	9.69567e-05	1.15653	up
gene-CSKR_106392	9.64209e-05	2.01914	up
gene-CSKR_102225	9.5752e-05	1.00954	up
gene-CSKR_111829	9.47208e-05	5.53928	up
gene-CSKR_202449	9.46427e-05	-1.23435	down
gene-CSKR_112839	9.40462e-05	7.37656	up
gene-CSKR_102522	9.38923e-05	7.24251	up
gene-CSKR_203291	9.30072e-05	6.61607	up
gene-CSKR_105235	9.22559e-05	-1.50064	down
gene-CSKR_108957	9.22143e-05	-3.48082	down
gene-CSKR_101333	9.14463e-05	-1.89944	down
gene-CSKR_107914	9.12847e-05	1.80141	up
gene-CSKR_104774	9.03715e-05	-1.3878	down
gene-CSKR_108741	9.03696e-05	-1.39448	down
gene-CSKR_200151	8.99738e-05	-4.09688	down
Clonorchis_sinensis_newGene_1281	8.93987e-05	5.77333	up
Clonorchis_sinensis_newGene_9490	8.91117e-05	5.74359	up
Clonorchis_sinensis_newGene_28495	8.90163e-05	-1.24068	down
gene-CSKR_112818	8.80843e-05	-1.42869	down
gene-CSKR_103601	8.7466e-05	6.17232	up
Clonorchis_sinensis_newGene_1462	8.68657e-05	6.77685	up
gene-CSKR_203938	8.50716e-05	-2.75808	down
gene-CSKR_110305	8.4798e-05	6.36141	up
gene-CSKR_103696	8.4798e-05	3.87333	up
gene-CSKR_203824	8.46982e-05	-1.11568	down
gene-CSKR_112016	8.44412e-05	-3.53342	down
gene-CSKR_201601	8.42978e-05	4.3587	up
gene-CSKR_108190	8.42142e-05	2.06097	up
gene-CSKR_113325	8.41335e-05	1.5154	up
Clonorchis_sinensis_newGene_22288	8.3887e-05	5.23781	up
gene-CSKR_105408	8.28917e-05	3.30326	up
Clonorchis_sinensis_newGene_34365	8.23899e-05	-6.32073	down
gene-CSKR_109513	8.19714e-05	1.86427	up
gene-CSKR_111556	8.19167e-05	6.59609	up
gene-CSKR_104252	8.1772e-05	1.38045	up
gene-CSKR_104422	8.15983e-05	-1.72237	down
gene-CSKR_107284	8.15901e-05	4.34904	up
Clonorchis_sinensis_newGene_20198	8.10847e-05	6.91109	up
gene-CSKR_107562	8.03696e-05	-1.00937	down
gene-CSKR_112890	7.92697e-05	-2.08615	down
gene-CSKR_104078	7.90052e-05	-1.43571	down
gene-CSKR_108433	7.8666e-05	7.34073	up
gene-CSKR_203496	7.79754e-05	1.56572	up
gene-CSKR_107199	7.755e-05	1.01175	up
gene-CSKR_201116	7.7356e-05	5.64214	up
gene-CSKR_100633	7.63542e-05	-1.74274	down
gene-CSKR_104416	7.61926e-05	-2.80882	down
gene-CSKR_201450	7.51473e-05	1.05277	up
gene-CSKR_111345	7.3889e-05	3.24713	up
gene-CSKR_106321	7.3395e-05	-1.20978	down
gene-CSKR_111987	7.21318e-05	-3.19941	down
gene-CSKR_108135	7.20982e-05	2.51243	up
gene-CSKR_102332	7.18288e-05	2.26725	up
gene-CSKR_201463	7.11795e-05	-3.63028	down
gene-CSKR_103751	7.07553e-05	-1.09445	down
gene-CSKR_201321	7.01123e-05	4.40985	up
Clonorchis_sinensis_newGene_5049	6.99346e-05	6.45145	up
gene-CSKR_107997	6.99346e-05	2.72281	up
gene-CSKR_110772	6.97536e-05	-4.02123	down
gene-CSKR_105859	6.96621e-05	-1.38241	down
gene-CSKR_110551	6.90107e-05	1.32207	up
gene-CSKR_112542	6.88752e-05	-1.37425	down
gene-CSKR_100533	6.87707e-05	-1.67951	down
gene-CSKR_103009	6.85386e-05	1.3955	up
Clonorchis_sinensis_newGene_25286	6.8016e-05	5.8964	up
gene-CSKR_102464	6.76249e-05	2.05797	up
gene-CSKR_109247	6.74482e-05	4.38933	up
Clonorchis_sinensis_newGene_1064	6.74482e-05	4.69373	up
Clonorchis_sinensis_newGene_22613	6.73237e-05	-2.19515	down
gene-CSKR_114171	6.66682e-05	4.2179	up
gene-CSKR_101547	6.5818e-05	-4.52299	down
gene-CSKR_107860	6.52324e-05	2.08899	up
Clonorchis_sinensis_newGene_26031	6.47596e-05	8.07382	up
Clonorchis_sinensis_newGene_3043	6.40744e-05	-7.31639	down
gene-CSKR_105923	6.40617e-05	3.96128	up
Clonorchis_sinensis_newGene_12051	6.40023e-05	-1.34632	down
gene-CSKR_107939	6.36513e-05	-1.01477	down
gene-CSKR_104348	6.3647e-05	4.67294	up
gene-CSKR_101334	6.35847e-05	-1.10213	down
gene-CSKR_101550	6.33736e-05	2.37879	up
gene-CSKR_107050	6.32325e-05	-1.0794	down
gene-CSKR_202879	6.29969e-05	-1.20965	down
gene-CSKR_102330	6.24498e-05	3.81915	up
Clonorchis_sinensis_newGene_31636	6.24196e-05	5.93232	up
gene-CSKR_102813	6.1983e-05	-1.46446	down
gene-CSKR_202858	6.12186e-05	3.7712	up
gene-CSKR_110390	6.0948e-05	-2.06357	down
gene-CSKR_113929	6.03008e-05	1.82825	up
gene-CSKR_100343	5.96237e-05	5.28991	up
gene-CSKR_104727	5.9548e-05	-1.71652	down
Clonorchis_sinensis_newGene_11322	5.86032e-05	7.26798	up
gene-CSKR_203150	5.8133e-05	1.15891	up
Clonorchis_sinensis_newGene_29075	5.73142e-05	4.13058	up
gene-CSKR_101402	5.72947e-05	2.70406	up
Clonorchis_sinensis_newGene_6796	5.70919e-05	7.57391	up
gene-CSKR_111696	5.70407e-05	6.90332	up
gene-CSKR_100206	5.70407e-05	-1.90658	down
Clonorchis_sinensis_newGene_1073	5.6884e-05	4.2391	up
gene-CSKR_111752	5.6884e-05	-1.67215	down
gene-CSKR_112396	5.67612e-05	3.09323	up
Clonorchis_sinensis_newGene_587	5.65863e-05	7.37404	up
gene-CSKR_110059	5.65863e-05	-3.87337	down
gene-CSKR_102704	5.57388e-05	-1.63781	down
Clonorchis_sinensis_newGene_14522	5.5651e-05	6.99974	up
gene-CSKR_107764	5.56298e-05	1.2056	up
gene-CSKR_110619	5.55627e-05	-1.59654	down
gene-CSKR_200805	5.54371e-05	1.00405	up
Clonorchis_sinensis_newGene_29447	5.51274e-05	6.098	up
Clonorchis_sinensis_newGene_1632	5.50696e-05	-1.35229	down
gene-CSKR_100299	5.4813e-05	-2.73821	down
gene-CSKR_105060	5.41969e-05	-1.83426	down
gene-CSKR_103151	5.39351e-05	-1.66307	down
gene-CSKR_200350	5.36573e-05	-1.44642	down
gene-CSKR_106543	5.35272e-05	3.70528	up
gene-CSKR_102827	5.32139e-05	1.22656	up
gene-CSKR_203269	5.2638e-05	1.20436	up
gene-CSKR_200547	5.2606e-05	-1.18548	down
gene-CSKR_111192	5.2606e-05	7.0331	up
Clonorchis_sinensis_newGene_30966	5.2513e-05	4.81593	up
gene-CSKR_111342	5.15863e-05	-2.2291	down
gene-CSKR_107796	5.13513e-05	-1.06552	down
gene-CSKR_105113	5.12584e-05	-7.24214	down
gene-CSKR_107613	5.02518e-05	3.74619	up
gene-CSKR_100029	5.0207e-05	-1.3292	down
gene-CSKR_106948	4.94539e-05	1.57292	up
gene-CSKR_203472	4.93311e-05	3.52097	up
gene-CSKR_203165	4.9259e-05	5.55348	up
gene-CSKR_200943	4.90302e-05	-2.28983	down
gene-CSKR_114372	4.8405e-05	1.24154	up
gene-CSKR_202194	4.78904e-05	-6.60444	down
Clonorchis_sinensis_newGene_29669	4.78272e-05	1.06464	up
gene-CSKR_201670	4.7759e-05	-6.19042	down
gene-CSKR_109287	4.77131e-05	-2.27649	down
gene-CSKR_101985	4.76077e-05	-3.17944	down
gene-CSKR_105709	4.74624e-05	6.94306	up
gene-CSKR_109253	4.74624e-05	-2.32446	down
gene-CSKR_202648	4.7202e-05	2.68487	up
gene-CSKR_112355	4.7202e-05	4.0853	up
gene-CSKR_112381	4.71663e-05	5.22358	up
gene-CSKR_110230	4.7052e-05	-1.43308	down
gene-CSKR_203217	4.68375e-05	6.18085	up
gene-CSKR_113768	4.66467e-05	2.74085	up
gene-CSKR_109866	4.65606e-05	-3.66992	down
gene-CSKR_113559	4.60153e-05	1.55493	up
gene-CSKR_100439	4.57336e-05	1.40143	up
gene-CSKR_109375	4.51102e-05	3.51798	up
gene-CSKR_108237	4.49259e-05	-1.22427	down
gene-CSKR_101187	4.39496e-05	-1.86696	down
gene-CSKR_113354	4.38766e-05	4.77801	up
gene-CSKR_200729	4.38395e-05	2.31216	up
gene-CSKR_101619	4.37424e-05	-1.33581	down
gene-CSKR_101223	4.33112e-05	1.84584	up
gene-CSKR_200487	4.28258e-05	-3.24542	down
Clonorchis_sinensis_newGene_19836	4.24888e-05	6.86251	up
gene-CSKR_104023	4.19258e-05	-4.4589	down
gene-CSKR_203766	4.18473e-05	-3.10542	down
gene-CSKR_110170	4.08847e-05	1.1993	up
gene-CSKR_104450	4.05608e-05	6.83307	up
gene-CSKR_106895	4.04906e-05	2.87675	up
gene-CSKR_110211	4.02794e-05	2.15262	up
gene-CSKR_111934	4.00822e-05	-3.20872	down
Clonorchis_sinensis_newGene_25434	3.95499e-05	6.30214	up
gene-CSKR_107768	3.87666e-05	-1.68608	down
gene-CSKR_102175	3.86818e-05	-1.28799	down
gene-CSKR_109613	3.85273e-05	1.89892	up
gene-CSKR_113314	3.8003e-05	-2.36635	down
Clonorchis_sinensis_newGene_26959	3.78779e-05	5.76264	up
gene-CSKR_100064	3.73882e-05	7.13721	up
Clonorchis_sinensis_newGene_34735	3.73852e-05	5.85291	up
Clonorchis_sinensis_newGene_18836	3.73366e-05	6.89365	up
gene-CSKR_107625	3.73366e-05	-2.43188	down
Clonorchis_sinensis_newGene_33715	3.73366e-05	6.15741	up
gene-CSKR_102022	3.73072e-05	-1.11529	down
gene-CSKR_106183	3.72989e-05	-3.79039	down
gene-CSKR_101689	3.72836e-05	4.69587	up
gene-CSKR_203683	3.7109e-05	4.46516	up
gene-CSKR_106022	3.69993e-05	2.56105	up
gene-CSKR_202898	3.68513e-05	-1.50668	down
gene-CSKR_200563	3.66613e-05	-1.40151	down
Clonorchis_sinensis_newGene_23694	3.64781e-05	7.02427	up
gene-CSKR_112896	3.64291e-05	1.21335	up
gene-CSKR_104626	3.6275e-05	1.89384	up
gene-CSKR_100056	3.60951e-05	2.64744	up
Clonorchis_sinensis_newGene_21512	3.59036e-05	7.2126	up
gene-CSKR_105685	3.58267e-05	-4.8725	down
gene-CSKR_113407	3.57077e-05	-1.90455	down
gene-CSKR_114244	3.48173e-05	6.95489	up
gene-CSKR_105122	3.45307e-05	7.32542	up
gene-CSKR_114149	3.37992e-05	-5.50055	down
gene-CSKR_102334	3.3723e-05	7.98593	up
gene-CSKR_202580	3.36729e-05	-4.82909	down
gene-CSKR_102077	3.35186e-05	2.01146	up
gene-CSKR_103930	3.33588e-05	5.29298	up
gene-CSKR_109289	3.31952e-05	-1.28487	down
gene-CSKR_202690	3.25296e-05	-4.90315	down
gene-CSKR_108697	3.23477e-05	6.48196	up
gene-CSKR_100229	3.19356e-05	1.29687	up
gene-CSKR_106758	3.1619e-05	2.02269	up
gene-CSKR_202145	3.1481e-05	2.30446	up
gene-CSKR_102964	3.13367e-05	2.217	up
gene-CSKR_101131	3.12983e-05	-1.40278	down
gene-CSKR_104346	3.11692e-05	-2.87535	down
gene-CSKR_201186	3.10445e-05	1.85086	up
Clonorchis_sinensis_newGene_11969	3.05537e-05	6.30294	up
Clonorchis_sinensis_newGene_35942	3.04369e-05	8.13851	up
gene-CSKR_100272	3.01846e-05	6.3745	up
gene-CSKR_108401	3.01846e-05	1.20749	up
Clonorchis_sinensis_newGene_34719	3.00936e-05	2.5361	up
gene-CSKR_112303	2.99345e-05	-1.37467	down
gene-CSKR_201271	2.94116e-05	5.61309	up
Clonorchis_sinensis_newGene_4317	2.92158e-05	4.9164	up
gene-CSKR_110910	2.88145e-05	-6.0473	down
gene-CSKR_105868	2.85518e-05	4.69594	up
gene-CSKR_113405	2.83799e-05	-2.54211	down
gene-CSKR_112914	2.83793e-05	-1.75574	down
gene-CSKR_106327	2.83793e-05	-1.46739	down
gene-CSKR_106301	2.83693e-05	1.91697	up
gene-CSKR_110364	2.81185e-05	-1.15194	down
gene-CSKR_112639	2.78203e-05	1.15185	up
gene-CSKR_100369	2.77461e-05	-3.44227	down
gene-CSKR_102779	2.75502e-05	2.65574	up
gene-CSKR_102342	2.71707e-05	2.81274	up
Clonorchis_sinensis_newGene_30112	2.70587e-05	6.07808	up
gene-CSKR_202229	2.69933e-05	1.94947	up
gene-CSKR_103962	2.6609e-05	-3.59888	down
gene-CSKR_101563	2.66066e-05	-1.63585	down
gene-CSKR_108994	2.65292e-05	4.06909	up
gene-CSKR_108362	2.65197e-05	1.93246	up
Clonorchis_sinensis_newGene_24394	2.63606e-05	2.39479	up
Clonorchis_sinensis_newGene_33473	2.62921e-05	9.16024	up
gene-CSKR_113363	2.61055e-05	-1.88394	down
gene-CSKR_111756	2.57792e-05	-2.17983	down
gene-CSKR_201696	2.57791e-05	6.93791	up
gene-CSKR_201225	2.54343e-05	-2.88156	down
gene-CSKR_109049	2.53892e-05	1.08567	up
Clonorchis_sinensis_newGene_4301	2.52942e-05	7.91141	up
gene-CSKR_111595	2.50953e-05	-1.70072	down
gene-CSKR_101279	2.5069e-05	2.89033	up
Clonorchis_sinensis_newGene_22129	2.4931e-05	7.07721	up
gene-CSKR_109408	2.44761e-05	-1.11347	down
gene-CSKR_111464	2.42196e-05	-1.41258	down
gene-CSKR_100945	2.41773e-05	-1.04467	down
gene-CSKR_110340	2.41773e-05	4.65156	up
gene-CSKR_106190	2.39167e-05	-1.24339	down
gene-CSKR_102938	2.37495e-05	-4.09491	down
gene-CSKR_108664	2.35738e-05	-1.05702	down
Clonorchis_sinensis_newGene_190	2.33182e-05	7.79793	up
gene-CSKR_100368	2.32792e-05	-1.78259	down
gene-CSKR_202341	2.31457e-05	-8.53019	down
gene-CSKR_111045	2.26238e-05	2.36302	up
gene-CSKR_112763	2.26205e-05	2.00702	up
gene-CSKR_203258	2.22236e-05	2.04843	up
gene-CSKR_113293	2.22236e-05	4.45355	up
gene-CSKR_108588	2.19222e-05	6.89815	up
gene-CSKR_106840	2.18941e-05	2.25697	up
gene-CSKR_112951	2.18824e-05	-1.00281	down
Clonorchis_sinensis_newGene_7816	2.18432e-05	7.14438	up
Clonorchis_sinensis_newGene_28956	2.17989e-05	7.31885	up
gene-CSKR_102936	2.17901e-05	-1.63533	down
gene-CSKR_103624	2.15988e-05	1.82814	up
gene-CSKR_106293	2.1529e-05	-4.7302	down
gene-CSKR_113129	2.15254e-05	2.67628	up
gene-CSKR_108453	2.13966e-05	7.8436	up
gene-CSKR_105623	2.13631e-05	-3.24941	down
gene-CSKR_114434	2.13287e-05	2.05415	up
gene-CSKR_104634	2.13095e-05	5.91735	up
gene-CSKR_111890	2.12531e-05	1.39835	up
gene-CSKR_105662	2.12276e-05	6.0808	up
gene-CSKR_109274	2.11954e-05	2.2128	up
gene-CSKR_106564	2.1155e-05	4.22718	up
gene-CSKR_102352	2.07785e-05	7.22871	up
gene-CSKR_110530	2.06159e-05	6.92569	up
gene-CSKR_102488	2.05523e-05	2.0294	up
gene-CSKR_102554	2.04219e-05	2.18029	up
Clonorchis_sinensis_newGene_35147	2.03839e-05	7.22137	up
gene-CSKR_106135	2.03299e-05	-8.2991	down
gene-CSKR_105830	1.99585e-05	-1.77487	down
Clonorchis_sinensis_newGene_17493	1.99009e-05	7.8722	up
gene-CSKR_201564	1.9733e-05	-1.29681	down
gene-CSKR_202778	1.90595e-05	5.00158	up
gene-CSKR_203065	1.8676e-05	1.06464	up
gene-CSKR_109797	1.8268e-05	-2.52738	down
gene-CSKR_111208	1.79717e-05	5.60584	up
gene-CSKR_101064	1.78956e-05	4.92691	up
Clonorchis_sinensis_newGene_9299	1.78786e-05	7.09403	up
gene-CSKR_108572	1.78203e-05	-2.33029	down
gene-CSKR_113462	1.77957e-05	1.09403	up
gene-CSKR_110942	1.77957e-05	2.19972	up
gene-CSKR_202575	1.77342e-05	-3.3006	down
gene-CSKR_105762	1.7671e-05	-1.27212	down
gene-CSKR_106569	1.76661e-05	3.3977	up
gene-CSKR_105857	1.76497e-05	-2.12272	down
gene-CSKR_102003	1.76032e-05	-1.86528	down
gene-CSKR_108272	1.75595e-05	-2.94543	down
Clonorchis_sinensis_newGene_21604	1.74227e-05	6.26955	up
gene-CSKR_104396	1.72038e-05	4.08093	up
gene-CSKR_104944	1.71422e-05	7.0226	up
gene-CSKR_102733	1.70367e-05	1.73519	up
gene-CSKR_106692	1.68868e-05	2.59918	up
gene-CSKR_200324	1.65322e-05	-1.20521	down
Clonorchis_sinensis_newGene_17002	1.64386e-05	6.99707	up
gene-CSKR_202899	1.64152e-05	-1.82785	down
gene-CSKR_109196	1.63086e-05	-1.99491	down
Clonorchis_sinensis_newGene_32272	1.626e-05	6.58091	up
gene-CSKR_103015	1.61471e-05	7.37566	up
gene-CSKR_202476	1.60867e-05	2.27906	up
gene-CSKR_112361	1.58499e-05	7.07081	up
gene-CSKR_104133	1.58272e-05	2.80111	up
gene-CSKR_200259	1.57211e-05	7.13787	up
gene-CSKR_112168	1.5548e-05	3.07651	up
gene-CSKR_101815	1.5452e-05	1.13639	up
gene-CSKR_101650	1.49986e-05	5.26858	up
gene-CSKR_110807	1.49318e-05	4.1177	up
gene-CSKR_111465	1.48982e-05	1.29548	up
Clonorchis_sinensis_newGene_10492	1.4865e-05	-2.63476	down
gene-CSKR_202412	1.48361e-05	-1.28454	down
gene-CSKR_107262	1.46426e-05	1.50414	up
gene-CSKR_106879	1.45084e-05	5.58369	up
gene-CSKR_110241	1.44171e-05	-1.08088	down
gene-CSKR_109315	1.44005e-05	-2.00405	down
gene-CSKR_108014	1.41871e-05	-4.74155	down
gene-CSKR_110590	1.41702e-05	-5.02148	down
gene-CSKR_110331	1.41217e-05	3.16725	up
gene-CSKR_102148	1.39075e-05	2.47053	up
gene-CSKR_100668	1.38442e-05	-1.6012	down
gene-CSKR_101306	1.38284e-05	4.56568	up
gene-CSKR_203082	1.38234e-05	-2.7277	down
gene-CSKR_101512	1.36658e-05	9.3837	up
gene-CSKR_111645	1.36511e-05	-4.52558	down
Clonorchis_sinensis_newGene_31658	1.36035e-05	7.22168	up
Clonorchis_sinensis_newGene_422	1.35894e-05	7.32411	up
gene-CSKR_102426	1.34876e-05	5.6848	up
gene-CSKR_114087	1.34296e-05	1.96505	up
gene-CSKR_107181	1.32618e-05	8.5146	up
gene-CSKR_102932	1.29719e-05	-1.39996	down
gene-CSKR_110190	1.29356e-05	-1.27553	down
gene-CSKR_103828	1.29134e-05	1.33883	up
gene-CSKR_114154	1.28574e-05	-1.46883	down
gene-CSKR_104002	1.2773e-05	2.18994	up
gene-CSKR_110046	1.24935e-05	5.5555	up
gene-CSKR_109141	1.24637e-05	-1.40617	down
gene-CSKR_104739	1.24633e-05	4.60718	up
Clonorchis_sinensis_newGene_29345	1.22505e-05	7.4664	up
gene-CSKR_103878	1.21565e-05	7.00869	up
gene-CSKR_105970	1.21231e-05	5.89776	up
Clonorchis_sinensis_newGene_29085	1.19751e-05	1.82948	up
Clonorchis_sinensis_newGene_35574	1.18707e-05	6.99641	up
gene-CSKR_111766	1.18169e-05	2.95981	up
Clonorchis_sinensis_newGene_32428	1.17433e-05	7.23667	up
gene-CSKR_112047	1.17433e-05	-6.81603	down
gene-CSKR_202148	1.1489e-05	6.53024	up
gene-CSKR_111369	1.13544e-05	5.54993	up
gene-CSKR_112592	1.12091e-05	2.52242	up
gene-CSKR_111804	1.11732e-05	-1.24607	down
gene-CSKR_105509	1.10473e-05	2.44544	up
gene-CSKR_109351	1.09191e-05	5.50004	up
gene-CSKR_110505	1.07739e-05	-1.44697	down
gene-CSKR_100063	1.06933e-05	-1.83329	down
gene-CSKR_105171	1.04382e-05	1.80763	up
gene-CSKR_112483	1.03706e-05	2.24121	up
gene-CSKR_103464	1.0336e-05	1.0635	up
gene-CSKR_102979	1.03041e-05	-2.23585	down
Clonorchis_sinensis_newGene_35811	1.0278e-05	6.20274	up
gene-CSKR_201605	1.00909e-05	6.27888	up
gene-CSKR_107445	1.00369e-05	-4.99942	down
gene-CSKR_110294	9.98723e-06	6.00232	up
Clonorchis_sinensis_newGene_17440	9.95946e-06	8.4074	up
gene-CSKR_112729	9.9197e-06	3.21983	up
Clonorchis_sinensis_newGene_33659	9.9197e-06	8.11948	up
gene-CSKR_111667	9.8821e-06	-1.25391	down
Clonorchis_sinensis_newGene_2300	9.80592e-06	7.40599	up
gene-CSKR_100770	9.79975e-06	-1.31118	down
gene-CSKR_113743	9.7041e-06	5.02953	up
gene-CSKR_104853	9.69152e-06	-10.8187	down
Clonorchis_sinensis_newGene_17677	9.62769e-06	7.3919	up
gene-CSKR_111905	9.49292e-06	5.53808	up
gene-CSKR_102713	9.47306e-06	-7.05764	down
gene-CSKR_108917	9.47041e-06	-3.67592	down
gene-CSKR_111635	9.16745e-06	7.62156	up
Clonorchis_sinensis_newGene_25953	9.15396e-06	7.78863	up
gene-CSKR_100390	9.15396e-06	1.28314	up
gene-CSKR_200494	8.82331e-06	6.89091	up
gene-CSKR_109499	8.78309e-06	-1.03896	down
gene-CSKR_107513	8.69746e-06	2.75765	up
gene-CSKR_200688	8.4713e-06	-2.11831	down
gene-CSKR_102690	8.45067e-06	-4.3758	down
gene-CSKR_110802	8.43766e-06	-1.00618	down
gene-CSKR_101398	8.39127e-06	5.57348	up
gene-CSKR_112510	8.38123e-06	4.01701	up
gene-CSKR_110823	8.34965e-06	-7.69716	down
gene-CSKR_110723	8.34497e-06	6.90396	up
Clonorchis_sinensis_newGene_6907	8.15421e-06	9.34641	up
gene-CSKR_108891	8.13621e-06	7.63445	up
Clonorchis_sinensis_newGene_25392	8.10126e-06	7.79441	up
gene-CSKR_108385	8.05158e-06	4.70011	up
gene-CSKR_101309	8.04168e-06	-2.02503	down
gene-CSKR_109262	7.98108e-06	2.85901	up
gene-CSKR_107550	7.97505e-06	1.29284	up
gene-CSKR_111502	7.95465e-06	2.02011	up
gene-CSKR_101991	7.94409e-06	-1.22506	down
gene-CSKR_202795	7.72111e-06	-6.99971	down
gene-CSKR_103091	7.66087e-06	1.40405	up
gene-CSKR_200227	7.60925e-06	2.29081	up
Clonorchis_sinensis_newGene_4343	7.54429e-06	5.50362	up
Clonorchis_sinensis_newGene_7848	7.50077e-06	7.67061	up
gene-CSKR_201878	7.48544e-06	7.12967	up
gene-CSKR_200724	7.4738e-06	-4.18091	down
Clonorchis_sinensis_newGene_31999	7.40856e-06	7.25337	up
gene-CSKR_110111	7.36465e-06	8.51699	up
Clonorchis_sinensis_newGene_17527	7.32241e-06	3.26528	up
gene-CSKR_103829	7.29223e-06	1.10554	up
gene-CSKR_108665	7.27604e-06	-10.3407	down
gene-CSKR_109572	7.24524e-06	-1.02499	down
gene-CSKR_109671	7.2248e-06	1.64408	up
Clonorchis_sinensis_newGene_22057	7.14405e-06	7.49521	up
gene-CSKR_109822	7.10774e-06	7.21912	up
gene-CSKR_202920	7.05916e-06	1.89378	up
Clonorchis_sinensis_newGene_3035	7.01736e-06	-3.99367	down
gene-CSKR_200526	6.97679e-06	6.32164	up
gene-CSKR_112339	6.95855e-06	5.05358	up
gene-CSKR_105603	6.92183e-06	-1.89338	down
gene-CSKR_104218	6.8333e-06	-2.89398	down
Clonorchis_sinensis_newGene_30800	6.73123e-06	7.76962	up
gene-CSKR_109660	6.72045e-06	1.6717	up
gene-CSKR_114130	6.69402e-06	7.17205	up
gene-CSKR_100747	6.65888e-06	-1.10351	down
gene-CSKR_202292	6.59893e-06	1.02707	up
gene-CSKR_109043	6.55232e-06	2.39042	up
Clonorchis_sinensis_newGene_12455	6.48898e-06	5.77171	up
gene-CSKR_203020	6.25522e-06	7.55972	up
gene-CSKR_105965	6.22609e-06	-1.50874	down
gene-CSKR_104893	5.98413e-06	-1.37272	down
Clonorchis_sinensis_newGene_34983	5.86203e-06	7.51629	up
Clonorchis_sinensis_newGene_23214	5.84606e-06	7.17596	up
gene-CSKR_107581	5.81115e-06	1.77053	up
gene-CSKR_102308	5.80001e-06	1.34897	up
gene-CSKR_111363	5.74223e-06	3.50856	up
gene-CSKR_107020	5.71542e-06	-1.0426	down
gene-CSKR_111532	5.71104e-06	1.81252	up
gene-CSKR_112820	5.66512e-06	-2.13156	down
Clonorchis_sinensis_newGene_31045	5.63615e-06	8.03106	up
gene-CSKR_100544	5.6205e-06	6.49382	up
gene-CSKR_203970	5.58852e-06	-1.08608	down
Clonorchis_sinensis_newGene_5983	5.28264e-06	7.2502	up
gene-CSKR_104666	5.24036e-06	7.27682	up
gene-CSKR_110589	5.22827e-06	7.48945	up
gene-CSKR_105381	5.1632e-06	-1.77622	down
Clonorchis_sinensis_newGene_16348	5.15735e-06	4.15477	up
gene-CSKR_200484	5.14506e-06	2.2418	up
gene-CSKR_108904	5.13428e-06	1.57813	up
gene-CSKR_102579	5.08528e-06	-1.57907	down
gene-CSKR_105348	5.06758e-06	1.54665	up
gene-CSKR_111572	5.00803e-06	3.30646	up
gene-CSKR_110466	4.9677e-06	-1.39108	down
gene-CSKR_112796	4.95156e-06	3.95414	up
Clonorchis_sinensis_newGene_29548	4.91017e-06	7.67481	up
Clonorchis_sinensis_newGene_26510	4.91017e-06	7.26716	up
gene-CSKR_101499	4.80355e-06	7.20977	up
gene-CSKR_202997	4.79331e-06	7.0639	up
gene-CSKR_105182	4.78289e-06	7.96741	up
gene-CSKR_203386	4.76553e-06	1.88893	up
gene-CSKR_105336	4.75238e-06	1.30937	up
gene-CSKR_202784	4.73137e-06	-1.27035	down
gene-CSKR_110314	4.68028e-06	-10.2717	down
Clonorchis_sinensis_newGene_34951	4.6638e-06	7.84539	up
gene-CSKR_203425	4.65627e-06	7.56919	up
gene-CSKR_101560	4.63748e-06	-1.35046	down
gene-CSKR_201408	4.61138e-06	7.44755	up
gene-CSKR_200453	4.59161e-06	2.67206	up
gene-CSKR_100772	4.59161e-06	-1.98271	down
Clonorchis_sinensis_newGene_30991	4.57167e-06	7.38434	up
gene-CSKR_105927	4.52823e-06	1.02521	up
gene-CSKR_204040	4.49104e-06	-7.51236	down
gene-CSKR_200568	4.42559e-06	-1.26645	down
gene-CSKR_102607	4.31992e-06	4.31852	up
gene-CSKR_102403	4.31771e-06	1.34392	up
gene-CSKR_202734	4.31771e-06	3.19739	up
gene-CSKR_106000	4.26782e-06	4.10581	up
gene-CSKR_110636	4.26349e-06	-1.72189	down
gene-CSKR_108852	4.00874e-06	-7.04825	down
Clonorchis_sinensis_newGene_21563	3.96376e-06	1.96587	up
gene-CSKR_106088	3.94591e-06	-1.59027	down
gene-CSKR_112645	3.94591e-06	6.1336	up
gene-CSKR_202998	3.93089e-06	7.07704	up
gene-CSKR_108467	3.92579e-06	6.5895	up
gene-CSKR_202232	3.90603e-06	6.28403	up
gene-CSKR_110877	3.88582e-06	-3.59165	down
gene-CSKR_109970	3.86686e-06	1.29594	up
gene-CSKR_202931	3.86445e-06	2.61635	up
gene-CSKR_201484	3.84047e-06	4.05294	up
gene-CSKR_103867	3.83927e-06	-1.5093	down
gene-CSKR_203231	3.76525e-06	1.68021	up
gene-CSKR_201925	3.67785e-06	-1.45271	down
gene-CSKR_104410	3.62518e-06	-1.00402	down
gene-CSKR_200709	3.61888e-06	3.18684	up
gene-CSKR_113911	3.5637e-06	-2.37668	down
gene-CSKR_100420	3.51376e-06	-2.34837	down
gene-CSKR_102789	3.51217e-06	2.85399	up
gene-CSKR_202207	3.47588e-06	-2.04621	down
gene-CSKR_100791	3.45006e-06	-6.94349	down
gene-CSKR_111453	3.42555e-06	-1.72992	down
gene-CSKR_108397	3.37811e-06	2.6504	up
gene-CSKR_202639	3.36303e-06	1.9138	up
gene-CSKR_108111	3.36116e-06	1.00122	up
gene-CSKR_111043	3.36116e-06	2.46628	up
Clonorchis_sinensis_newGene_2985	3.3517e-06	8.22866	up
gene-CSKR_200139	3.33776e-06	-2.5418	down
gene-CSKR_113342	3.32291e-06	-4.8465	down
Clonorchis_sinensis_newGene_26828	3.294e-06	7.54724	up
gene-CSKR_101261	3.2361e-06	-3.2847	down
gene-CSKR_203506	3.17419e-06	5.41838	up
gene-CSKR_111946	3.17216e-06	-2.98414	down
gene-CSKR_108809	3.1632e-06	-1.36983	down
gene-CSKR_110179	3.14502e-06	-1.56769	down
gene-CSKR_102988	3.11623e-06	8.00088	up
Clonorchis_sinensis_newGene_32513	3.09713e-06	8.29443	up
gene-CSKR_106357	3.09555e-06	-1.73312	down
gene-CSKR_202736	3.07629e-06	4.47427	up
Clonorchis_sinensis_newGene_11821	3.07521e-06	7.71501	up
gene-CSKR_108922	3.05041e-06	-6.39149	down
Clonorchis_sinensis_newGene_31688	3.03563e-06	2.89722	up
gene-CSKR_109998	3.02346e-06	2.85924	up
gene-CSKR_100109	2.98757e-06	9.2891	up
Clonorchis_sinensis_newGene_27546	2.96045e-06	7.76435	up
gene-CSKR_107116	2.94408e-06	3.44097	up
gene-CSKR_200894	2.94299e-06	-1.08485	down
gene-CSKR_104256	2.84565e-06	5.49178	up
Clonorchis_sinensis_newGene_26475	2.84225e-06	7.46281	up
gene-CSKR_204068	2.83811e-06	-1.01828	down
gene-CSKR_107925	2.83122e-06	-2.17576	down
gene-CSKR_202459	2.78599e-06	2.38606	up
gene-CSKR_105976	2.73086e-06	-3.80902	down
gene-CSKR_104029	2.62147e-06	-2.12432	down
gene-CSKR_202191	2.61713e-06	1.59726	up
gene-CSKR_107198	2.58824e-06	-2.53364	down
gene-CSKR_112830	2.56751e-06	6.15989	up
Clonorchis_sinensis_newGene_31679	2.55478e-06	-3.53731	down
Clonorchis_sinensis_newGene_32645	2.5176e-06	-1.07924	down
gene-CSKR_103894	2.49971e-06	-1.07173	down
gene-CSKR_113902	2.49954e-06	1.25626	up
gene-CSKR_101735	2.48994e-06	4.55267	up
Clonorchis_sinensis_newGene_22409	2.48994e-06	8.68887	up
gene-CSKR_106871	2.45528e-06	7.35432	up
gene-CSKR_111892	2.45284e-06	-4.00133	down
gene-CSKR_203367	2.39059e-06	5.12892	up
gene-CSKR_103999	2.37575e-06	-7.2665	down
Clonorchis_sinensis_newGene_8108	2.37575e-06	8.23131	up
gene-CSKR_100564	2.29548e-06	-2.09471	down
gene-CSKR_106675	2.28407e-06	-3.67129	down
gene-CSKR_104100	2.28312e-06	3.05423	up
gene-CSKR_105360	2.28312e-06	7.84902	up
gene-CSKR_110693	2.24291e-06	-5.34128	down
Clonorchis_sinensis_newGene_6845	2.22899e-06	8.13933	up
gene-CSKR_103590	2.22329e-06	1.51011	up
gene-CSKR_104836	2.21716e-06	2.85572	up
gene-CSKR_105389	2.21679e-06	-1.13655	down
gene-CSKR_200257	2.20083e-06	-5.65152	down
gene-CSKR_204011	2.20083e-06	-1.55579	down
gene-CSKR_105495	2.20074e-06	-2.24087	down
Clonorchis_sinensis_newGene_19780	2.19279e-06	8.29165	up
gene-CSKR_112750	2.16862e-06	1.20257	up
gene-CSKR_113789	2.15905e-06	-4.51105	down
gene-CSKR_108748	2.12646e-06	-1.67794	down
gene-CSKR_111784	2.10771e-06	2.92432	up
gene-CSKR_200252	2.07889e-06	-2.2014	down
Clonorchis_sinensis_newGene_27128	2.05997e-06	8.53249	up
gene-CSKR_111845	1.98816e-06	4.34351	up
gene-CSKR_203992	1.95059e-06	1.40829	up
gene-CSKR_103677	1.94604e-06	-1.18056	down
gene-CSKR_201170	1.9365e-06	2.2871	up
gene-CSKR_109550	1.9151e-06	4.07711	up
gene-CSKR_113812	1.90056e-06	-1.03066	down
Clonorchis_sinensis_newGene_36548	1.89456e-06	4.741	up
gene-CSKR_106138	1.88862e-06	6.88319	up
Clonorchis_sinensis_newGene_16616	1.88286e-06	7.40695	up
Clonorchis_sinensis_newGene_25352	1.87957e-06	8.9439	up
gene-CSKR_201528	1.87138e-06	1.011	up
gene-CSKR_201220	1.86147e-06	-1.19861	down
Clonorchis_sinensis_newGene_19678	1.85618e-06	7.52616	up
gene-CSKR_101170	1.85077e-06	-1.3512	down
gene-CSKR_114427	1.83735e-06	-1.31252	down
gene-CSKR_203110	1.81136e-06	4.4613	up
Clonorchis_sinensis_newGene_10684	1.77786e-06	1.46508	up
gene-CSKR_111315	1.76264e-06	-2.35632	down
gene-CSKR_201299	1.755e-06	3.86516	up
Clonorchis_sinensis_newGene_29530	1.75432e-06	7.9119	up
gene-CSKR_106396	1.75132e-06	1.68341	up
Clonorchis_sinensis_newGene_1714	1.72457e-06	7.94788	up
gene-CSKR_200414	1.6996e-06	-1.55689	down
gene-CSKR_111608	1.68414e-06	-1.46481	down
gene-CSKR_107458	1.66825e-06	4.09723	up
gene-CSKR_113790	1.66032e-06	-5.35778	down
gene-CSKR_109166	1.65942e-06	1.39406	up
gene-CSKR_100775	1.65366e-06	3.52999	up
gene-CSKR_102633	1.60965e-06	-4.02538	down
gene-CSKR_112985	1.60911e-06	-1.03511	down
gene-CSKR_114041	1.60635e-06	-1.13693	down
gene-CSKR_104364	1.60201e-06	-2.42649	down
gene-CSKR_107725	1.59413e-06	-4.28987	down
gene-CSKR_112529	1.57235e-06	1.20774	up
Clonorchis_sinensis_newGene_10002	1.57053e-06	7.77818	up
gene-CSKR_203117	1.55962e-06	4.74794	up
gene-CSKR_202407	1.54209e-06	-2.07694	down
gene-CSKR_200502	1.5368e-06	-1.74507	down
gene-CSKR_103128	1.52484e-06	-3.48374	down
Clonorchis_sinensis_newGene_8652	1.47145e-06	7.7307	up
gene-CSKR_113546	1.47109e-06	1.7632	up
gene-CSKR_106219	1.43357e-06	-2.28591	down
gene-CSKR_106587	1.41166e-06	1.67387	up
Clonorchis_sinensis_newGene_32398	1.39768e-06	6.06115	up
gene-CSKR_113366	1.39368e-06	-1.18189	down
gene-CSKR_113788	1.35231e-06	-5.00927	down
gene-CSKR_114441	1.35166e-06	6.86514	up
gene-CSKR_109346	1.34912e-06	-5.16304	down
gene-CSKR_202193	1.34016e-06	-6.41553	down
gene-CSKR_103879	1.33496e-06	7.48952	up
gene-CSKR_103629	1.32989e-06	-1.99276	down
gene-CSKR_105600	1.3271e-06	1.04187	up
gene-CSKR_105525	1.31011e-06	-3.16571	down
gene-CSKR_107088	1.30681e-06	4.55831	up
gene-CSKR_108757	1.29387e-06	7.39081	up
gene-CSKR_109172	1.27928e-06	-2.35823	down
Clonorchis_sinensis_newGene_3202	1.27021e-06	-8.60624	down
Clonorchis_sinensis_newGene_31009	1.26478e-06	9.27198	up
gene-CSKR_106656	1.25449e-06	1.15974	up
gene-CSKR_102587	1.25184e-06	5.68341	up
gene-CSKR_114013	1.24408e-06	4.94535	up
gene-CSKR_112285	1.2418e-06	1.64289	up
gene-CSKR_106827	1.2418e-06	7.59215	up
gene-CSKR_106801	1.22167e-06	4.03909	up
gene-CSKR_109240	1.19711e-06	9.90082	up
gene-CSKR_112087	1.19711e-06	2.07154	up
gene-CSKR_202468	1.19711e-06	3.13331	up
Clonorchis_sinensis_newGene_3041	1.19409e-06	-10.4057	down
Clonorchis_sinensis_newGene_18255	1.16967e-06	3.10348	up
gene-CSKR_200762	1.16939e-06	5.64051	up
Clonorchis_sinensis_newGene_8973	1.15537e-06	7.79715	up
Clonorchis_sinensis_newGene_11328	1.14432e-06	7.689	up
gene-CSKR_110861	1.13474e-06	-9.16298	down
Clonorchis_sinensis_newGene_27119	1.13437e-06	8.00405	up
gene-CSKR_104381	1.11657e-06	-2.18545	down
gene-CSKR_100895	1.09976e-06	-1.39566	down
gene-CSKR_105338	1.09716e-06	5.67352	up
gene-CSKR_200413	1.06235e-06	-1.91459	down
Clonorchis_sinensis_newGene_20378	1.05828e-06	4.30352	up
gene-CSKR_104269	1.04837e-06	1.30164	up
gene-CSKR_114035	1.01984e-06	5.84953	up
Clonorchis_sinensis_newGene_4007	1.01913e-06	-9.12108	down
Clonorchis_sinensis_newGene_25466	1.01913e-06	7.67653	up
gene-CSKR_112882	1.01131e-06	-1.25036	down
gene-CSKR_112439	9.99257e-07	4.19958	up
gene-CSKR_110909	9.92098e-07	-1.30298	down
gene-CSKR_111915	9.9197e-07	-8.07623	down
Clonorchis_sinensis_newGene_22367	9.82597e-07	7.59775	up
gene-CSKR_202293	9.80801e-07	2.93341	up
gene-CSKR_102921	9.72011e-07	7.54911	up
gene-CSKR_110694	9.60168e-07	-1.41515	down
gene-CSKR_202170	9.55104e-07	1.48425	up
Clonorchis_sinensis_newGene_4518	9.49484e-07	8.75433	up
gene-CSKR_112602	9.48271e-07	4.72016	up
gene-CSKR_105357	9.46365e-07	4.25738	up
gene-CSKR_113801	9.44667e-07	2.60509	up
gene-CSKR_112834	9.43572e-07	-1.68652	down
gene-CSKR_102669	9.35906e-07	-12.0097	down
gene-CSKR_200022	9.35254e-07	-2.24466	down
gene-CSKR_101218	9.31291e-07	-1.02602	down
gene-CSKR_113711	9.23241e-07	-2.50447	down
gene-CSKR_106796	9.21214e-07	-1.1616	down
gene-CSKR_101023	9.20083e-07	-8.79013	down
gene-CSKR_100661	9.16847e-07	-1.33011	down
Clonorchis_sinensis_newGene_20999	9.05685e-07	4.64739	up
gene-CSKR_104767	8.94285e-07	-1.89776	down
gene-CSKR_203263	8.92969e-07	1.32569	up
gene-CSKR_113052	8.92431e-07	5.34508	up
gene-CSKR_200804	8.81204e-07	8.33936	up
gene-CSKR_106377	8.67124e-07	8.35839	up
gene-CSKR_106278	8.65953e-07	3.94903	up
gene-CSKR_113562	8.60054e-07	1.15321	up
gene-CSKR_106089	8.59679e-07	-1.5056	down
Clonorchis_sinensis_newGene_828	8.50562e-07	2.66414	up
gene-CSKR_106269	8.43466e-07	4.42774	up
gene-CSKR_200612	8.3973e-07	2.25236	up
gene-CSKR_114288	8.35012e-07	7.42045	up
gene-CSKR_201901	8.34983e-07	-8.18179	down
gene-CSKR_108812	8.22235e-07	-1.75025	down
gene-CSKR_107760	8.02424e-07	6.82197	up
Clonorchis_sinensis_newGene_22892	7.95219e-07	-6.2313	down
gene-CSKR_103622	7.94907e-07	-2.88671	down
gene-CSKR_105972	7.92762e-07	4.43848	up
gene-CSKR_111087	7.91554e-07	5.78767	up
gene-CSKR_101737	7.90457e-07	7.50247	up
gene-CSKR_111280	7.77735e-07	-2.92537	down
gene-CSKR_202169	7.70439e-07	3.20633	up
Clonorchis_sinensis_newGene_9687	7.68284e-07	7.73465	up
gene-CSKR_109770	7.68253e-07	-1.72173	down
gene-CSKR_201378	7.63066e-07	4.00664	up
gene-CSKR_204063	7.55817e-07	5.06639	up
gene-CSKR_111264	7.53906e-07	8.41972	up
gene-CSKR_101428	7.45239e-07	7.37365	up
gene-CSKR_110586	7.20766e-07	-4.32713	down
Clonorchis_sinensis_newGene_34385	7.1769e-07	8.62158	up
gene-CSKR_201871	7.0586e-07	9.75313	up
Clonorchis_sinensis_newGene_7805	7.05203e-07	-7.10969	down
gene-CSKR_108638	6.99979e-07	1.11347	up
gene-CSKR_112640	6.99269e-07	4.88654	up
gene-CSKR_202221	6.88774e-07	4.77399	up
Clonorchis_sinensis_newGene_1700	6.84406e-07	8.18455	up
gene-CSKR_200444	6.82503e-07	3.51461	up
gene-CSKR_106227	6.82328e-07	7.87835	up
gene-CSKR_105763	6.80684e-07	-1.12604	down
gene-CSKR_110962	6.80684e-07	7.91203	up
gene-CSKR_200625	6.72781e-07	-9.06572	down
gene-CSKR_105148	6.69811e-07	-5.90783	down
gene-CSKR_104151	6.68544e-07	-5.22302	down
gene-CSKR_111308	6.65951e-07	-5.29073	down
gene-CSKR_109500	6.55725e-07	8.06527	up
gene-CSKR_109838	6.55725e-07	-1.3179	down
gene-CSKR_201483	6.47885e-07	6.19336	up
gene-CSKR_102490	6.42154e-07	7.14146	up
gene-CSKR_100393	6.42154e-07	3.87426	up
gene-CSKR_109134	6.17274e-07	3.26938	up
Clonorchis_sinensis_newGene_11716	6.11656e-07	10.1231	up
gene-CSKR_101358	6.05471e-07	5.45107	up
gene-CSKR_112438	6.02446e-07	-1.24849	down
gene-CSKR_104994	6.02446e-07	-1.56656	down
gene-CSKR_108845	6.00335e-07	-3.68209	down
Clonorchis_sinensis_newGene_36261	5.99426e-07	8.98483	up
gene-CSKR_200830	5.98714e-07	5.03888	up
Clonorchis_sinensis_newGene_31272	5.98283e-07	7.03655	up
gene-CSKR_100004	5.9616e-07	-1.89625	down
Clonorchis_sinensis_newGene_14900	5.83292e-07	8.54496	up
gene-CSKR_106865	5.82976e-07	2.80883	up
Clonorchis_sinensis_newGene_33100	5.75014e-07	-9.09659	down
gene-CSKR_105847	5.71339e-07	-1.52484	down
gene-CSKR_105634	5.67156e-07	7.0188	up
gene-CSKR_100825	5.6272e-07	1.60385	up
gene-CSKR_102521	5.60933e-07	1.11685	up
gene-CSKR_105756	5.58741e-07	-4.84142	down
Clonorchis_sinensis_newGene_11009	5.58741e-07	8.68563	up
gene-CSKR_203633	5.53397e-07	1.27655	up
gene-CSKR_113828	5.51661e-07	6.29683	up
Clonorchis_sinensis_newGene_35895	5.45675e-07	7.67227	up
gene-CSKR_203963	5.39661e-07	-1.02712	down
gene-CSKR_106624	5.29264e-07	1.16885	up
gene-CSKR_200498	5.22896e-07	3.25772	up
Clonorchis_sinensis_newGene_33878	5.13968e-07	8.45575	up
gene-CSKR_105387	5.10047e-07	2.95083	up
gene-CSKR_113404	5.09191e-07	2.42241	up
gene-CSKR_107586	5.03282e-07	-1.83208	down
gene-CSKR_107024	4.88559e-07	-7.46674	down
gene-CSKR_101794	4.87777e-07	-7.52666	down
gene-CSKR_103381	4.84586e-07	3.02279	up
Clonorchis_sinensis_newGene_8373	4.82627e-07	8.28523	up
gene-CSKR_110516	4.80592e-07	5.51519	up
gene-CSKR_200357	4.78893e-07	3.01938	up
gene-CSKR_110580	4.7539e-07	-1.48426	down
gene-CSKR_104044	4.72586e-07	-1.64735	down
gene-CSKR_104499	4.70282e-07	1.54275	up
gene-CSKR_112015	4.67034e-07	-1.39924	down
gene-CSKR_100703	4.62597e-07	-1.28621	down
gene-CSKR_104047	4.54074e-07	4.82361	up
gene-CSKR_105078	4.4915e-07	-7.42151	down
Clonorchis_sinensis_newGene_13025	4.46182e-07	8.62457	up
gene-CSKR_100059	4.41165e-07	-2.55461	down
gene-CSKR_112659	4.3034e-07	-1.04972	down
gene-CSKR_102578	4.21107e-07	1.82807	up
gene-CSKR_101747	4.18491e-07	1.14365	up
Clonorchis_sinensis_newGene_15801	4.18491e-07	9.10934	up
gene-CSKR_100503	4.17909e-07	-1.02773	down
gene-CSKR_103981	4.07206e-07	2.09297	up
gene-CSKR_100890	4.0121e-07	3.07406	up
gene-CSKR_102086	3.94525e-07	-1.71526	down
gene-CSKR_103374	3.91366e-07	5.04579	up
gene-CSKR_104328	3.91366e-07	2.22246	up
gene-CSKR_105616	3.91366e-07	-7.98359	down
gene-CSKR_110329	3.86459e-07	-1.91069	down
gene-CSKR_113513	3.79632e-07	-1.84484	down
gene-CSKR_102071	3.78077e-07	-1.45746	down
Clonorchis_sinensis_newGene_14668	3.78023e-07	7.82067	up
gene-CSKR_113237	3.76777e-07	6.82411	up
gene-CSKR_204015	3.75511e-07	1.83461	up
gene-CSKR_203915	3.71239e-07	1.6781	up
Clonorchis_sinensis_newGene_11975	3.68777e-07	9.3142	up
Clonorchis_sinensis_newGene_31194	3.66535e-07	-7.45768	down
gene-CSKR_107580	3.65699e-07	-2.88949	down
gene-CSKR_103903	3.616e-07	-7.0803	down
gene-CSKR_101812	3.5596e-07	-1.34197	down
gene-CSKR_110526	3.53802e-07	-1.09238	down
gene-CSKR_101830	3.46471e-07	-1.0489	down
gene-CSKR_100149	3.44847e-07	7.83911	up
gene-CSKR_102508	3.44482e-07	-1.18693	down
gene-CSKR_200213	3.33012e-07	-6.21439	down
gene-CSKR_109587	3.32761e-07	4.5175	up
Clonorchis_sinensis_newGene_14399	3.31604e-07	7.71617	up
gene-CSKR_203070	3.28837e-07	3.07807	up
gene-CSKR_102376	3.2837e-07	2.50471	up
gene-CSKR_203116	3.18677e-07	4.8986	up
gene-CSKR_104350	3.18677e-07	1.05939	up
gene-CSKR_202782	3.17085e-07	-2.02753	down
Clonorchis_sinensis_newGene_3272	3.13105e-07	7.81162	up
gene-CSKR_108414	3.12591e-07	-5.31775	down
gene-CSKR_106380	3.11509e-07	-1.93451	down
gene-CSKR_109510	3.11059e-07	7.55145	up
gene-CSKR_201941	3.04423e-07	6.301	up
Clonorchis_sinensis_newGene_22513	2.98512e-07	2.25914	up
gene-CSKR_106108	2.98389e-07	7.55709	up
gene-CSKR_105164	2.96587e-07	-1.37269	down
gene-CSKR_111243	2.95833e-07	2.48471	up
gene-CSKR_107919	2.94462e-07	-1.00306	down
gene-CSKR_109509	2.81703e-07	8.30669	up
Clonorchis_sinensis_newGene_6086	2.7972e-07	6.91367	up
gene-CSKR_100751	2.79395e-07	7.54261	up
Clonorchis_sinensis_newGene_5303	2.78532e-07	7.70595	up
gene-CSKR_113516	2.62289e-07	-3.24922	down
gene-CSKR_104955	2.6157e-07	1.0417	up
gene-CSKR_102035	2.61503e-07	-2.56046	down
gene-CSKR_107889	2.57626e-07	-4.78338	down
Clonorchis_sinensis_newGene_3881	2.56635e-07	8.27444	up
Clonorchis_sinensis_newGene_28148	2.54275e-07	7.59135	up
gene-CSKR_111702	2.52262e-07	2.75994	up
gene-CSKR_109146	2.52193e-07	1.69311	up
gene-CSKR_103574	2.48488e-07	7.47364	up
gene-CSKR_105926	2.48488e-07	-1.16577	down
Clonorchis_sinensis_newGene_8947	2.48348e-07	7.58864	up
gene-CSKR_106031	2.46424e-07	7.67895	up
gene-CSKR_100826	2.44899e-07	5.23464	up
gene-CSKR_101668	2.42302e-07	-1.3017	down
gene-CSKR_111950	2.37044e-07	-2.02952	down
gene-CSKR_202871	2.354e-07	-1.55257	down
gene-CSKR_102877	2.32086e-07	-1.3613	down
gene-CSKR_200843	2.30174e-07	1.81534	up
Clonorchis_sinensis_newGene_27780	2.29775e-07	8.60736	up
gene-CSKR_110056	2.29537e-07	3.40062	up
Clonorchis_sinensis_newGene_11003	2.27424e-07	7.81963	up
gene-CSKR_107031	2.27272e-07	-13.1449	down
gene-CSKR_105139	2.27231e-07	-6.86192	down
gene-CSKR_204109	2.26146e-07	1.07279	up
gene-CSKR_200220	2.23215e-07	1.41469	up
Clonorchis_sinensis_newGene_6078	2.22072e-07	7.72233	up
gene-CSKR_100519	2.1959e-07	5.90697	up
gene-CSKR_202576	2.19174e-07	-3.35117	down
Clonorchis_sinensis_newGene_4354	2.15447e-07	8.20499	up
Clonorchis_sinensis_newGene_32	2.09626e-07	5.71843	up
gene-CSKR_112506	2.0432e-07	-6.36407	down
gene-CSKR_108317	2.00632e-07	1.18702	up
Clonorchis_sinensis_newGene_33811	1.99431e-07	8.97095	up
gene-CSKR_111945	1.99329e-07	7.826	up
Clonorchis_sinensis_newGene_34121	1.98807e-07	8.91844	up
gene-CSKR_110845	1.9325e-07	1.1296	up
gene-CSKR_112360	1.9234e-07	5.39107	up
Clonorchis_sinensis_newGene_3678	1.91801e-07	7.78379	up
gene-CSKR_100075	1.89847e-07	-1.20693	down
gene-CSKR_100173	1.87722e-07	1.00205	up
gene-CSKR_103367	1.86585e-07	1.80348	up
gene-CSKR_203290	1.86585e-07	5.60007	up
gene-CSKR_114196	1.82928e-07	9.25475	up
Clonorchis_sinensis_newGene_9608	1.82903e-07	-2.89686	down
Clonorchis_sinensis_newGene_15117	1.81839e-07	7.86637	up
gene-CSKR_100952	1.81641e-07	8.02935	up
Clonorchis_sinensis_newGene_26511	1.77938e-07	5.29304	up
gene-CSKR_105069	1.7362e-07	-1.49313	down
gene-CSKR_102550	1.72891e-07	7.83624	up
gene-CSKR_104643	1.72116e-07	4.41916	up
gene-CSKR_201298	1.71625e-07	3.96398	up
gene-CSKR_112046	1.69724e-07	-2.70312	down
gene-CSKR_102394	1.69703e-07	-3.32941	down
gene-CSKR_105625	1.65675e-07	4.29648	up
gene-CSKR_112490	1.64848e-07	-14.8486	down
gene-CSKR_110379	1.64848e-07	-4.13162	down
gene-CSKR_110258	1.64271e-07	1.5506	up
gene-CSKR_112471	1.63397e-07	-6.92809	down
gene-CSKR_104521	1.60557e-07	-1.24589	down
gene-CSKR_201328	1.57622e-07	-4.08759	down
Clonorchis_sinensis_newGene_12220	1.57393e-07	8.67452	up
gene-CSKR_200624	1.56185e-07	-1.17797	down
gene-CSKR_103172	1.55174e-07	-1.09224	down
gene-CSKR_109456	1.54897e-07	3.46801	up
gene-CSKR_202838	1.52672e-07	-3.79392	down
gene-CSKR_109668	1.52386e-07	1.41624	up
gene-CSKR_200752	1.51127e-07	2.85639	up
gene-CSKR_201859	1.49478e-07	8.15085	up
Clonorchis_sinensis_newGene_8392	1.48327e-07	8.60303	up
gene-CSKR_111554	1.48049e-07	7.90085	up
gene-CSKR_201747	1.47664e-07	5.43145	up
gene-CSKR_201150	1.46946e-07	1.02785	up
gene-CSKR_102557	1.46672e-07	1.92669	up
gene-CSKR_114443	1.42129e-07	6.81444	up
gene-CSKR_105671	1.4116e-07	1.25333	up
gene-CSKR_111413	1.38493e-07	-1.40275	down
gene-CSKR_106268	1.37841e-07	7.32693	up
gene-CSKR_113392	1.35846e-07	-1.07567	down
gene-CSKR_113890	1.35431e-07	-1.85436	down
gene-CSKR_103510	1.3373e-07	1.79326	up
gene-CSKR_111064	1.32501e-07	-1.47691	down
gene-CSKR_107657	1.31389e-07	3.85908	up
gene-CSKR_101944	1.31296e-07	-2.08703	down
Clonorchis_sinensis_newGene_25952	1.27225e-07	7.83368	up
gene-CSKR_101110	1.24255e-07	1.96964	up
gene-CSKR_102911	1.24029e-07	-5.72032	down
gene-CSKR_201101	1.22631e-07	4.83938	up
gene-CSKR_106611	1.22238e-07	-1.73305	down
gene-CSKR_111538	1.22238e-07	1.53381	up
gene-CSKR_109647	1.21212e-07	8.08656	up
gene-CSKR_202857	1.20901e-07	4.08695	up
gene-CSKR_110822	1.19908e-07	-1.78993	down
gene-CSKR_105680	1.172e-07	-1.70928	down
gene-CSKR_106341	1.15712e-07	6.07522	up
Clonorchis_sinensis_newGene_11769	1.13887e-07	2.12693	up
gene-CSKR_201338	1.13273e-07	2.30821	up
gene-CSKR_102293	1.12066e-07	1.66922	up
Clonorchis_sinensis_newGene_15682	1.11726e-07	7.4988	up
gene-CSKR_201120	1.10748e-07	4.75353	up
Clonorchis_sinensis_newGene_10884	1.07831e-07	8.02279	up
gene-CSKR_112550	1.07831e-07	3.22571	up
gene-CSKR_109569	1.07796e-07	4.07817	up
gene-CSKR_108810	1.06977e-07	1.24621	up
gene-CSKR_104939	1.06543e-07	6.79399	up
gene-CSKR_101417	1.03498e-07	2.95501	up
Clonorchis_sinensis_newGene_19101	1.00579e-07	-2.28991	down
gene-CSKR_112919	1.00519e-07	-1.18998	down
gene-CSKR_109803	9.7439e-08	3.29429	up
gene-CSKR_109194	9.50497e-08	-1.94999	down
gene-CSKR_113752	9.50394e-08	-1.92571	down
gene-CSKR_203262	9.29456e-08	-1.2216	down
gene-CSKR_107175	9.2679e-08	1.57634	up
Clonorchis_sinensis_newGene_13324	9.25846e-08	9.68761	up
Clonorchis_sinensis_newGene_8055	9.16197e-08	-8.64105	down
gene-CSKR_108142	9.15601e-08	-4.34491	down
gene-CSKR_101156	9.05468e-08	8.80738	up
gene-CSKR_201700	9.04657e-08	1.79285	up
gene-CSKR_102862	9.03891e-08	1.34426	up
gene-CSKR_202019	8.96285e-08	-5.31223	down
gene-CSKR_100918	8.90548e-08	6.45843	up
gene-CSKR_201409	8.74779e-08	8.58654	up
gene-CSKR_107211	8.737e-08	7.00238	up
gene-CSKR_113700	8.47879e-08	8.09592	up
Clonorchis_sinensis_newGene_24984	8.47787e-08	8.30077	up
gene-CSKR_107922	8.45197e-08	-5.87829	down
gene-CSKR_100429	8.01051e-08	-3.09915	down
gene-CSKR_106779	7.94223e-08	-6.38283	down
Clonorchis_sinensis_newGene_8376	7.83504e-08	8.13013	up
gene-CSKR_105126	7.80039e-08	5.09635	up
gene-CSKR_113364	7.76467e-08	1.25854	up
gene-CSKR_101060	7.64614e-08	1.43243	up
gene-CSKR_105117	7.64614e-08	1.98738	up
gene-CSKR_109339	7.59884e-08	1.28189	up
gene-CSKR_102872	7.43974e-08	1.90582	up
Clonorchis_sinensis_newGene_23518	7.29927e-08	4.89	up
gene-CSKR_105896	7.23813e-08	-2.91387	down
gene-CSKR_106302	7.15614e-08	3.48614	up
Clonorchis_sinensis_newGene_5488	7.10028e-08	8.08952	up
gene-CSKR_201228	7.05421e-08	1.27432	up
gene-CSKR_201818	6.87112e-08	8.07674	up
Clonorchis_sinensis_newGene_20810	6.78986e-08	8.23201	up
gene-CSKR_112637	6.68477e-08	1.62277	up
gene-CSKR_103273	6.64346e-08	6.33553	up
Clonorchis_sinensis_newGene_33313	6.64131e-08	8.77547	up
gene-CSKR_111583	6.64131e-08	4.20857	up
gene-CSKR_112593	6.60906e-08	5.17919	up
gene-CSKR_110545	6.60906e-08	-1.09707	down
gene-CSKR_106753	6.56781e-08	9.16863	up
gene-CSKR_107412	6.56133e-08	7.81908	up
gene-CSKR_109349	6.40307e-08	1.4755	up
gene-CSKR_112524	6.37671e-08	6.67779	up
Clonorchis_sinensis_newGene_35424	6.30379e-08	7.13761	up
gene-CSKR_204088	6.12347e-08	1.06865	up
gene-CSKR_108998	6.05728e-08	1.39768	up
gene-CSKR_105743	6.0442e-08	1.1358	up
gene-CSKR_203344	6.02238e-08	-2.87058	down
gene-CSKR_200754	5.98177e-08	-1.3724	down
gene-CSKR_105432	5.94465e-08	1.70292	up
gene-CSKR_104976	5.86848e-08	2.10166	up
Clonorchis_sinensis_newGene_29800	5.85966e-08	7.87138	up
gene-CSKR_106761	5.80225e-08	2.13744	up
gene-CSKR_103523	5.74822e-08	3.13504	up
gene-CSKR_102344	5.74179e-08	-1.37232	down
Clonorchis_sinensis_newGene_22070	5.70287e-08	8.03331	up
gene-CSKR_101009	5.6472e-08	2.89329	up
gene-CSKR_104628	5.58087e-08	-1.23287	down
gene-CSKR_108063	5.53947e-08	-1.15823	down
Clonorchis_sinensis_newGene_23989	5.40265e-08	8.21426	up
Clonorchis_sinensis_newGene_11237	5.39117e-08	5.5553	up
gene-CSKR_104463	5.36674e-08	-1.90577	down
gene-CSKR_113508	5.34519e-08	-1.1283	down
gene-CSKR_114378	5.29544e-08	7.89338	up
gene-CSKR_102404	5.24758e-08	-1.00592	down
gene-CSKR_101762	5.20946e-08	-1.46069	down
gene-CSKR_100749	5.18255e-08	3.4678	up
gene-CSKR_100009	5.12719e-08	-8.85304	down
gene-CSKR_106722	5.10741e-08	-2.4743	down
Clonorchis_sinensis_newGene_21602	5.10741e-08	8.60172	up
Clonorchis_sinensis_newGene_1144	5.10741e-08	-4.03779	down
gene-CSKR_202637	5.08784e-08	-1.29512	down
gene-CSKR_101016	5.07779e-08	-12.5921	down
gene-CSKR_203219	5.0182e-08	-1.12092	down
gene-CSKR_200336	5.00162e-08	7.83498	up
gene-CSKR_112586	4.83181e-08	1.1211	up
gene-CSKR_103522	4.83017e-08	4.88343	up
gene-CSKR_112468	4.82627e-08	-2.96809	down
gene-CSKR_113490	4.5827e-08	-1.59684	down
gene-CSKR_103767	4.54126e-08	4.28858	up
gene-CSKR_101927	4.50951e-08	-2.61209	down
gene-CSKR_105052	4.50738e-08	-1.31433	down
gene-CSKR_100860	4.50725e-08	-1.36965	down
gene-CSKR_111186	4.48794e-08	2.07043	up
gene-CSKR_200183	4.26792e-08	-1.6866	down
gene-CSKR_100096	4.09471e-08	7.93068	up
Clonorchis_sinensis_newGene_13229	4.05456e-08	8.53813	up
gene-CSKR_100840	3.95815e-08	2.68781	up
gene-CSKR_100488	3.95531e-08	4.81532	up
gene-CSKR_101971	3.93464e-08	8.16593	up
gene-CSKR_106634	3.9234e-08	1.10848	up
gene-CSKR_100902	3.91574e-08	1.63924	up
Clonorchis_sinensis_newGene_8750	3.86044e-08	7.82349	up
gene-CSKR_105741	3.83347e-08	5.41733	up
Clonorchis_sinensis_newGene_18445	3.71555e-08	7.31056	up
gene-CSKR_102269	3.70582e-08	7.67051	up
Clonorchis_sinensis_newGene_21695	3.70333e-08	9.28265	up
Clonorchis_sinensis_newGene_11698	3.66459e-08	8.56436	up
Clonorchis_sinensis_newGene_25463	3.66459e-08	9.00911	up
gene-CSKR_109976	3.61294e-08	1.47626	up
gene-CSKR_203061	3.59508e-08	8.14704	up
gene-CSKR_202346	3.46976e-08	-4.33029	down
Clonorchis_sinensis_newGene_11191	3.46235e-08	8.49921	up
gene-CSKR_109106	3.39281e-08	2.57426	up
gene-CSKR_203113	3.36765e-08	1.47103	up
gene-CSKR_109855	3.36586e-08	1.0902	up
gene-CSKR_100392	3.36543e-08	4.78307	up
gene-CSKR_104788	3.3525e-08	1.12633	up
gene-CSKR_113150	3.3525e-08	-1.63824	down
gene-CSKR_109966	3.31419e-08	2.82593	up
Clonorchis_sinensis_newGene_24691	3.27401e-08	3.77289	up
gene-CSKR_100026	3.26114e-08	-1.66954	down
Clonorchis_sinensis_newGene_5871	3.25394e-08	8.67615	up
gene-CSKR_102939	3.22179e-08	4.12889	up
gene-CSKR_109308	3.19634e-08	2.2776	up
gene-CSKR_100977	3.10067e-08	4.96339	up
gene-CSKR_103551	3.09688e-08	1.35773	up
Clonorchis_sinensis_newGene_1058	3.09538e-08	8.9005	up
Clonorchis_sinensis_newGene_25959	3.03828e-08	10.133	up
gene-CSKR_102372	3.0267e-08	4.95849	up
gene-CSKR_104387	2.95378e-08	4.25316	up
gene-CSKR_107280	2.94692e-08	1.91928	up
Clonorchis_sinensis_newGene_2818	2.90618e-08	9.94721	up
gene-CSKR_201313	2.8935e-08	2.18923	up
gene-CSKR_107563	2.88672e-08	-10.6858	down
gene-CSKR_113595	2.88199e-08	-1.08407	down
gene-CSKR_102042	2.84993e-08	1.53525	up
Clonorchis_sinensis_newGene_27696	2.79916e-08	8.87004	up
gene-CSKR_107963	2.79895e-08	-3.55403	down
gene-CSKR_100479	2.75532e-08	3.04922	up
gene-CSKR_114202	2.73956e-08	7.2347	up
gene-CSKR_106358	2.72836e-08	2.60854	up
gene-CSKR_109826	2.71059e-08	-1.14776	down
gene-CSKR_111426	2.69835e-08	-1.28929	down
gene-CSKR_112221	2.67553e-08	5.62992	up
gene-CSKR_113969	2.64647e-08	2.78311	up
gene-CSKR_202410	2.61606e-08	-10.4625	down
gene-CSKR_203109	2.59621e-08	5.05396	up
gene-CSKR_107801	2.57874e-08	8.08358	up
gene-CSKR_114059	2.52461e-08	-2.13701	down
gene-CSKR_100342	2.38214e-08	6.32301	up
gene-CSKR_105764	2.33801e-08	9.65427	up
gene-CSKR_202745	2.32405e-08	1.30554	up
gene-CSKR_100279	2.31014e-08	8.20798	up
gene-CSKR_111859	2.25315e-08	-1.97585	down
gene-CSKR_109092	2.24141e-08	-1.06869	down
gene-CSKR_108355	2.21419e-08	5.63041	up
gene-CSKR_200826	2.191e-08	6.37509	up
gene-CSKR_201904	2.17317e-08	-6.13277	down
gene-CSKR_106925	2.15483e-08	-3.77353	down
gene-CSKR_106420	2.11771e-08	1.63146	up
Clonorchis_sinensis_newGene_25162	2.11105e-08	8.16166	up
gene-CSKR_100314	2.11105e-08	1.3302	up
gene-CSKR_103864	2.10157e-08	1.00874	up
gene-CSKR_203081	2.03543e-08	-1.10432	down
gene-CSKR_103067	1.97518e-08	-5.92945	down
gene-CSKR_114212	1.95521e-08	-1.6515	down
gene-CSKR_114126	1.95521e-08	-2.35111	down
gene-CSKR_201604	1.93458e-08	7.54358	up
gene-CSKR_112331	1.92316e-08	-1.748	down
gene-CSKR_104225	1.89045e-08	1.51328	up
gene-CSKR_107323	1.88893e-08	-1.49671	down
Clonorchis_sinensis_newGene_18358	1.8888e-08	8.40053	up
gene-CSKR_201444	1.87498e-08	-1.2299	down
gene-CSKR_114414	1.80961e-08	-1.38457	down
gene-CSKR_201501	1.79362e-08	7.2427	up
gene-CSKR_101211	1.76972e-08	-4.85795	down
gene-CSKR_111637	1.75828e-08	-1.00464	down
gene-CSKR_113747	1.75164e-08	-1.29503	down
gene-CSKR_107023	1.746e-08	-7.71418	down
gene-CSKR_102389	1.73551e-08	5.69002	up
Clonorchis_sinensis_newGene_25106	1.68589e-08	7.9802	up
Clonorchis_sinensis_newGene_9690	1.67749e-08	11.3212	up
gene-CSKR_106025	1.64915e-08	-7.83513	down
gene-CSKR_106701	1.6368e-08	1.68515	up
gene-CSKR_108206	1.60249e-08	2.21415	up
gene-CSKR_103332	1.59597e-08	6.8369	up
gene-CSKR_201468	1.59177e-08	-1.21354	down
gene-CSKR_102495	1.58496e-08	1.42841	up
Clonorchis_sinensis_newGene_20652	1.57803e-08	6.92898	up
gene-CSKR_200459	1.55724e-08	-7.60091	down
gene-CSKR_202922	1.49472e-08	5.21491	up
gene-CSKR_104988	1.4887e-08	6.65037	up
gene-CSKR_111736	1.48172e-08	-1.18112	down
Clonorchis_sinensis_newGene_34644	1.43447e-08	8.22668	up
gene-CSKR_100131	1.42415e-08	1.50942	up
gene-CSKR_104473	1.41925e-08	4.52348	up
Clonorchis_sinensis_newGene_10482	1.39513e-08	8.05366	up
gene-CSKR_204106	1.36317e-08	-7.60519	down
gene-CSKR_202708	1.33336e-08	5.16176	up
gene-CSKR_107891	1.32429e-08	-8.48345	down
gene-CSKR_113927	1.31506e-08	-5.50806	down
gene-CSKR_103071	1.30967e-08	-1.14468	down
gene-CSKR_101554	1.30529e-08	4.05282	up
gene-CSKR_113114	1.30337e-08	2.23608	up
Clonorchis_sinensis_newGene_34671	1.28104e-08	8.19837	up
gene-CSKR_100208	1.25434e-08	-1.22048	down
Clonorchis_sinensis_newGene_18880	1.25434e-08	8.16127	up
gene-CSKR_100224	1.2534e-08	10.3468	up
gene-CSKR_204034	1.23373e-08	-5.79664	down
gene-CSKR_202679	1.22642e-08	7.36691	up
gene-CSKR_108041	1.22122e-08	1.24882	up
gene-CSKR_201872	1.19651e-08	9.34502	up
Clonorchis_sinensis_newGene_27732	1.19579e-08	2.62436	up
gene-CSKR_101271	1.19579e-08	-1.1478	down
gene-CSKR_113047	1.1802e-08	2.44506	up
gene-CSKR_102824	1.18005e-08	-1.86695	down
gene-CSKR_200548	1.17398e-08	-1.77164	down
gene-CSKR_105129	1.16774e-08	-2.23094	down
gene-CSKR_204096	1.16342e-08	1.06215	up
gene-CSKR_106573	1.15244e-08	3.20517	up
gene-CSKR_104775	1.13076e-08	-1.88202	down
gene-CSKR_108511	1.08736e-08	3.47227	up
gene-CSKR_114194	1.07953e-08	8.09839	up
gene-CSKR_108591	1.07027e-08	8.16401	up
gene-CSKR_101905	1.05652e-08	-1.96565	down
gene-CSKR_109492	1.05567e-08	-1.85103	down
gene-CSKR_113356	1.05168e-08	9.26961	up
gene-CSKR_204037	1.05168e-08	-4.64985	down
gene-CSKR_112742	1.05016e-08	8.13108	up
gene-CSKR_111657	1.03266e-08	5.85923	up
gene-CSKR_200687	1.01344e-08	-2.18486	down
gene-CSKR_200689	1.00956e-08	1.75522	up
gene-CSKR_110928	1.00485e-08	8.3485	up
gene-CSKR_109528	1.00099e-08	-1.79834	down
gene-CSKR_201928	9.91302e-09	2.3088	up
gene-CSKR_103389	9.83228e-09	-1.40615	down
gene-CSKR_102618	9.6876e-09	2.48172	up
gene-CSKR_103320	9.61699e-09	-1.03796	down
gene-CSKR_105168	9.5023e-09	-1.91376	down
gene-CSKR_102388	9.43145e-09	2.52793	up
gene-CSKR_202048	9.27313e-09	3.21203	up
gene-CSKR_111703	9.1041e-09	-4.01322	down
gene-CSKR_104498	9.09297e-09	2.70725	up
Clonorchis_sinensis_newGene_14620	8.96865e-09	8.45898	up
gene-CSKR_104482	8.94016e-09	1.85827	up
Clonorchis_sinensis_newGene_35412	8.64567e-09	8.41149	up
gene-CSKR_103476	8.44168e-09	1.57591	up
gene-CSKR_110070	8.41903e-09	-3.30562	down
gene-CSKR_101341	8.34037e-09	2.18967	up
gene-CSKR_204026	8.23527e-09	2.38473	up
gene-CSKR_102619	8.20061e-09	1.38742	up
gene-CSKR_101080	8.1636e-09	5.94137	up
Clonorchis_sinensis_newGene_1976	8.14743e-09	9.28124	up
gene-CSKR_200274	8.07629e-09	5.89764	up
gene-CSKR_113460	8.04282e-09	-2.20304	down
gene-CSKR_201256	8.0335e-09	7.84115	up
gene-CSKR_107226	7.98308e-09	-6.10881	down
gene-CSKR_104981	7.92964e-09	-7.04496	down
gene-CSKR_107055	7.79025e-09	4.6054	up
gene-CSKR_106826	7.71449e-09	8.12361	up
gene-CSKR_101887	7.64886e-09	2.27264	up
gene-CSKR_105507	7.63032e-09	3.08514	up
gene-CSKR_202910	7.55006e-09	-2.06959	down
gene-CSKR_107712	7.30179e-09	1.86396	up
gene-CSKR_105749	7.23345e-09	-1.48302	down
gene-CSKR_108720	7.15645e-09	8.28664	up
Clonorchis_sinensis_newGene_16288	6.96877e-09	10.4253	up
gene-CSKR_111338	6.79555e-09	-1.10289	down
gene-CSKR_111409	6.75138e-09	-1.41491	down
gene-CSKR_102836	6.69091e-09	8.30315	up
gene-CSKR_200480	6.652e-09	5.62154	up
gene-CSKR_110141	6.59148e-09	2.41407	up
gene-CSKR_201553	6.58961e-09	1.94466	up
Clonorchis_sinensis_newGene_33680	6.5272e-09	6.92631	up
Clonorchis_sinensis_newGene_16977	6.52362e-09	5.35546	up
gene-CSKR_103503	6.46288e-09	1.3903	up
Clonorchis_sinensis_newGene_33638	6.20948e-09	8.62343	up
gene-CSKR_100584	6.19377e-09	5.93402	up
gene-CSKR_112359	6.14443e-09	-3.21453	down
Clonorchis_sinensis_newGene_24872	6.14029e-09	-2.25175	down
Clonorchis_sinensis_newGene_4538	5.89694e-09	8.28864	up
gene-CSKR_203858	5.88657e-09	6.63487	up
Clonorchis_sinensis_newGene_32311	5.88408e-09	7.42305	up
gene-CSKR_112153	5.86094e-09	-2.99268	down
Clonorchis_sinensis_newGene_23340	5.8396e-09	8.56392	up
Clonorchis_sinensis_newGene_10490	5.64945e-09	8.13504	up
gene-CSKR_114031	5.57764e-09	1.07652	up
Clonorchis_sinensis_newGene_13861	5.57764e-09	9.22478	up
gene-CSKR_110736	5.55512e-09	1.05059	up
gene-CSKR_109000	5.55512e-09	-1.86267	down
gene-CSKR_106572	5.5133e-09	1.78491	up
gene-CSKR_200978	5.49831e-09	7.07907	up
gene-CSKR_101250	5.36646e-09	7.01175	up
gene-CSKR_104355	5.34832e-09	-7.88857	down
gene-CSKR_108239	5.28376e-09	-1.32146	down
gene-CSKR_105990	5.1504e-09	8.14088	up
gene-CSKR_107789	4.98614e-09	-8.78411	down
gene-CSKR_103921	4.87381e-09	-9.10431	down
Clonorchis_sinensis_newGene_8181	4.55614e-09	5.33827	up
gene-CSKR_101681	4.52848e-09	6.71544	up
gene-CSKR_109127	4.46356e-09	5.72522	up
gene-CSKR_107357	4.36202e-09	1.62816	up
gene-CSKR_103356	4.34315e-09	-1.4558	down
gene-CSKR_111298	4.31695e-09	-1.95633	down
gene-CSKR_200868	4.3141e-09	-1.32095	down
gene-CSKR_101527	4.31076e-09	-1.47716	down
gene-CSKR_106754	4.2359e-09	9.48017	up
gene-CSKR_202981	4.22963e-09	8.11947	up
gene-CSKR_103984	4.21285e-09	-1.44121	down
gene-CSKR_104314	4.0361e-09	1.28419	up
gene-CSKR_106139	4.0361e-09	7.68258	up
gene-CSKR_110367	4.02917e-09	1.53609	up
gene-CSKR_103623	4.00323e-09	-1.582	down
gene-CSKR_110974	3.94708e-09	1.86981	up
gene-CSKR_200980	3.89867e-09	2.35453	up
gene-CSKR_202814	3.88989e-09	-1.56383	down
Clonorchis_sinensis_newGene_1563	3.74069e-09	2.40356	up
gene-CSKR_113611	3.72769e-09	1.22264	up
gene-CSKR_202584	3.72769e-09	-4.95916	down
gene-CSKR_104686	3.57595e-09	-1.9498	down
gene-CSKR_102516	3.52833e-09	-7.0427	down
gene-CSKR_113776	3.519e-09	3.02349	up
gene-CSKR_104130	3.50696e-09	-1.60786	down
gene-CSKR_107182	3.45587e-09	8.20492	up
gene-CSKR_112356	3.43412e-09	8.11847	up
gene-CSKR_203044	3.43085e-09	-1.44701	down
gene-CSKR_109981	3.39583e-09	1.10677	up
gene-CSKR_106712	3.37313e-09	-1.15039	down
gene-CSKR_203775	3.35145e-09	-9.79211	down
gene-CSKR_107523	3.34246e-09	1.00911	up
Clonorchis_sinensis_newGene_5558	3.22801e-09	7.78595	up
gene-CSKR_200323	3.16974e-09	-3.80285	down
gene-CSKR_201881	3.04955e-09	1.22582	up
gene-CSKR_110537	3.04955e-09	-2.08915	down
gene-CSKR_106443	3.0358e-09	-1.51415	down
gene-CSKR_110825	2.99692e-09	-1.49378	down
gene-CSKR_112256	2.97746e-09	2.95242	up
gene-CSKR_101141	2.96527e-09	-5.4756	down
gene-CSKR_108567	2.94858e-09	3.74232	up
gene-CSKR_110121	2.9372e-09	-11.2085	down
gene-CSKR_104669	2.91163e-09	1.1211	up
gene-CSKR_101934	2.8924e-09	-1.1395	down
gene-CSKR_107361	2.83704e-09	-1.00004	down
gene-CSKR_107007	2.69003e-09	1.65712	up
Clonorchis_sinensis_newGene_28400	2.67565e-09	9.26131	up
gene-CSKR_104943	2.65299e-09	9.0839	up
gene-CSKR_105297	2.6298e-09	1.83742	up
gene-CSKR_101401	2.62438e-09	2.45643	up
gene-CSKR_203122	2.5835e-09	-1.68179	down
gene-CSKR_202754	2.56563e-09	3.67974	up
gene-CSKR_201906	2.55602e-09	-1.09502	down
gene-CSKR_105068	2.4743e-09	-3.07005	down
gene-CSKR_113617	2.43463e-09	-7.35982	down
gene-CSKR_113883	2.32442e-09	-6.2988	down
Clonorchis_sinensis_newGene_9266	2.31929e-09	8.82462	up
Clonorchis_sinensis_newGene_16590	2.28645e-09	8.30758	up
Clonorchis_sinensis_newGene_28541	2.28215e-09	3.62485	up
Clonorchis_sinensis_newGene_31040	2.19282e-09	10.4908	up
gene-CSKR_101328	2.18833e-09	4.80692	up
gene-CSKR_109518	2.14689e-09	2.43574	up
gene-CSKR_104812	2.13403e-09	3.45267	up
gene-CSKR_203450	2.09913e-09	8.48351	up
Clonorchis_sinensis_newGene_30316	2.05549e-09	8.46841	up
gene-CSKR_104631	2.01549e-09	3.77639	up
gene-CSKR_102104	1.98464e-09	-2.03166	down
gene-CSKR_203366	1.95969e-09	6.16505	up
gene-CSKR_105066	1.94169e-09	-6.80075	down
gene-CSKR_100872	1.92662e-09	-1.60924	down
Clonorchis_sinensis_newGene_5065	1.90688e-09	7.90628	up
gene-CSKR_112242	1.90033e-09	4.29706	up
gene-CSKR_202375	1.88432e-09	-10.1322	down
gene-CSKR_103703	1.85342e-09	8.63369	up
gene-CSKR_200574	1.84634e-09	3.15467	up
gene-CSKR_109987	1.83698e-09	-1.17768	down
gene-CSKR_203681	1.82692e-09	8.34288	up
Clonorchis_sinensis_newGene_6038	1.80646e-09	8.77328	up
Clonorchis_sinensis_newGene_29646	1.80101e-09	-8.90562	down
Clonorchis_sinensis_newGene_17174	1.7462e-09	9.13644	up
Clonorchis_sinensis_newGene_36165	1.72698e-09	8.51754	up
Clonorchis_sinensis_newGene_27079	1.72609e-09	9.75736	up
gene-CSKR_201903	1.71886e-09	-6.66209	down
gene-CSKR_108031	1.714e-09	-1.56056	down
Clonorchis_sinensis_newGene_9075	1.66605e-09	1.67746	up
gene-CSKR_104683	1.6588e-09	-1.36051	down
Clonorchis_sinensis_newGene_15876	1.56447e-09	7.61338	up
gene-CSKR_112689	1.56251e-09	6.42716	up
gene-CSKR_101634	1.50402e-09	5.7155	up
gene-CSKR_106916	1.49052e-09	-1.4667	down
gene-CSKR_204042	1.49021e-09	1.66809	up
gene-CSKR_102428	1.47096e-09	8.8512	up
Clonorchis_sinensis_newGene_5572	1.47096e-09	8.34354	up
gene-CSKR_100146	1.46248e-09	-2.60733	down
gene-CSKR_202470	1.44152e-09	-1.69739	down
gene-CSKR_113968	1.43037e-09	-2.98303	down
Clonorchis_sinensis_newGene_22004	1.41263e-09	8.35103	up
gene-CSKR_202564	1.39794e-09	1.64372	up
gene-CSKR_103437	1.38817e-09	8.34092	up
gene-CSKR_100773	1.35534e-09	1.37683	up
gene-CSKR_200870	1.34899e-09	8.96179	up
gene-CSKR_106857	1.33399e-09	8.64993	up
Clonorchis_sinensis_newGene_9624	1.30853e-09	10.2712	up
gene-CSKR_102815	1.30176e-09	-3.58835	down
Clonorchis_sinensis_newGene_28138	1.27835e-09	10.1847	up
Clonorchis_sinensis_newGene_19330	1.27561e-09	7.54244	up
gene-CSKR_108703	1.23628e-09	1.17607	up
Clonorchis_sinensis_newGene_18840	1.2314e-09	8.91806	up
Clonorchis_sinensis_newGene_19685	1.2314e-09	9.43994	up
gene-CSKR_105044	1.193e-09	-7.89185	down
gene-CSKR_104144	1.19227e-09	1.42258	up
gene-CSKR_113918	1.19227e-09	4.24221	up
gene-CSKR_101888	1.15804e-09	-1.61215	down
gene-CSKR_114310	1.14818e-09	7.53675	up
Clonorchis_sinensis_newGene_36019	1.1166e-09	8.59982	up
Clonorchis_sinensis_newGene_31394	1.1166e-09	8.37986	up
gene-CSKR_102034	1.09094e-09	-10.0897	down
Clonorchis_sinensis_newGene_31704	1.01121e-09	8.70575	up
gene-CSKR_106134	9.76743e-10	-11.9941	down
gene-CSKR_105570	9.69681e-10	-6.7706	down
gene-CSKR_109406	9.38945e-10	4.12457	up
gene-CSKR_113512	9.35428e-10	2.87592	up
gene-CSKR_103968	9.29225e-10	7.72529	up
gene-CSKR_100495	9.17592e-10	3.90166	up
gene-CSKR_106807	9.02148e-10	1.91458	up
gene-CSKR_200021	8.99044e-10	-2.90081	down
gene-CSKR_202828	8.82487e-10	-2.73556	down
gene-CSKR_112078	8.5566e-10	1.95764	up
gene-CSKR_110446	8.39376e-10	-1.50211	down
gene-CSKR_102160	8.30948e-10	-2.11507	down
gene-CSKR_104260	8.11662e-10	-2.58525	down
Clonorchis_sinensis_newGene_2583	8.10289e-10	8.43677	up
gene-CSKR_100345	8.07294e-10	6.83633	up
gene-CSKR_202445	8.02254e-10	2.95127	up
gene-CSKR_112512	8.02254e-10	-2.70457	down
gene-CSKR_201430	7.91432e-10	-5.90175	down
gene-CSKR_113469	7.89099e-10	3.83851	up
Clonorchis_sinensis_newGene_18409	7.7179e-10	8.64897	up
gene-CSKR_201879	7.6105e-10	8.76764	up
gene-CSKR_111879	7.6105e-10	6.56716	up
gene-CSKR_106568	7.58042e-10	-3.48094	down
Clonorchis_sinensis_newGene_22362	7.55331e-10	8.38417	up
gene-CSKR_101397	7.40112e-10	7.72031	up
gene-CSKR_106760	7.34804e-10	1.37827	up
gene-CSKR_104305	7.13616e-10	-9.04012	down
gene-CSKR_103941	7.12925e-10	3.30275	up
gene-CSKR_111555	6.98929e-10	6.61221	up
gene-CSKR_106290	6.95006e-10	7.9422	up
gene-CSKR_104402	6.79698e-10	-1.02548	down
gene-CSKR_113647	6.78865e-10	-1.53743	down
Clonorchis_sinensis_newGene_25451	6.71543e-10	9.70532	up
Clonorchis_sinensis_newGene_27159	6.71269e-10	9.91486	up
gene-CSKR_202924	6.63463e-10	7.86613	up
gene-CSKR_109449	6.59725e-10	7.24142	up
gene-CSKR_114197	6.43544e-10	8.96589	up
gene-CSKR_108047	6.34705e-10	-4.36971	down
gene-CSKR_108398	6.34705e-10	1.10954	up
Clonorchis_sinensis_newGene_20752	6.34705e-10	8.74901	up
gene-CSKR_106026	6.09729e-10	-7.46503	down
gene-CSKR_203168	6.08205e-10	-7.83498	down
gene-CSKR_102313	6.05195e-10	-1.08295	down
gene-CSKR_102507	5.90514e-10	1.38511	up
gene-CSKR_109325	5.85253e-10	-3.0239	down
gene-CSKR_113792	5.79739e-10	-9.9343	down
Clonorchis_sinensis_newGene_19958	5.76603e-10	7.31325	up
gene-CSKR_104823	5.69382e-10	3.16141	up
Clonorchis_sinensis_newGene_8179	5.60843e-10	8.43005	up
gene-CSKR_202805	5.50489e-10	8.62417	up
gene-CSKR_104512	5.4805e-10	6.62383	up
gene-CSKR_101923	5.46257e-10	3.63002	up
gene-CSKR_105721	5.44829e-10	8.90356	up
gene-CSKR_100166	5.44435e-10	-5.43427	down
Clonorchis_sinensis_newGene_30766	5.4019e-10	8.54351	up
gene-CSKR_202923	5.39677e-10	1.10983	up
gene-CSKR_103410	5.19436e-10	-3.7861	down
Clonorchis_sinensis_newGene_14867	5.13341e-10	8.70747	up
gene-CSKR_114082	4.91904e-10	-3.16107	down
gene-CSKR_107536	4.84345e-10	8.64275	up
Clonorchis_sinensis_newGene_8917	4.81722e-10	9.79911	up
gene-CSKR_105300	4.75062e-10	-1.1434	down
gene-CSKR_100562	4.67911e-10	4.34879	up
gene-CSKR_109635	4.67911e-10	1.23336	up
gene-CSKR_110130	4.67506e-10	1.65442	up
Clonorchis_sinensis_newGene_28375	4.58605e-10	8.76296	up
gene-CSKR_101931	4.53081e-10	3.08297	up
gene-CSKR_203138	4.50082e-10	-4.37997	down
gene-CSKR_108960	4.45541e-10	1.9935	up
Clonorchis_sinensis_newGene_5852	4.43542e-10	-7.18828	down
gene-CSKR_105303	4.15454e-10	2.92616	up
gene-CSKR_101799	4.03052e-10	-1.85892	down
gene-CSKR_108881	4.02417e-10	5.95619	up
gene-CSKR_108651	3.93989e-10	-1.38776	down
gene-CSKR_102993	3.92388e-10	-3.31264	down
gene-CSKR_110232	3.89177e-10	4.30043	up
gene-CSKR_108683	3.79774e-10	-1.46319	down
Clonorchis_sinensis_newGene_23523	3.76309e-10	8.54875	up
gene-CSKR_106922	3.74827e-10	5.87161	up
gene-CSKR_203066	3.64963e-10	-1.21924	down
gene-CSKR_201539	3.55224e-10	5.28645	up
Clonorchis_sinensis_newGene_726	3.55022e-10	11.2704	up
gene-CSKR_103335	3.37013e-10	-5.39294	down
gene-CSKR_113418	3.31785e-10	-2.19043	down
gene-CSKR_108102	3.30528e-10	7.07501	up
gene-CSKR_200217	3.29918e-10	-5.74445	down
gene-CSKR_100094	3.28003e-10	-9.93048	down
gene-CSKR_202005	3.13361e-10	8.6637	up
gene-CSKR_113515	3.12339e-10	-5.45478	down
gene-CSKR_114481	3.01789e-10	2.26817	up
gene-CSKR_107032	3.01789e-10	-7.05457	down
gene-CSKR_203181	2.91617e-10	8.60951	up
gene-CSKR_113564	2.90311e-10	-1.91217	down
gene-CSKR_107185	2.85187e-10	-7.24043	down
gene-CSKR_105385	2.73676e-10	-1.93838	down
gene-CSKR_112977	2.71971e-10	1.25401	up
gene-CSKR_201951	2.66399e-10	-1.35514	down
gene-CSKR_102580	2.65269e-10	-1.11714	down
gene-CSKR_103205	2.51025e-10	-2.27888	down
gene-CSKR_202251	2.49479e-10	9.25044	up
gene-CSKR_106092	2.46176e-10	4.54749	up
gene-CSKR_102527	2.44044e-10	10.7227	up
gene-CSKR_110846	2.3863e-10	5.87256	up
Clonorchis_sinensis_newGene_9909	2.13794e-10	9.12621	up
Clonorchis_sinensis_newGene_27987	2.0361e-10	8.27854	up
Clonorchis_sinensis_newGene_19430	1.97597e-10	8.75069	up
gene-CSKR_110260	1.97171e-10	-1.98749	down
gene-CSKR_110646	1.92803e-10	-4.29973	down
gene-CSKR_105963	1.91452e-10	-1.49097	down
gene-CSKR_203954	1.9058e-10	3.56948	up
Clonorchis_sinensis_newGene_14040	1.83861e-10	8.55617	up
gene-CSKR_106021	1.80466e-10	3.66275	up
gene-CSKR_103237	1.75306e-10	-1.28918	down
gene-CSKR_106371	1.73911e-10	5.01966	up
Clonorchis_sinensis_newGene_27573	1.69294e-10	8.86077	up
Clonorchis_sinensis_newGene_27753	1.68098e-10	9.52414	up
gene-CSKR_108606	1.67141e-10	9.07868	up
gene-CSKR_200124	1.66204e-10	1.72312	up
gene-CSKR_111040	1.65855e-10	-1.10331	down
gene-CSKR_113015	1.64541e-10	-2.91076	down
gene-CSKR_110669	1.57447e-10	2.86228	up
gene-CSKR_102033	1.52723e-10	-10.2463	down
gene-CSKR_113147	1.52419e-10	1.88202	up
gene-CSKR_203646	1.47092e-10	-1.20574	down
gene-CSKR_103024	1.41966e-10	-10.384	down
Clonorchis_sinensis_newGene_26113	1.41322e-10	5.99199	up
gene-CSKR_105482	1.38471e-10	-1.35291	down
Clonorchis_sinensis_newGene_5096	1.36415e-10	8.79657	up
gene-CSKR_102953	1.31276e-10	5.31738	up
gene-CSKR_109040	1.30777e-10	5.44077	up
Clonorchis_sinensis_newGene_548	1.30777e-10	8.80547	up
gene-CSKR_106109	1.30527e-10	-1.01194	down
gene-CSKR_201791	1.25645e-10	-3.44298	down
gene-CSKR_109638	1.21111e-10	2.71704	up
gene-CSKR_104353	1.17127e-10	8.48509	up
gene-CSKR_110991	1.16099e-10	1.28346	up
gene-CSKR_109081	1.14783e-10	1.23087	up
gene-CSKR_102968	1.13319e-10	8.21275	up
Clonorchis_sinensis_newGene_8090	1.1154e-10	8.7698	up
gene-CSKR_112779	1.11441e-10	-6.78754	down
Clonorchis_sinensis_newGene_35443	1.10903e-10	8.64128	up
gene-CSKR_102458	1.09465e-10	4.3372	up
gene-CSKR_114072	1.08655e-10	-3.25949	down
gene-CSKR_107618	1.08655e-10	9.10749	up
gene-CSKR_108626	1.05958e-10	-2.04295	down
gene-CSKR_106757	1.03179e-10	-6.19698	down
gene-CSKR_109051	1.01087e-10	1.33227	up
gene-CSKR_100511	1.00768e-10	-1.04469	down
gene-CSKR_111511	1.00732e-10	-1.13879	down
gene-CSKR_101808	1.00503e-10	-1.27223	down
Clonorchis_sinensis_newGene_16296	9.87996e-11	8.70596	up
gene-CSKR_113791	9.67298e-11	-9.45506	down
gene-CSKR_105696	9.62199e-11	6.74425	up
gene-CSKR_103885	9.18864e-11	1.65591	up
gene-CSKR_102941	9.16052e-11	4.70153	up
gene-CSKR_203439	9.16052e-11	-3.01428	down
gene-CSKR_108691	9.11821e-11	-11.0013	down
gene-CSKR_104386	9.08299e-11	-1.32892	down
gene-CSKR_102191	8.82571e-11	-1.19037	down
gene-CSKR_200500	8.69951e-11	4.26509	up
gene-CSKR_111291	8.50805e-11	-2.22031	down
gene-CSKR_109068	8.50255e-11	2.5481	up
gene-CSKR_108265	8.37797e-11	-7.43234	down
gene-CSKR_104195	8.14068e-11	-8.40072	down
gene-CSKR_201210	7.99906e-11	-2.06783	down
gene-CSKR_113811	7.99906e-11	-1.24121	down
gene-CSKR_110570	7.78276e-11	2.63201	up
gene-CSKR_103328	7.76156e-11	2.79812	up
gene-CSKR_110469	7.74965e-11	1.24488	up
gene-CSKR_103018	7.67763e-11	6.87109	up
gene-CSKR_107805	7.44412e-11	-1.91069	down
Clonorchis_sinensis_newGene_3380	7.3168e-11	9.08141	up
gene-CSKR_203869	7.18456e-11	-1.08698	down
gene-CSKR_114195	7.0236e-11	9.41607	up
gene-CSKR_107437	6.7691e-11	-7.92142	down
gene-CSKR_200256	6.5713e-11	-3.64574	down
gene-CSKR_113254	6.46972e-11	3.14622	up
gene-CSKR_101046	6.25632e-11	-1.71278	down
gene-CSKR_200674	6.23053e-11	2.02573	up
gene-CSKR_202190	6.22048e-11	1.22528	up
gene-CSKR_109922	6.20788e-11	1.00896	up
Clonorchis_sinensis_newGene_16981	6.11511e-11	9.73182	up
gene-CSKR_203174	6.08962e-11	-6.91251	down
gene-CSKR_111688	6.04594e-11	-1.03778	down
gene-CSKR_112657	5.85109e-11	-1.45516	down
gene-CSKR_113824	5.81652e-11	1.1935	up
gene-CSKR_111231	5.7975e-11	4.97787	up
Clonorchis_sinensis_newGene_32614	5.65115e-11	9.04739	up
gene-CSKR_112664	5.39513e-11	-1.19843	down
gene-CSKR_203064	5.25334e-11	-1.49257	down
gene-CSKR_101416	5.24169e-11	2.35622	up
Clonorchis_sinensis_newGene_24433	5.17156e-11	9.62319	up
gene-CSKR_111223	5.0348e-11	-1.16268	down
gene-CSKR_107866	4.9537e-11	6.45061	up
gene-CSKR_101107	4.8595e-11	-1.13923	down
gene-CSKR_101132	4.82035e-11	-7.72837	down
gene-CSKR_108734	4.8174e-11	-5.19106	down
gene-CSKR_113278	4.55344e-11	8.96374	up
gene-CSKR_107396	4.47321e-11	8.94753	up
gene-CSKR_108197	4.44656e-11	1.46111	up
gene-CSKR_107701	4.43476e-11	9.02648	up
gene-CSKR_201666	4.22503e-11	2.60807	up
Clonorchis_sinensis_newGene_32258	4.22461e-11	9.75688	up
gene-CSKR_105340	4.21679e-11	-10.9962	down
Clonorchis_sinensis_newGene_20791	3.99875e-11	10.0393	up
gene-CSKR_109824	3.75081e-11	8.88027	up
Clonorchis_sinensis_newGene_15301	3.65707e-11	9.11408	up
gene-CSKR_104848	3.57672e-11	-7.15367	down
gene-CSKR_200082	3.55629e-11	9.35757	up
gene-CSKR_101810	3.34136e-11	1.46167	up
gene-CSKR_111525	3.1948e-11	9.53417	up
gene-CSKR_200060	3.18324e-11	-1.59063	down
gene-CSKR_100660	3.12802e-11	1.32559	up
gene-CSKR_107459	3.11824e-11	-8.83546	down
gene-CSKR_104180	3.11538e-11	2.42872	up
gene-CSKR_103466	3.09298e-11	1.88269	up
gene-CSKR_110217	2.99858e-11	5.93843	up
gene-CSKR_201482	2.88995e-11	1.44802	up
gene-CSKR_113762	2.78861e-11	-1.30464	down
gene-CSKR_201086	2.75159e-11	4.57676	up
Clonorchis_sinensis_newGene_34646	2.7369e-11	9.3389	up
gene-CSKR_108836	2.59561e-11	-1.12071	down
gene-CSKR_109582	2.49234e-11	1.7416	up
Clonorchis_sinensis_newGene_8060	2.32374e-11	-14.0902	down
gene-CSKR_200096	2.32049e-11	1.10338	up
Clonorchis_sinensis_newGene_23313	2.32049e-11	8.94541	up
gene-CSKR_110952	2.29719e-11	-1.5941	down
gene-CSKR_200369	2.24361e-11	5.26363	up
gene-CSKR_202772	2.22529e-11	5.2806	up
gene-CSKR_108560	2.20988e-11	5.83534	up
gene-CSKR_101846	2.20402e-11	1.80244	up
gene-CSKR_102139	2.18422e-11	-7.20713	down
gene-CSKR_100098	2.16455e-11	2.43674	up
Clonorchis_sinensis_newGene_30981	2.1492e-11	9.92203	up
gene-CSKR_106825	2.10157e-11	9.74281	up
Clonorchis_sinensis_newGene_19109	2.09444e-11	9.1441	up
Clonorchis_sinensis_newGene_16049	2.04493e-11	8.98362	up
Clonorchis_sinensis_newGene_27779	2.04017e-11	9.89772	up
gene-CSKR_104771	2.00621e-11	-1.65425	down
Clonorchis_sinensis_newGene_21400	2.00297e-11	8.8913	up
gene-CSKR_202776	1.97408e-11	2.28596	up
gene-CSKR_100158	1.96916e-11	1.61223	up
gene-CSKR_108364	1.96158e-11	-1.37285	down
gene-CSKR_102501	1.96142e-11	-2.88758	down
Clonorchis_sinensis_newGene_20553	1.95839e-11	9.19514	up
Clonorchis_sinensis_newGene_31840	1.92778e-11	1.87469	up
gene-CSKR_107698	1.92537e-11	2.70183	up
gene-CSKR_107129	1.91619e-11	-1.36849	down
Clonorchis_sinensis_newGene_33738	1.88002e-11	7.89343	up
gene-CSKR_100322	1.79866e-11	9.16844	up
gene-CSKR_101272	1.78973e-11	7.53795	up
gene-CSKR_114060	1.77778e-11	-1.76672	down
gene-CSKR_106620	1.75471e-11	-1.71935	down
gene-CSKR_105445	1.73307e-11	-6.76305	down
Clonorchis_sinensis_newGene_28005	1.61338e-11	10.0246	up
gene-CSKR_111744	1.60841e-11	-1.6712	down
gene-CSKR_102605	1.60346e-11	1.06328	up
gene-CSKR_110579	1.58939e-11	3.40433	up
gene-CSKR_107749	1.56557e-11	3.49251	up
gene-CSKR_113894	1.56294e-11	2.60657	up
gene-CSKR_101665	1.52875e-11	5.35209	up
gene-CSKR_200834	1.50963e-11	2.11722	up
gene-CSKR_103643	1.50935e-11	1.05325	up
gene-CSKR_104803	1.49672e-11	4.21791	up
Clonorchis_sinensis_newGene_10169	1.4834e-11	9.02004	up
gene-CSKR_108603	1.46829e-11	8.98248	up
gene-CSKR_106755	1.45646e-11	10.7173	up
gene-CSKR_111592	1.4329e-11	-9.02482	down
gene-CSKR_111287	1.41561e-11	-2.05713	down
gene-CSKR_104018	1.39028e-11	9.58348	up
[truncated: 1,081 more rows]

## Sheet: M VS EM
Table S3. Differential expression of mRNAs at four different stages of Clonorchis sinensis.
Table S3-2. Differential expression of mRNAs of Clonorchis sinensis between metacercariae and excysted metacercariae.
#ID	FDR	log2FC	regulated
Clonorchis_sinensis_newGene_2239	1.50062e-05	8.40123	up
gene-CSKR_109245	5.58293e-06	-2.58271	down
gene-CSKR_201746	0.000752682	-1.82029	down
Clonorchis_sinensis_newGene_24652	0.000215193	6.99149	up
gene-CSKR_106470	0.000233612	-1.09807	down
Clonorchis_sinensis_newGene_18409	1.4335e-05	8.28832	up
gene-CSKR_201878	0.000442643	-3.53569	down
gene-CSKR_101399	5.77451e-05	1.16835	up
Clonorchis_sinensis_newGene_13229	0.00010301	8.17836	up
Clonorchis_sinensis_newGene_24939	3.65355e-07	8.81723	up
gene-CSKR_201249	0.0002441	-1.68172	down
Clonorchis_sinensis_newGene_7108	8.64555e-08	-5.7711	down
Clonorchis_sinensis_newGene_23313	1.23478e-06	8.58524	up
Clonorchis_sinensis_newGene_11168	9.82283e-07	8.70113	up
gene-CSKR_201238	0.000535405	-4.00709	down
Clonorchis_sinensis_newGene_36041	1.12494e-05	1.80021	up
Clonorchis_sinensis_newGene_18358	0.000113597	8.03965	up
Clonorchis_sinensis_newGene_10967	0.000101885	7.94235	up
Clonorchis_sinensis_newGene_13355	0.000215193	6.56144	up
Clonorchis_sinensis_newGene_8511	5.58293e-06	8.50325	up
Clonorchis_sinensis_newGene_14867	1.12494e-05	8.34808	up
Clonorchis_sinensis_newGene_34671	0.000219805	7.83825	up
Clonorchis_sinensis_newGene_16049	1.05345e-06	8.62323	up
Clonorchis_sinensis_newGene_16280	0.00010301	3.91657	up
Clonorchis_sinensis_newGene_29031	3.32212e-09	9.36282	up
Clonorchis_sinensis_newGene_23961	0.000308575	-2.73183	down
Clonorchis_sinensis_newGene_26168	2.30832e-05	8.91031	up
Clonorchis_sinensis_newGene_18880	0.0002441	7.80182	up
Clonorchis_sinensis_newGene_6420	0.000393589	7.88658	up
Clonorchis_sinensis_newGene_21313	1.32233e-07	9.20683	up
Clonorchis_sinensis_newGene_5592	1.4335e-05	-7.69104	down
Clonorchis_sinensis_newGene_34683	4.10433e-13	-10.719	down
Clonorchis_sinensis_newGene_3021	3.34895e-13	11.6577	up

## Sheet: EM VS AD 
Table S3. Differential expression of mRNAs at four different stages of Clonorchis sinensis.
Table S3-3. Differential expression of mRNAs of Clonorchis sinensis between excysted metacercariae and adults.
#ID	FDR	log2FC	regulated
gene-CSKR_114012	0.000224582	-4.49031	down
gene-CSKR_107630	0.000121798	-1.63658	down
gene-CSKR_202251	6.16133e-08	-9.02474	down
gene-CSKR_200142	4.00048e-11	-10.0885	down
gene-CSKR_202922	2.53537e-05	-2.3181	down
gene-CSKR_202921	3.18801e-09	-3.49753	down
gene-CSKR_202924	1.05372e-06	-6.67549	down
gene-CSKR_109246	9.85415e-10	-4.02718	down
gene-CSKR_109240	6.82986e-40	-8.04958	down
Clonorchis_sinensis_newGene_10922	0.00046491	-7.35139	down
gene-CSKR_107009	0.000202539	-1.98238	down
gene-CSKR_111556	4.15903e-07	-5.70236	down
gene-CSKR_202385	2.35617e-12	-4.60278	down
Clonorchis_sinensis_newGene_14353	1.92478e-28	-12.7267	down
gene-CSKR_107570	9.01827e-07	-1.5263	down
gene-CSKR_107571	1.01831e-05	-2.14932	down
Clonorchis_sinensis_newGene_15403	0.000395485	-4.68165	down
Clonorchis_sinensis_newGene_29163	1.15229e-05	-8.07159	down
Clonorchis_sinensis_newGene_11969	2.02895e-05	-6.99513	down
Clonorchis_sinensis_newGene_35551	2.74076e-14	-11.6169	down
gene-CSKR_104173	2.34585e-07	-2.52826	down
gene-CSKR_105226	1.7447e-13	-7.93449	down
gene-CSKR_103682	4.56193e-11	-4.14979	down
Clonorchis_sinensis_newGene_16981	1.18997e-08	-9.57708	down
gene-CSKR_104795	3.22012e-06	-1.52356	down
gene-CSKR_102796	1.28471e-05	-1.41204	down
gene-CSKR_100334	0.000151009	-1.35223	down
gene-CSKR_114198	2.26708e-20	-14.1349	down
gene-CSKR_114194	3.95868e-08	-9.32566	down
gene-CSKR_102246	8.81867e-11	-4.58791	down
gene-CSKR_114196	2.44912e-26	-16.3332	down
gene-CSKR_102244	1.30331e-06	-2.89049	down
Clonorchis_sinensis_newGene_32	0.000130959	-5.70983	down
gene-CSKR_106022	2.94189e-08	-3.00591	down
gene-CSKR_106021	7.88587e-05	-3.2493	down
gene-CSKR_106791	4.66931e-07	-2.44749	down
gene-CSKR_107778	2.4682e-06	-2.53002	down
gene-CSKR_107774	0.000625377	-1.67753	down
gene-CSKR_113426	2.82615e-06	-1.39704	down
gene-CSKR_112484	5.86598e-23	-4.5596	down
Clonorchis_sinensis_newGene_12908	4.63069e-11	-3.62269	down
Clonorchis_sinensis_newGene_221	0.000766361	-1.30626	down
gene-CSKR_103210	6.15059e-17	-3.9428	down
gene-CSKR_200525	0.000488067	-3.86351	down
gene-CSKR_200527	4.15376e-13	-3.91461	down
gene-CSKR_112442	0.000763672	-1.74975	down
gene-CSKR_100519	9.64247e-17	-4.11777	down
gene-CSKR_103721	6.3926e-12	-4.11289	down
Clonorchis_sinensis_newGene_8181	0.00092429	-5.41292	down
gene-CSKR_103930	3.47476e-27	-4.34315	down
gene-CSKR_103931	3.09391e-13	-2.3011	down
gene-CSKR_108536	5.3722e-06	-8.39511	down
gene-CSKR_100749	0.000111229	-4.42986	down
gene-CSKR_113238	2.72301e-05	-2.14788	down
gene-CSKR_104988	2.50498e-37	-5.22406	down
gene-CSKR_107942	8.89076e-05	-1.61415	down
gene-CSKR_113383	7.62879e-07	-4.25488	down
gene-CSKR_113654	2.9139e-06	-1.97096	down
gene-CSKR_112381	0.000115177	-2.24939	down
gene-CSKR_105679	9.01145e-06	-2.32991	down
gene-CSKR_101565	0.000899742	-5.58001	down
gene-CSKR_106174	2.06981e-20	-4.79733	down
gene-CSKR_102587	6.32379e-09	-4.50292	down
gene-CSKR_103062	6.23432e-14	-4.3824	down
Clonorchis_sinensis_newGene_1454	8.2783e-11	-9.55121	down
gene-CSKR_104391	4.05346e-39	-5.78902	down
gene-CSKR_112143	0.000699243	-2.06026	down
gene-CSKR_104266	0.000325765	-1.37167	down
gene-CSKR_104268	8.23364e-08	-4.48406	down
Clonorchis_sinensis_newGene_6821	7.07577e-08	-8.77209	down
Clonorchis_sinensis_newGene_30800	4.59019e-08	-9.95268	down
gene-CSKR_201933	2.24754e-19	-16.1697	down
gene-CSKR_111882	2.0595e-12	-3.86164	down
gene-CSKR_107866	7.40775e-27	-5.97545	down
Clonorchis_sinensis_newGene_25429	3.33879e-25	-13.5398	down
Clonorchis_sinensis_newGene_16977	1.25064e-20	-8.90147	down
gene-CSKR_103572	0.000910084	-1.92514	down
gene-CSKR_103574	1.09761e-22	-6.59957	down
Clonorchis_sinensis_newGene_25393	4.51663e-26	-14.2429	down
gene-CSKR_104716	4.68352e-05	-2.58097	down
Clonorchis_sinensis_newGene_20270	3.7275e-06	-4.1284	down
gene-CSKR_102712	3.26078e-36	-3.34282	down
Clonorchis_sinensis_newGene_26669	5.20288e-08	-8.85051	down
gene-CSKR_106879	1.68918e-09	-3.56151	down
gene-CSKR_114118	0.000161198	-2.25509	down
Clonorchis_sinensis_newGene_14924	0.000796473	-6.00099	down
gene-CSKR_100822	0.000902934	-3.26581	down
gene-CSKR_103239	7.05927e-06	-8.57843	down
Clonorchis_sinensis_newGene_1644	1.39155e-07	-8.04977	down
gene-CSKR_202066	8.93827e-32	-3.5457	down
gene-CSKR_201747	0.000140479	-2.19577	down
gene-CSKR_201749	2.08456e-08	-2.95355	down
gene-CSKR_108904	5.12016e-06	-3.09423	down
gene-CSKR_109051	1.01841e-06	-1.42882	down
gene-CSKR_110321	2.73199e-06	-2.92383	down
Clonorchis_sinensis_newGene_31462	0.000231138	-3.91513	down
gene-CSKR_100597	2.75863e-19	-4.03984	down
gene-CSKR_203072	1.30192e-10	-7.78942	down
gene-CSKR_113147	4.40496e-08	-2.67636	down
gene-CSKR_113144	7.35836e-24	-4.98481	down
gene-CSKR_112896	5.92098e-05	-1.70895	down
gene-CSKR_108599	1.39537e-14	-11.1973	down
gene-CSKR_105348	2.14573e-07	-2.99865	down
Clonorchis_sinensis_newGene_11557	1.91714e-05	-7.95493	down
gene-CSKR_100272	8.23303e-13	-4.71311	down
gene-CSKR_104968	0.000562747	-1.32622	down
gene-CSKR_102527	3.07373e-55	-10.2077	down
Clonorchis_sinensis_newGene_26651	5.15629e-07	-8.71478	down
gene-CSKR_114304	5.27854e-12	-4.5135	down
gene-CSKR_111151	5.83189e-07	-2.06902	down
gene-CSKR_111155	2.12835e-11	-3.36826	down
gene-CSKR_201502	3.77925e-11	-9.69094	down
Clonorchis_sinensis_newGene_21149	3.91219e-06	-7.09311	down
gene-CSKR_204026	2.14484e-21	-3.04381	down
gene-CSKR_107125	4.34037e-19	-4.67531	down
gene-CSKR_203276	1.51031e-09	-4.74012	down
gene-CSKR_113309	9.90431e-05	-3.11867	down
gene-CSKR_203891	9.84744e-19	-4.43551	down
gene-CSKR_108200	4.14959e-09	-3.50716	down
Clonorchis_sinensis_newGene_33499	0.000498495	-4.766	down
Clonorchis_sinensis_newGene_756	3.09896e-06	-6.47326	down
gene-CSKR_112910	6.43976e-05	-1.74799	down
gene-CSKR_112917	2.37835e-10	-1.68465	down
gene-CSKR_112915	1.01844e-18	-4.80041	down
gene-CSKR_103440	2.14161e-09	-7.99899	down
gene-CSKR_100651	5.28087e-10	-4.95869	down
gene-CSKR_201312	5.59587e-06	-1.38829	down
gene-CSKR_111805	1.09819e-10	-4.41443	down
gene-CSKR_107357	1.81462e-06	-1.67251	down
gene-CSKR_114195	3.59385e-13	-8.17438	down
gene-CSKR_114197	3.53196e-08	-9.51598	down
gene-CSKR_105709	2.78895e-08	-4.49784	down
gene-CSKR_113512	3.88384e-13	-2.62416	down
gene-CSKR_113518	2.71899e-21	-5.10463	down
gene-CSKR_114193	9.54837e-23	-14.1567	down
gene-CSKR_114439	3.80531e-13	-5.02779	down
gene-CSKR_104473	5.00183e-15	-3.78609	down
gene-CSKR_101358	1.24149e-06	-3.39478	down
gene-CSKR_105443	0.000673236	-2.24375	down
gene-CSKR_111345	0.000495804	-1.5683	down
gene-CSKR_103845	4.88047e-08	-4.63285	down
Clonorchis_sinensis_newGene_31003	1.38179e-12	-10.4698	down
gene-CSKR_104182	0.000503991	-3.63865	down
gene-CSKR_104183	4.31434e-15	-3.92486	down
gene-CSKR_104180	9.35724e-06	-1.66156	down
gene-CSKR_104188	2.88805e-14	-2.4717	down
gene-CSKR_102921	4.31932e-10	-3.80191	down
gene-CSKR_105700	0.000177872	-3.64629	down
gene-CSKR_203991	2.09882e-07	-1.91098	down
gene-CSKR_201876	1.88201e-06	-4.72439	down
gene-CSKR_201878	6.04416e-19	-12.0707	down
gene-CSKR_111665	8.42305e-16	-6.82118	down
gene-CSKR_201120	6.88563e-09	-4.24663	down
gene-CSKR_203386	4.13257e-05	-2.64816	down
gene-CSKR_203387	3.46702e-05	-2.71335	down
gene-CSKR_103234	1.62493e-10	-4.68942	down
gene-CSKR_102373	1.7049e-08	-3.13519	down
gene-CSKR_113496	1.39087e-13	-7.99088	down
gene-CSKR_113498	0.000185616	-6.76076	down
gene-CSKR_104615	1.27942e-11	-3.42735	down
gene-CSKR_104611	2.64007e-08	-2.87658	down
gene-CSKR_108511	2.19745e-05	-2.97056	down
gene-CSKR_113724	0.000115969	-1.32204	down
gene-CSKR_100766	1.95929e-15	-4.44579	down
gene-CSKR_100762	8.12628e-12	-11.5012	down
gene-CSKR_101499	5.92984e-31	-4.69219	down
gene-CSKR_101498	3.07356e-06	-2.28312	down
gene-CSKR_101497	7.07577e-08	-3.23872	down
gene-CSKR_102618	2.2324e-06	-2.19364	down
gene-CSKR_101491	5.82195e-05	-1.98846	down
gene-CSKR_101490	1.83993e-07	-2.359	down
gene-CSKR_109399	0.000778493	-1.45502	down
gene-CSKR_101145	0.000443481	-1.93045	down
gene-CSKR_101140	8.1735e-32	-17.0899	down
gene-CSKR_108460	1.02672e-05	-1.81519	down
gene-CSKR_108467	3.03347e-36	-5.93617	down
gene-CSKR_202445	4.63529e-08	-3.70476	down
Clonorchis_sinensis_newGene_1073	6.67787e-05	-2.80243	down
Clonorchis_sinensis_newGene_1071	0.000369914	-4.90728	down
gene-CSKR_203813	7.70986e-13	-3.50947	down
gene-CSKR_202149	1.77115e-13	-7.50654	down
gene-CSKR_202148	5.60334e-22	-5.65846	down
gene-CSKR_112035	6.47507e-07	-1.61182	down
gene-CSKR_103136	0.000512607	-3.29619	down
gene-CSKR_112033	0.000690954	-1.30843	down
gene-CSKR_103134	2.82415e-09	-2.90173	down
gene-CSKR_201623	9.39075e-12	-10.5661	down
gene-CSKR_202855	1.76327e-16	-3.34353	down
gene-CSKR_112356	3.18645e-08	-3.96059	down
gene-CSKR_100946	1.34731e-05	-1.51202	down
gene-CSKR_100943	2.00205e-34	-4.18728	down
gene-CSKR_109840	3.01871e-14	-5.05758	down
gene-CSKR_100495	8.44993e-08	-3.36866	down
gene-CSKR_111532	1.52216e-05	-1.26436	down
gene-CSKR_202466	1.48749e-12	-12.6513	down
gene-CSKR_202465	3.03506e-19	-12.902	down
gene-CSKR_202463	5.71159e-14	-11.6869	down
gene-CSKR_112998	1.32081e-05	-2.2973	down
gene-CSKR_101724	0.000931895	-2.27263	down
gene-CSKR_103374	4.24746e-07	-4.1853	down
gene-CSKR_112376	3.43828e-07	-3.22124	down
gene-CSKR_112375	3.77201e-14	-2.24571	down
gene-CSKR_104803	2.20246e-10	-4.65714	down
gene-CSKR_112944	6.2141e-10	-3.88977	down
gene-CSKR_111054	7.39825e-10	-3.75609	down
gene-CSKR_114027	2.91946e-07	-3.81693	down
gene-CSKR_201397	7.37616e-08	-2.41293	down
gene-CSKR_201396	1.22394e-05	-2.28387	down
gene-CSKR_107601	2.48061e-12	-4.88261	down
gene-CSKR_107602	5.46923e-15	-4.27142	down
gene-CSKR_202260	0.000129814	-2.34745	down
gene-CSKR_202263	1.02227e-05	-2.03946	down
gene-CSKR_113593	6.5139e-05	-2.17628	down
gene-CSKR_112171	1.40941e-20	-3.37073	down
gene-CSKR_201983	0.000791122	-2.30967	down
gene-CSKR_110056	1.69055e-07	-2.24672	down
gene-CSKR_102179	1.09119e-13	-6.71374	down
Clonorchis_sinensis_newGene_17664	1.79447e-06	-8.86478	down
Clonorchis_sinensis_newGene_17667	2.32001e-06	-3.11201	down
gene-CSKR_111528	4.74075e-09	-8.77026	down
gene-CSKR_200327	9.7251e-11	-10.3142	down
gene-CSKR_111527	1.17374e-17	-15.2767	down
gene-CSKR_106216	3.58027e-30	-5.7012	down
gene-CSKR_113969	8.15993e-09	-2.02921	down
gene-CSKR_104100	0.000165671	-1.89361	down
gene-CSKR_105764	2.15976e-07	-9.02124	down
gene-CSKR_111845	5.9693e-06	-2.85332	down
gene-CSKR_201211	6.5318e-08	-3.58883	down
gene-CSKR_200655	1.865e-10	-3.89956	down
gene-CSKR_200651	0.000440012	-2.77914	down
gene-CSKR_203301	0.000901175	-2.73036	down
gene-CSKR_203303	2.08882e-05	-2.71336	down
gene-CSKR_202653	0.000784749	-3.50955	down
gene-CSKR_101417	0.000274844	-1.81113	down
gene-CSKR_105566	4.21405e-14	-4.68071	down
gene-CSKR_112459	0.000640492	-1.28715	down
gene-CSKR_109647	4.90235e-07	-8.80348	down
Clonorchis_sinensis_newGene_17255	4.17304e-06	-6.65234	down
gene-CSKR_111225	0.000862282	-1.63176	down
gene-CSKR_102030	4.37578e-31	-5.21302	down
gene-CSKR_110570	1.83674e-05	-2.28251	down
Clonorchis_sinensis_newGene_30785	3.7449e-11	-10.7033	down
Clonorchis_sinensis_newGene_30787	2.32192e-12	-10.2473	down
gene-CSKR_108574	2.45228e-08	-3.8501	down
gene-CSKR_200574	2.08936e-09	-2.31551	down
gene-CSKR_100520	2.15709e-09	-4.34666	down
gene-CSKR_100525	3.13708e-11	-3.63215	down
gene-CSKR_102806	1.81849e-19	-6.85546	down
gene-CSKR_104314	2.59926e-05	-1.73351	down
gene-CSKR_103945	0.000824708	-1.19731	down
gene-CSKR_203409	0.000727429	-2.55282	down
Clonorchis_sinensis_newGene_11769	7.8705e-06	-2.53454	down
gene-CSKR_107191	1.40466e-15	-2.50242	down
gene-CSKR_100640	5.05976e-07	-1.44971	down
gene-CSKR_105684	0.000607601	-1.24563	down
gene-CSKR_202475	4.9919e-08	-2.94607	down
gene-CSKR_101594	1.66317e-05	-1.93731	down
gene-CSKR_102488	5.52314e-05	-1.83059	down
gene-CSKR_202476	0.000259453	-2.23337	down
gene-CSKR_106908	3.08139e-07	-2.04348	down
gene-CSKR_106903	1.56376e-13	-2.62173	down
gene-CSKR_110725	6.5623e-12	-2.54374	down
gene-CSKR_110723	7.17073e-32	-4.43655	down
gene-CSKR_100264	4.91114e-05	-1.35614	down
gene-CSKR_104976	0.000346185	-1.53002	down
gene-CSKR_200493	1.45187e-22	-5.73511	down
gene-CSKR_111833	4.50357e-09	-3.24182	down
gene-CSKR_201900	1.35871e-13	-6.9342	down
gene-CSKR_201905	0.000899823	-4.78081	down
gene-CSKR_112197	1.09706e-19	-5.65922	down
Clonorchis_sinensis_newGene_30585	8.00413e-23	-13.7079	down
gene-CSKR_106290	1.48479e-08	-5.79863	down
gene-CSKR_107524	1.432e-14	-5.10511	down
gene-CSKR_110258	1.37454e-05	-2.3946	down
gene-CSKR_202546	4.94511e-10	-5.39975	down
Clonorchis_sinensis_newGene_25451	8.04057e-09	-9.19422	down
Clonorchis_sinensis_newGene_25450	4.46942e-09	-9.05491	down
gene-CSKR_108605	1.79437e-17	-12.7104	down
gene-CSKR_108607	7.14469e-13	-10.8913	down
gene-CSKR_108603	1.02228e-09	-10.7357	down
gene-CSKR_109550	3.29137e-13	-3.20086	down
gene-CSKR_102725	0.000495069	-7.30711	down
gene-CSKR_200405	1.9881e-08	-3.78441	down
gene-CSKR_110111	2.81162e-08	-9.00984	down
gene-CSKR_110112	1.6413e-07	-3.90043	down
gene-CSKR_107091	0.000341227	-1.2119	down
gene-CSKR_202031	2.62847e-15	-7.01462	down
gene-CSKR_202032	6.28138e-36	-3.13472	down
gene-CSKR_203923	0.000674222	-3.1087	down
gene-CSKR_108379	2.89627e-18	-3.71734	down
gene-CSKR_109021	3.08728e-05	-3.04552	down
gene-CSKR_203918	2.5963e-11	-7.34048	down
gene-CSKR_100070	0.000509636	-1.05811	down
gene-CSKR_105828	1.92212e-07	-3.36	down
gene-CSKR_200598	8.28907e-15	-10.9571	down
gene-CSKR_200597	3.49452e-12	-11.892	down
Clonorchis_sinensis_newGene_4444	6.43384e-05	-7.78522	down
gene-CSKR_203021	1.55659e-10	-3.88876	down
gene-CSKR_203020	9.26792e-21	-5.63562	down
Clonorchis_sinensis_newGene_913	3.82955e-09	-9.81028	down
Clonorchis_sinensis_newGene_29075	2.34819e-07	-2.68334	down
gene-CSKR_113114	6.72973e-15	-2.00061	down
Clonorchis_sinensis_newGene_11698	0.000368087	-5.53784	down
gene-CSKR_104396	2.09571e-12	-3.90877	down
Clonorchis_sinensis_newGene_32398	5.34649e-11	-7.53812	down
gene-CSKR_108033	3.89877e-05	-3.04621	down
gene-CSKR_100224	2.40115e-43	-9.38936	down
gene-CSKR_100228	1.21869e-05	-1.39374	down
gene-CSKR_104937	5.62974e-15	-3.72021	down
gene-CSKR_104939	1.37145e-05	-7.19246	down
gene-CSKR_114234	9.031e-06	-2.89942	down
gene-CSKR_110454	3.29159e-05	-1.51156	down
gene-CSKR_201559	3.55686e-24	-14.7498	down
gene-CSKR_201557	2.29776e-06	-2.13344	down
gene-CSKR_201086	1.86223e-06	-3.9521	down
gene-CSKR_204071	0.000442647	-2.46505	down
gene-CSKR_106821	5.41935e-13	-3.79478	down
gene-CSKR_107110	2.18655e-34	-5.42618	down
gene-CSKR_107115	3.93303e-11	-6.82765	down
gene-CSKR_107116	1.24608e-12	-4.14274	down
gene-CSKR_113355	2.44644e-13	-12.306	down
gene-CSKR_113354	0.00014933	-6.17025	down
gene-CSKR_113203	1.95309e-11	-1.94282	down
gene-CSKR_113686	7.7986e-09	-3.63326	down
gene-CSKR_112087	7.48511e-05	-2.34128	down
gene-CSKR_112550	2.59606e-07	-2.68537	down
gene-CSKR_101512	0.000173307	-6.0371	down
gene-CSKR_102372	1.22822e-07	-3.83626	down
gene-CSKR_106326	1.20235e-08	-3.23996	down
gene-CSKR_202875	1.96641e-26	-3.12187	down
gene-CSKR_104217	1.05394e-09	-1.32178	down
gene-CSKR_110198	1.44136e-16	-4.05096	down
gene-CSKR_102980	1.69194e-21	-5.89735	down
gene-CSKR_111929	0.000177317	-4.77421	down
gene-CSKR_200727	9.29169e-05	-2.49453	down
Clonorchis_sinensis_newGene_13577	1.95816e-21	-2.79827	down
gene-CSKR_111657	1.89116e-11	-3.49944	down
gene-CSKR_111838	1.9191e-15	-4.95107	down
gene-CSKR_200498	1.01138e-06	-5.75054	down
gene-CSKR_113523	2.2813e-08	-4.25575	down
gene-CSKR_100078	1.69137e-06	-3.89598	down
gene-CSKR_104764	0.000261012	-1.78155	down
gene-CSKR_200896	3.0829e-11	-2.84642	down
gene-CSKR_200899	1.18076e-30	-13.6397	down
gene-CSKR_108688	9.39075e-12	-3.68161	down
gene-CSKR_108685	1.25542e-08	-3.458	down
gene-CSKR_108687	9.39942e-22	-5.92153	down
gene-CSKR_112593	1.04009e-34	-4.70836	down
gene-CSKR_101306	1.91814e-12	-3.35941	down
gene-CSKR_111334	2.12928e-17	-12.9162	down
Clonorchis_sinensis_newGene_36445	1.59893e-18	-8.47609	down
gene-CSKR_100768	2.29776e-06	-2.47623	down
gene-CSKR_103819	8.9848e-12	-10.3699	down
gene-CSKR_100890	9.37572e-06	-2.13608	down
gene-CSKR_108275	4.78086e-13	-2.85976	down
gene-CSKR_104223	0.000611367	-1.72733	down
gene-CSKR_105738	2.56284e-06	-3.37565	down
gene-CSKR_108425	8.76525e-14	-3.14619	down
gene-CSKR_200048	0.000766361	-1.20253	down
Clonorchis_sinensis_newGene_10169	1.31925e-10	-8.9704	down
gene-CSKR_110352	0.000130511	-1.54877	down
gene-CSKR_106771	5.02234e-05	-1.85246	down
gene-CSKR_101926	7.86444e-05	-1.90913	down
gene-CSKR_101925	6.0403e-05	-2.27062	down
gene-CSKR_101924	0.000363576	-2.13582	down
gene-CSKR_202406	4.48701e-11	-4.2621	down
gene-CSKR_108288	2.95236e-07	-2.31695	down
Clonorchis_sinensis_newGene_32316	2.77112e-07	-5.08274	down
Clonorchis_sinensis_newGene_32311	1.22135e-25	-14.4287	down
gene-CSKR_105338	5.51621e-11	-3.65874	down
Clonorchis_sinensis_newGene_1221	1.70352e-06	-8.6987	down
gene-CSKR_101564	2.5476e-10	-5.42019	down
Clonorchis_sinensis_newGene_33738	1.51361e-08	-8.6349	down
Clonorchis_sinensis_newGene_18835	4.17537e-05	-5.09716	down
gene-CSKR_101446	1.26709e-08	-3.7013	down
gene-CSKR_103289	6.75633e-15	-1.83914	down
gene-CSKR_112005	0.000429032	-2.49822	down
gene-CSKR_112001	6.61165e-10	-2.70822	down
gene-CSKR_201615	1.95388e-20	-10.3992	down
gene-CSKR_100408	1.04596e-11	-1.66933	down
gene-CSKR_107416	2.25175e-12	-10.9201	down
gene-CSKR_202468	2.65359e-08	-3.66708	down
gene-CSKR_113012	8.75935e-08	-1.39955	down
gene-CSKR_112956	3.26829e-09	-1.8719	down
Clonorchis_sinensis_newGene_17968	8.91982e-14	-11.0177	down
gene-CSKR_100149	4.50763e-06	-8.75239	down
gene-CSKR_102436	3.91446e-15	-2.81644	down
gene-CSKR_113469	3.62065e-09	-3.23864	down
gene-CSKR_202029	5.43042e-06	-2.75215	down
gene-CSKR_101244	6.39205e-10	-4.66955	down
gene-CSKR_201450	1.20372e-05	-1.47655	down
gene-CSKR_106120	0.000834576	-1.54152	down
gene-CSKR_105122	1.51947e-24	-7.19624	down
gene-CSKR_203145	1.28632e-06	-2.19557	down
gene-CSKR_105522	2.72844e-15	-4.8624	down
gene-CSKR_107657	1.94911e-19	-2.96371	down
Clonorchis_sinensis_newGene_14853	1.39741e-07	-2.90867	down
gene-CSKR_113258	9.40985e-06	-1.47433	down
gene-CSKR_112611	1.68597e-08	-2.26312	down
gene-CSKR_112610	0.000330647	-1.99855	down
gene-CSKR_108171	3.18981e-10	-3.03237	down
gene-CSKR_113930	1.28857e-12	-2.23539	down
gene-CSKR_102971	9.69382e-06	-5.26879	down
gene-CSKR_102973	8.8693e-13	-3.19247	down
gene-CSKR_105288	5.40677e-23	-4.30772	down
Clonorchis_sinensis_newGene_1310	1.13641e-08	-9.02384	down
gene-CSKR_114240	1.49287e-11	-6.22936	down
gene-CSKR_114244	4.84597e-06	-4.93652	down
gene-CSKR_110358	1.45355e-11	-2.20132	down
gene-CSKR_102040	0.000143929	-1.5822	down
Clonorchis_sinensis_newGene_10256	2.19544e-06	-5.07586	down
gene-CSKR_106086	5.95628e-17	-3.72856	down
gene-CSKR_202661	2.23335e-07	-4.22217	down
gene-CSKR_107021	1.05641e-06	-2.05908	down
gene-CSKR_202086	3.75422e-18	-2.2858	down
gene-CSKR_104643	3.54472e-08	-3.26943	down
gene-CSKR_112796	9.42321e-10	-3.21713	down
gene-CSKR_101465	7.92321e-07	-3.18968	down
gene-CSKR_114486	1.97039e-16	-13.2218	down
gene-CSKR_102834	1.85812e-09	-3.2929	down
gene-CSKR_102836	4.70386e-20	-12.4156	down
Clonorchis_sinensis_newGene_9299	0.000472048	-7.34844	down
gene-CSKR_104361	3.89315e-07	-1.70903	down
Clonorchis_sinensis_newGene_27096	1.72471e-05	-8.21443	down
gene-CSKR_108525	0.000965657	-3.08734	down
gene-CSKR_201030	1.55808e-05	-1.72373	down
gene-CSKR_111945	4.66618e-36	-6.57515	down
gene-CSKR_100918	3.24333e-21	-4.68707	down
gene-CSKR_203472	1.07366e-11	-3.89515	down
gene-CSKR_106546	4.77673e-05	-2.69883	down
gene-CSKR_106540	9.40526e-05	-1.82453	down
gene-CSKR_103328	3.72989e-09	-5.15453	down
gene-CSKR_112327	4.01719e-17	-4.43428	down
gene-CSKR_112326	1.64041e-11	-4.75103	down
gene-CSKR_113630	1.04936e-10	-11.2468	down
gene-CSKR_113636	9.7441e-12	-2.96718	down
gene-CSKR_106959	3.58103e-06	-4.12603	down
gene-CSKR_105387	1.38043e-11	-3.57779	down
gene-CSKR_112158	0.000878342	-2.2772	down
gene-CSKR_103767	1.29805e-05	-3.75956	down
gene-CSKR_104389	2.23358e-09	-3.54252	down
gene-CSKR_203446	1.66842e-12	-9.48936	down
gene-CSKR_111126	1.18806e-26	-4.33503	down
gene-CSKR_112690	1.3359e-12	-5.80017	down
gene-CSKR_202904	1.53086e-11	-10.9559	down
gene-CSKR_109227	4.5459e-06	-5.34782	down
gene-CSKR_109221	0.000957495	-3.27575	down
gene-CSKR_109229	1.61563e-09	-3.002	down
Clonorchis_sinensis_newGene_13995	1.1774e-08	-6.30955	down
gene-CSKR_104922	1.39666e-08	-3.91537	down
gene-CSKR_107516	0.000784544	-2.42538	down
gene-CSKR_202324	1.34757e-06	-3.60434	down
gene-CSKR_104150	1.20039e-07	-2.72585	down
gene-CSKR_103510	6.3211e-06	-1.01828	down
gene-CSKR_105206	3.68542e-15	-11.002	down
gene-CSKR_102266	1.48344e-10	-1.52089	down
gene-CSKR_102269	0.000186289	-7.00629	down
Clonorchis_sinensis_newGene_20214	8.56248e-05	-7.62938	down
gene-CSKR_114340	1.47847e-07	-3.5575	down
gene-CSKR_114343	3.91449e-05	-1.45538	down
Clonorchis_sinensis_newGene_7070	5.15624e-07	-10.0799	down
gene-CSKR_113319	1.15819e-20	-4.46231	down
gene-CSKR_106009	0.000235704	-1.48076	down
gene-CSKR_106000	4.28312e-11	-2.56812	down
Clonorchis_sinensis_newGene_21604	9.00651e-08	-9.13101	down
gene-CSKR_107755	5.19379e-05	-3.17563	down
gene-CSKR_107751	2.84267e-13	-5.85434	down
gene-CSKR_113440	9.2025e-09	-9.22524	down
gene-CSKR_202005	2.06014e-08	-9.22438	down
gene-CSKR_203973	6.22135e-07	-2.69836	down
gene-CSKR_203971	2.80748e-09	-2.97345	down
gene-CSKR_203974	0.000257218	-1.20439	down
Clonorchis_sinensis_newGene_36019	7.30375e-07	-8.71195	down
gene-CSKR_108346	0.00033672	-7.47869	down
gene-CSKR_108348	2.72872e-05	-2.44445	down
gene-CSKR_102067	0.00077391	-2.3851	down
Clonorchis_sinensis_newGene_21809	0.000112582	-6.07801	down
gene-CSKR_200096	0.000701047	-1.73992	down
gene-CSKR_108960	1.29862e-05	-3.08272	down
gene-CSKR_110522	1.80963e-08	-2.84201	down
gene-CSKR_105873	3.0468e-06	-3.75625	down
Clonorchis_sinensis_newGene_25859	2.2165e-19	-11.8535	down
Clonorchis_sinensis_newGene_25856	5.46923e-15	-13.1789	down
Clonorchis_sinensis_newGene_11004	2.61211e-06	-8.36048	down
Clonorchis_sinensis_newGene_31157	9.02071e-11	-8.51135	down
gene-CSKR_100574	8.03074e-10	-4.19614	down
gene-CSKR_113123	2.44135e-05	-3.49706	down
gene-CSKR_112830	1.82289e-05	-5.29525	down
gene-CSKR_112839	2.06067e-09	-4.401	down
gene-CSKR_103700	6.59828e-23	-3.75246	down
gene-CSKR_103703	4.33736e-07	-8.50053	down
gene-CSKR_103707	6.35792e-17	-4.4887	down
gene-CSKR_200709	1.81318e-28	-3.33934	down
gene-CSKR_200708	0.000128263	-1.56955	down
gene-CSKR_204088	1.53741e-05	-2.04022	down
gene-CSKR_202709	1.11272e-06	-3.71944	down
gene-CSKR_202708	9.1043e-07	-3.73009	down
gene-CSKR_107277	0.000671922	-2.41743	down
gene-CSKR_105657	3.11433e-06	-2.19608	down
gene-CSKR_112505	1.22028e-09	-1.49501	down
gene-CSKR_112507	1.4012e-17	-4.59244	down
gene-CSKR_102389	7.00747e-22	-3.98063	down
gene-CSKR_111087	1.0398e-10	-3.84957	down
gene-CSKR_111081	1.24323e-08	-1.60845	down
gene-CSKR_112977	0.000494337	-1.4157	down
gene-CSKR_104241	3.51932e-08	-4.08286	down
gene-CSKR_104245	1.8479e-07	-3.71554	down
gene-CSKR_200494	2.41888e-16	-6.08126	down
gene-CSKR_101067	2.91946e-07	-3.39391	down
gene-CSKR_112009	2.55392e-14	-7.59059	down
gene-CSKR_103673	4.14074e-27	-4.76652	down
gene-CSKR_200499	2.36047e-14	-2.5207	down
Clonorchis_sinensis_newGene_6590	7.66352e-05	-8.04823	down
gene-CSKR_105080	2.41479e-11	-1.99851	down
gene-CSKR_109998	6.62057e-06	-2.33837	down
gene-CSKR_110807	2.41893e-06	-1.86705	down
gene-CSKR_101857	8.30212e-13	-4.66186	down
Clonorchis_sinensis_newGene_25401	7.50334e-09	-5.53991	down
gene-CSKR_104735	0.000105939	-1.51477	down
gene-CSKR_104739	5.85043e-16	-4.36082	down
gene-CSKR_109509	1.97438e-21	-7.88008	down
gene-CSKR_103828	3.28718e-05	-1.94029	down
gene-CSKR_106857	0.000276291	-5.77227	down
gene-CSKR_106859	4.47341e-05	-3.23983	down
gene-CSKR_101080	5.34525e-06	-3.03083	down
gene-CSKR_101082	4.72372e-08	-3.59944	down
gene-CSKR_110498	5.0989e-09	-1.47417	down
gene-CSKR_102193	2.80099e-12	-9.98736	down
Clonorchis_sinensis_newGene_7108	4.24139e-08	-5.19546	down
gene-CSKR_109736	5.6246e-11	-2.74145	down
gene-CSKR_110301	2.7755e-05	-3.05943	down
gene-CSKR_110305	1.57117e-08	-6.39173	down
gene-CSKR_203090	6.01295e-25	-5.97371	down
gene-CSKR_203092	1.92431e-11	-4.10167	down
gene-CSKR_201231	0.000578718	-2.58896	down
Clonorchis_sinensis_newGene_11130	3.7777e-05	-8.21557	down
gene-CSKR_105360	1.41532e-23	-11.0932	down
gene-CSKR_105369	1.11942e-05	-2.92026	down
gene-CSKR_100782	2.01301e-09	-2.43128	down
gene-CSKR_100783	2.92902e-08	-1.49156	down
gene-CSKR_104943	5.33904e-05	-6.42075	down
gene-CSKR_104945	2.58068e-13	-9.19431	down
gene-CSKR_109339	7.47111e-12	-1.71061	down
gene-CSKR_101123	2.73175e-16	-5.28585	down
gene-CSKR_100660	8.90933e-07	-1.82052	down
gene-CSKR_113611	7.89407e-06	-2.13391	down
gene-CSKR_203258	1.83572e-05	-2.27768	down
gene-CSKR_113714	1.34202e-05	-4.53564	down
gene-CSKR_108264	5.29149e-09	-4.36686	down
gene-CSKR_108881	3.25496e-08	-8.78101	down
gene-CSKR_105936	7.83732e-08	-2.11847	down
gene-CSKR_105937	0.000216229	-2.07603	down
gene-CSKR_106377	5.25266e-14	-4.61654	down
gene-CSKR_106375	4.72093e-11	-6.76935	down
gene-CSKR_106371	7.38568e-06	-2.57965	down
gene-CSKR_200220	0.00024415	-1.73267	down
gene-CSKR_100439	0.000341137	-1.87629	down
gene-CSKR_113047	0.000307392	-2.63946	down
gene-CSKR_101741	3.33846e-10	-2.0002	down
gene-CSKR_201134	5.7175e-14	-10.5711	down
gene-CSKR_103424	6.74416e-12	-4.3436	down
gene-CSKR_103423	0.000177487	-7.56415	down
gene-CSKR_105112	1.14142e-11	-4.0626	down
gene-CSKR_108991	5.64523e-12	-2.89975	down
gene-CSKR_102462	2.90961e-14	-6.34279	down
gene-CSKR_102464	2.02126e-05	-1.51265	down
Clonorchis_sinensis_newGene_26485	0.000925343	-6.08238	down
gene-CSKR_110962	6.12007e-28	-6.30106	down
Clonorchis_sinensis_newGene_26113	4.1862e-08	-6.11757	down
gene-CSKR_201484	1.13296e-05	-4.33997	down
gene-CSKR_201481	2.42428e-14	-4.79178	down
gene-CSKR_201483	1.91354e-05	-4.76635	down
gene-CSKR_201482	0.000557353	-2.07975	down
gene-CSKR_106178	1.03904e-12	-2.811	down
gene-CSKR_110885	9.80207e-05	-1.94796	down
gene-CSKR_113281	1.41558e-11	-3.16185	down
gene-CSKR_113282	1.76712e-11	-10.0382	down
gene-CSKR_108180	0.000229991	-1.67309	down
gene-CSKR_108189	7.25956e-05	-2.10433	down
gene-CSKR_101379	2.08313e-05	-5.32722	down
gene-CSKR_105462	7.70651e-09	-3.93705	down
gene-CSKR_105461	0.000126806	-1.77723	down
Clonorchis_sinensis_newGene_27513	0.000549019	-7.30532	down
Clonorchis_sinensis_newGene_7274	2.44447e-11	-12.9375	down
Clonorchis_sinensis_newGene_29403	4.94264e-13	-10.728	down
gene-CSKR_102948	0.000315878	-3.14316	down
gene-CSKR_102940	1.22371e-09	-6.90014	down
gene-CSKR_109308	7.98014e-06	-1.07027	down
Clonorchis_sinensis_newGene_8091	0.000710428	-4.63337	down
gene-CSKR_105701	9.83463e-15	-2.79599	down
gene-CSKR_105704	9.00669e-10	-3.92764	down
gene-CSKR_111555	4.33041e-12	-5.20822	down
gene-CSKR_201859	7.94625e-08	-8.81864	down
gene-CSKR_201851	5.20619e-08	-3.29511	down
gene-CSKR_100576	8.42575e-10	-8.26221	down
gene-CSKR_203546	2.08644e-16	-5.33018	down
gene-CSKR_106701	5.47769e-10	-2.4728	down
gene-CSKR_106709	5.51813e-08	-4.17375	down
gene-CSKR_202639	6.38285e-08	-2.29122	down
gene-CSKR_112289	3.55567e-15	-4.68022	down
Clonorchis_sinensis_newGene_6038	7.5821e-06	-8.52215	down
gene-CSKR_113749	1.3113e-20	-4.80774	down
gene-CSKR_108397	5.31513e-09	-3.09044	down
gene-CSKR_108398	2.32567e-06	-1.73421	down
gene-CSKR_103947	9.06899e-15	-2.59646	down
gene-CSKR_111249	8.23303e-13	-3.57701	down
gene-CSKR_111243	7.42634e-06	-2.23032	down
gene-CSKR_111244	2.66689e-11	-3.37425	down
Clonorchis_sinensis_newGene_1870	1.68656e-07	-9.2828	down
gene-CSKR_110592	1.75806e-11	-11.5813	down
gene-CSKR_107918	7.18963e-10	-3.0111	down
gene-CSKR_108566	1.46827e-05	-2.11007	down
gene-CSKR_106128	0.000442852	-1.82085	down
gene-CSKR_111798	1.67808e-22	-2.5432	down
gene-CSKR_201356	1.65098e-07	-2.34347	down
gene-CSKR_108598	7.85604e-22	-13.5034	down
gene-CSKR_111994	1.36092e-08	-1.86424	down
gene-CSKR_106514	2.51475e-12	-2.65807	down
Clonorchis_sinensis_newGene_294	1.47855e-09	-10.4439	down
gene-CSKR_104823	0.000290997	-3.00048	down
gene-CSKR_105199	5.05124e-07	-1.82375	down
gene-CSKR_109477	2.37829e-10	-2.42484	down
gene-CSKR_114006	2.78042e-11	-3.48217	down
gene-CSKR_101245	1.42576e-06	-4.04457	down
gene-CSKR_112807	1.29667e-11	-2.61379	down
Clonorchis_sinensis_newGene_365	9.36157e-17	-11.9473	down
gene-CSKR_201409	5.1738e-12	-4.172	down
gene-CSKR_201407	4.668e-06	-8.63955	down
gene-CSKR_102862	0.000697066	-2.05955	down
gene-CSKR_102522	2.89673e-24	-5.56421	down
gene-CSKR_203118	5.37463e-11	-2.88482	down
gene-CSKR_203115	0.000293613	-2.53403	down
gene-CSKR_203117	3.93675e-07	-3.07135	down
gene-CSKR_203116	0.000843952	-2.37196	down
gene-CSKR_203110	0.000233019	-2.28929	down
gene-CSKR_203113	6.17036e-05	-1.60986	down
gene-CSKR_112510	3.27292e-10	-6.07737	down
gene-CSKR_108109	1.4509e-25	-6.80433	down
gene-CSKR_108102	3.73442e-07	-5.83354	down
gene-CSKR_108103	5.6709e-20	-5.14525	down
gene-CSKR_202931	3.88147e-14	-2.28755	down
gene-CSKR_111549	5.29596e-06	-3.22089	down
gene-CSKR_203654	6.00212e-16	-11.0639	down
gene-CSKR_106193	3.03233e-13	-7.67315	down
gene-CSKR_113948	3.55666e-05	-2.05937	down
gene-CSKR_113941	4.40142e-05	-2.17663	down
gene-CSKR_113944	2.87786e-19	-15.4121	down
gene-CSKR_107545	2.43717e-15	-3.34473	down
Clonorchis_sinensis_newGene_18703	0.000262302	-5.26443	down
gene-CSKR_100095	4.06392e-06	-5.01453	down
gene-CSKR_100098	7.27253e-06	-2.00553	down
gene-CSKR_102782	1.90744e-13	-3.0724	down
gene-CSKR_102780	2.96532e-05	-8.20232	down
gene-CSKR_100322	5.26568e-10	-6.45253	down
gene-CSKR_114210	2.86253e-11	-6.03974	down
Clonorchis_sinensis_newGene_442	0.000569485	-7.35	down
Clonorchis_sinensis_newGene_9786	2.70519e-06	-8.47503	down
gene-CSKR_201238	3.09266e-12	-10.9507	down
gene-CSKR_201236	0.000193314	-1.74113	down
gene-CSKR_201237	1.29025e-34	-16.0156	down
gene-CSKR_104936	6.65374e-06	-4.91498	down
gene-CSKR_106783	4.44479e-06	-1.70569	down
gene-CSKR_203321	0.000202899	-1.58137	down
gene-CSKR_107319	2.69892e-11	-6.34639	down
gene-CSKR_113439	1.57881e-08	-9.14043	down
gene-CSKR_105549	4.3809e-05	-5.23249	down
gene-CSKR_105540	0.000372758	-2.01488	down
gene-CSKR_110516	1.58996e-25	-5.46583	down
Clonorchis_sinensis_newGene_27987	1.0418e-17	-13.2996	down
gene-CSKR_107993	7.51706e-25	-4.90326	down
gene-CSKR_107997	7.78869e-19	-4.18772	down
gene-CSKR_105842	2.90268e-14	-3.19138	down
gene-CSKR_201063	7.06341e-13	-3.45552	down
gene-CSKR_203421	1.07291e-10	-6.10319	down
gene-CSKR_200887	3.63318e-09	-2.08833	down
gene-CSKR_106598	1.21297e-58	-5.88788	down
gene-CSKR_202778	3.98683e-06	-3.48089	down
gene-CSKR_202776	3.68699e-08	-3.6748	down
gene-CSKR_202777	0.000151091	-2.45628	down
gene-CSKR_202772	2.16732e-08	-4.126	down
gene-CSKR_202481	6.01166e-05	-2.0257	down
Clonorchis_sinensis_newGene_12218	3.97462e-10	-4.7155	down
Clonorchis_sinensis_newGene_12217	1.16316e-07	-8.76221	down
gene-CSKR_105662	4.10631e-28	-4.82093	down
gene-CSKR_105663	4.01415e-05	-3.38627	down
gene-CSKR_109744	0.000195694	-3.30395	down
Clonorchis_sinensis_newGene_6907	1.07666e-08	-10.9391	down
Clonorchis_sinensis_newGene_677	1.39476e-30	-11.1835	down
gene-CSKR_106922	4.1921e-14	-4.06517	down
gene-CSKR_110701	3.45962e-07	-7.40251	down
gene-CSKR_110709	1.09915e-15	-2.86284	down
gene-CSKR_110708	5.29376e-05	-1.97176	down
Clonorchis_sinensis_newGene_14055	1.51125e-05	-8.29205	down
Clonorchis_sinensis_newGene_14052	1.38918e-12	-10.0478	down
Clonorchis_sinensis_newGene_2116	1.40831e-11	-5.58627	down
gene-CSKR_103152	1.50271e-09	-3.72069	down
gene-CSKR_103154	4.44179e-10	-5.07787	down
Clonorchis_sinensis_newGene_27492	9.75901e-15	-11.1747	down
gene-CSKR_201928	2.0605e-11	-2.69935	down
gene-CSKR_201923	2.25776e-40	-6.80719	down
gene-CSKR_201921	2.27663e-16	-14.0119	down
Clonorchis_sinensis_newGene_17174	1.47847e-07	-8.74334	down
gene-CSKR_200385	4.08389e-06	-3.12186	down
gene-CSKR_109940	3.19273e-07	-3.11174	down
gene-CSKR_107894	3.94856e-06	-1.73149	down
gene-CSKR_200964	1.63305e-12	-4.04047	down
Clonorchis_sinensis_newGene_14522	5.0883e-11	-10.0088	down
gene-CSKR_202520	7.73431e-23	-4.69302	down
Clonorchis_sinensis_newGene_25434	1.50417e-09	-10.1242	down
gene-CSKR_110856	6.47712e-11	-2.2506	down
gene-CSKR_103540	4.99083e-07	-8.72218	down
gene-CSKR_104706	3.19326e-06	-8.65745	down
gene-CSKR_105250	7.66952e-06	-1.04761	down
gene-CSKR_102705	8.7809e-23	-4.3506	down
gene-CSKR_110137	1.73635e-08	-2.48273	down
gene-CSKR_110130	3.31593e-05	-1.39566	down
Clonorchis_sinensis_newGene_29210	0.000722112	-1.47533	down
Clonorchis_sinensis_newGene_30962	5.53489e-06	-2.03236	down
gene-CSKR_202053	3.00968e-25	-14.5766	down
gene-CSKR_201888	1.59761e-05	-2.1526	down
gene-CSKR_201881	9.84195e-05	-2.2187	down
gene-CSKR_111983	2.31977e-07	-2.63538	down
gene-CSKR_109040	2.02712e-08	-4.29391	down
gene-CSKR_109041	2.59873e-09	-4.74593	down
gene-CSKR_109043	3.06725e-11	-1.70487	down
gene-CSKR_108933	2.19852e-14	-4.79778	down
gene-CSKR_110331	1.13116e-07	-1.91946	down
gene-CSKR_110334	3.86233e-05	-1.67731	down
gene-CSKR_203597	4.44143e-07	-2.25067	down
gene-CSKR_113829	0.000436259	-4.27622	down
gene-CSKR_113828	1.94558e-05	-7.88862	down
gene-CSKR_113824	0.00029592	-1.3137	down
Clonorchis_sinensis_newGene_11050	1.28065e-15	-11.0584	down
gene-CSKR_100584	5.9214e-07	-3.19007	down
gene-CSKR_105869	1.2252e-66	-6.15494	down
gene-CSKR_113175	3.18733e-05	-1.59407	down
gene-CSKR_112884	1.57813e-12	-3.74858	down
gene-CSKR_104005	0.000712178	-1.81902	down
gene-CSKR_104002	2.80532e-07	-2.30971	down
gene-CSKR_101677	9.97887e-07	-5.38286	down
gene-CSKR_112221	3.90487e-36	-3.51076	down
gene-CSKR_112228	3.02804e-05	-2.44681	down
gene-CSKR_112229	1.82358e-08	-2.1908	down
gene-CSKR_105359	8.78515e-24	-11.6783	down
gene-CSKR_108582	1.02227e-05	-3.78631	down
Clonorchis_sinensis_newGene_28011	5.26287e-15	-11.3246	down
gene-CSKR_106504	4.40496e-08	-1.37847	down
gene-CSKR_105664	5.5154e-18	-3.80185	down
gene-CSKR_114310	1.55659e-10	-7.56184	down
gene-CSKR_111149	5.32925e-11	-3.129	down
gene-CSKR_201571	4.72652e-08	-3.11754	down
gene-CSKR_201570	9.56971e-18	-12.086	down
Clonorchis_sinensis_newGene_8765	0.000204426	-6.21427	down
gene-CSKR_108481	1.36565e-14	-12.521	down
gene-CSKR_106660	3.40302e-05	-2.70895	down
gene-CSKR_102353	4.09753e-12	-7.20539	down
gene-CSKR_111784	1.32796e-10	-2.07919	down
gene-CSKR_200273	2.34278e-14	-13.2762	down
gene-CSKR_200272	5.55947e-11	-9.14977	down
gene-CSKR_110787	4.5302e-08	-2.46317	down
gene-CSKR_110786	1.15723e-10	-4.23762	down
gene-CSKR_105969	7.33112e-12	-4.66203	down
Clonorchis_sinensis_newGene_35412	5.68103e-06	-8.5478	down
Clonorchis_sinensis_newGene_13446	0.000442539	-7.44516	down
gene-CSKR_105144	7.40021e-06	-3.34057	down
gene-CSKR_111047	1.1688e-18	-4.21067	down
gene-CSKR_103155	0.000915994	-1.29529	down
gene-CSKR_111819	0.000150799	-2.26606	down
gene-CSKR_111815	3.2307e-14	-1.64234	down
gene-CSKR_107816	2.7755e-05	-3.08952	down
gene-CSKR_102941	5.51841e-05	-3.52045	down
gene-CSKR_113502	6.15592e-05	-2.93381	down
gene-CSKR_112674	7.93903e-20	-3.99863	down
gene-CSKR_101328	7.68427e-11	-2.90132	down
gene-CSKR_105432	6.14386e-05	-1.65461	down
gene-CSKR_105439	1.23374e-40	-3.24811	down
gene-CSKR_111374	1.60451e-14	-3.04577	down
gene-CSKR_105708	6.09856e-23	-5.27074	down
gene-CSKR_103877	0.000117541	-1.11665	down
gene-CSKR_106801	5.99943e-06	-2.74555	down
gene-CSKR_103879	0.000316196	-3.94828	down
gene-CSKR_103878	1.63317e-09	-6.18981	down
gene-CSKR_111590	2.16722e-15	-3.72949	down
gene-CSKR_113994	2.71849e-15	-4.34083	down
gene-CSKR_102231	4.64638e-05	-2.38745	down
gene-CSKR_111059	3.34708e-25	-4.75374	down
gene-CSKR_203989	7.44845e-12	-4.46498	down
gene-CSKR_203980	2.94088e-19	-4.88019	down
gene-CSKR_203981	3.37129e-10	-6.46511	down
gene-CSKR_101064	4.78286e-09	-5.89919	down
gene-CSKR_201119	6.61827e-26	-5.088	down
gene-CSKR_202691	7.17121e-09	-2.9908	down
Clonorchis_sinensis_newGene_14435	1.88634e-07	-8.68881	down
gene-CSKR_106755	2.37719e-12	-11.7519	down
gene-CSKR_106754	2.24086e-11	-10.4352	down
gene-CSKR_103220	3.18316e-05	-4.93035	down
gene-CSKR_103226	6.38599e-25	-4.30408	down
gene-CSKR_103225	1.26601e-07	-3.42026	down
gene-CSKR_104626	1.60449e-08	-2.2223	down
gene-CSKR_100750	0.000143305	-2.4931	down
gene-CSKR_100282	1.68333e-12	-3.01316	down
gene-CSKR_100285	9.21136e-06	-2.87936	down
gene-CSKR_104998	2.0913e-07	-2.54621	down
gene-CSKR_101481	7.1177e-07	-4.93232	down
gene-CSKR_103276	8.06741e-15	-2.91372	down
gene-CSKR_103091	3.08048e-06	-1.9359	down
Clonorchis_sinensis_newGene_9909	1.4312e-08	-8.61201	down
Clonorchis_sinensis_newGene_18813	3.93675e-07	-9.18214	down
gene-CSKR_111564	0.000673236	-2.89398	down
Clonorchis_sinensis_newGene_2818	5.88963e-10	-10.7271	down
gene-CSKR_112027	1.35983e-24	-14.1622	down
gene-CSKR_105307	0.000727429	-5.61168	down
gene-CSKR_202841	5.94607e-24	-7.23211	down
gene-CSKR_202842	6.63664e-17	-2.27299	down
Clonorchis_sinensis_newGene_10686	6.18812e-07	-7.14667	down
Clonorchis_sinensis_newGene_10684	2.70926e-05	-2.14812	down
gene-CSKR_109166	4.44946e-10	-1.69644	down
gene-CSKR_200149	1.91354e-05	-1.42594	down
gene-CSKR_111702	1.69478e-08	-2.80682	down
gene-CSKR_111701	1.67403e-08	-2.95542	down
Clonorchis_sinensis_newGene_31552	4.16864e-05	-3.19061	down
Clonorchis_sinensis_newGene_7520	9.17489e-05	-6.35015	down
gene-CSKR_101734	4.0287e-19	-4.00722	down
gene-CSKR_101735	2.7918e-12	-4.20522	down
gene-CSKR_103381	1.98107e-17	-4.72586	down
gene-CSKR_112340	1.21625e-08	-6.299	down
gene-CSKR_112346	0.00022665	-1.47753	down
gene-CSKR_109356	3.02645e-29	-5.69418	down
gene-CSKR_104814	2.17933e-07	-3.67018	down
gene-CSKR_109449	2.32388e-12	-7.73493	down
gene-CSKR_111061	3.92837e-05	-2.29888	down
gene-CSKR_101634	8.36631e-09	-4.00267	down
gene-CSKR_201436	3.73218e-11	-10.9112	down
gene-CSKR_105393	6.93761e-09	-3.42006	down
gene-CSKR_202295	4.92014e-15	-10.8345	down
gene-CSKR_113236	1.66842e-12	-2.12841	down
gene-CSKR_113237	1.08105e-10	-8.22866	down
gene-CSKR_202293	1.1809e-06	-2.75368	down
gene-CSKR_113239	0.000126135	-1.45315	down
gene-CSKR_112184	1.39635e-08	-7.26278	down
gene-CSKR_112183	3.22903e-06	-2.81511	down
gene-CSKR_109282	1.50786e-18	-13.3054	down
gene-CSKR_106261	8.42575e-10	-3.46676	down
gene-CSKR_104139	0.000183709	-3.24506	down
gene-CSKR_104136	9.1179e-18	-2.72542	down
gene-CSKR_109125	3.96838e-10	-4.32074	down
gene-CSKR_102999	1.6655e-12	-10.6302	down
gene-CSKR_105777	4.12702e-12	-7.64778	down
gene-CSKR_109267	4.26734e-05	-2.12244	down
gene-CSKR_108138	2.42622e-06	-4.93441	down
gene-CSKR_106066	2.78853e-06	-3.00437	down
gene-CSKR_202525	9.0382e-05	-1.19385	down
gene-CSKR_113404	6.13649e-13	-2.09359	down
gene-CSKR_106417	2.92062e-13	-2.4937	down
gene-CSKR_202648	6.33515e-06	-1.88885	down
gene-CSKR_202640	9.2435e-15	-11.8829	down
gene-CSKR_202644	1.43768e-17	-4.58585	down
gene-CSKR_112645	4.64443e-13	-4.40691	down
gene-CSKR_112640	3.24357e-09	-2.86295	down
gene-CSKR_101402	0.000119293	-3.33401	down
gene-CSKR_111231	9.03893e-17	-6.22836	down
gene-CSKR_109090	8.60943e-25	-3.92919	down
gene-CSKR_110540	2.11405e-07	-1.82616	down
gene-CSKR_105449	2.12332e-11	-4.42489	down
gene-CSKR_103068	3.96605e-07	-9.53364	down
gene-CSKR_102816	4.47888e-12	-2.68109	down
gene-CSKR_104306	2.18619e-20	-4.85739	down
gene-CSKR_104307	1.4686e-07	-2.8637	down
Clonorchis_sinensis_newGene_31394	8.88376e-07	-8.39177	down
gene-CSKR_111340	3.7881e-27	-4.41101	down
gene-CSKR_203061	1.94321e-05	-6.7647	down
gene-CSKR_101686	6.08666e-27	-5.52522	down
gene-CSKR_201019	2.04685e-25	-9.94591	down
gene-CSKR_100018	2.57222e-07	-1.55943	down
gene-CSKR_200347	4.74952e-05	-5.14927	down
gene-CSKR_106430	2.7327e-06	-1.91833	down
gene-CSKR_200263	2.29147e-31	-13.4989	down
gene-CSKR_111962	3.82313e-16	-4.7727	down
gene-CSKR_203415	2.77402e-07	-3.80521	down
gene-CSKR_103304	1.26297e-08	-3.42319	down
gene-CSKR_107211	8.3929e-15	-6.40477	down
gene-CSKR_104543	8.85222e-07	-3.47408	down
Clonorchis_sinensis_newGene_35942	0.000943572	-4.94084	down
gene-CSKR_100656	2.89613e-07	-1.97727	down
gene-CSKR_102490	6.64681e-07	-5.33808	down
Clonorchis_sinensis_newGene_604	2.75652e-09	-4.84153	down
gene-CSKR_114051	5.58932e-15	-13.7679	down
gene-CSKR_114050	2.85728e-21	-12.6769	down
Clonorchis_sinensis_newGene_33452	1.06159e-06	-3.73436	down
Clonorchis_sinensis_newGene_5488	7.51892e-05	-7.65887	down
gene-CSKR_112078	0.000333003	-1.65863	down
gene-CSKR_104181	1.40976e-06	-3.62389	down
gene-CSKR_109976	6.92301e-13	-1.91655	down
Clonorchis_sinensis_newGene_25463	1.16071e-06	-9.00156	down
gene-CSKR_110868	1.57813e-12	-3.16653	down
gene-CSKR_111940	0.000180908	-1.79935	down
gene-CSKR_200784	0.00011335	-1.89235	down
gene-CSKR_105267	2.86766e-07	-1.6452	down
gene-CSKR_109562	0.000131395	-2.78531	down
gene-CSKR_109569	8.15314e-07	-3.08624	down
gene-CSKR_111382	0.000142444	-1.96958	down
gene-CSKR_101396	4.49877e-10	-6.49961	down
gene-CSKR_101397	0.000103385	-6.26948	down
gene-CSKR_101398	3.16814e-05	-5.05175	down
Clonorchis_sinensis_newGene_33084	1.25827e-07	-9.78724	down
gene-CSKR_103883	0.000169495	-1.93084	down
gene-CSKR_109891	5.21038e-08	-9.16312	down
Clonorchis_sinensis_newGene_20216	2.56332e-05	-8.08565	down
gene-CSKR_114202	2.22919e-09	-10.4394	down
gene-CSKR_202789	2.54878e-05	-3.68649	down
Clonorchis_sinensis_newGene_8652	2.96382e-05	-8.09668	down
Clonorchis_sinensis_newGene_24364	1.32225e-05	-5.0941	down
gene-CSKR_113462	2.01935e-06	-2.1522	down
gene-CSKR_203954	0.000796766	-1.75834	down
gene-CSKR_112732	1.60182e-06	-3.5469	down
gene-CSKR_108361	3.09408e-41	-4.61897	down
gene-CSKR_109017	8.5636e-08	-2.42404	down
gene-CSKR_109015	5.08761e-22	-10.7874	down
gene-CSKR_113099	6.04158e-13	-3.14951	down
gene-CSKR_111415	1.01246e-24	-6.30486	down
gene-CSKR_105811	2.30325e-17	-5.6875	down
Clonorchis_sinensis_newGene_29085	0.000633377	-2.2167	down
Clonorchis_sinensis_newGene_25162	0.000826004	-6.02971	down
Clonorchis_sinensis_newGene_25169	3.00468e-05	-4.78631	down
gene-CSKR_104387	4.74784e-05	-2.61708	down
gene-CSKR_109801	1.66858e-08	-1.63446	down
gene-CSKR_114345	1.34334e-11	-5.11984	down
gene-CSKR_201544	4.33087e-08	-2.35632	down
gene-CSKR_201547	1.95378e-15	-3.21397	down
gene-CSKR_113069	0.000964408	-3.56906	down
gene-CSKR_200763	1.33404e-06	-3.27245	down
gene-CSKR_200762	8.76951e-05	-3.08949	down
gene-CSKR_204063	1.15394e-12	-3.79623	down
gene-CSKR_203239	5.20645e-05	-1.49562	down
gene-CSKR_201875	1.88458e-07	-6.86722	down
gene-CSKR_201871	9.49929e-14	-12.5591	down
gene-CSKR_113349	0.000237576	-1.18032	down
gene-CSKR_109738	1.62549e-22	-3.76794	down
gene-CSKR_101768	3.43288e-11	-1.71421	down
gene-CSKR_102368	8.6785e-08	-2.64757	down
gene-CSKR_105996	6.42833e-13	-4.1109	down
gene-CSKR_105999	3.54923e-36	-6.95983	down
Clonorchis_sinensis_newGene_34735	4.60858e-05	-4.69263	down
Clonorchis_sinensis_newGene_29548	0.000687648	-7.22476	down
Clonorchis_sinensis_newGene_29545	7.34658e-13	-11.2819	down
gene-CSKR_104226	0.000917062	-2.17889	down
gene-CSKR_105170	1.65908e-08	-1.38341	down
gene-CSKR_111045	8.68089e-05	-3.15781	down
gene-CSKR_110974	4.26493e-15	-2.81115	down
Clonorchis_sinensis_newGene_22288	3.0447e-07	-9.93514	down
gene-CSKR_201351	4.12851e-09	-2.31751	down
gene-CSKR_201350	2.19008e-59	-3.90859	down
gene-CSKR_104145	8.99125e-33	-5.34145	down
Clonorchis_sinensis_newGene_10476	0.00060553	-7.312	down
gene-CSKR_203683	0.000136628	-2.19897	down
gene-CSKR_104231	1.55644e-08	-9.08102	down
gene-CSKR_100041	6.19179e-06	-2.73028	down
gene-CSKR_108697	1.80614e-13	-12.4948	down
gene-CSKR_102758	7.01841e-05	-1.8749	down
gene-CSKR_102753	0.000561091	-1.20955	down
gene-CSKR_100866	1.09869e-31	-5.79284	down
Clonorchis_sinensis_newGene_30316	1.13569e-07	-9.04864	down
Clonorchis_sinensis_newGene_30317	9.13684e-10	-9.82984	down
gene-CSKR_108044	1.32285e-07	-2.59873	down
gene-CSKR_101428	1.27373e-23	-4.76763	down
gene-CSKR_203598	2.65936e-07	-8.7147	down
gene-CSKR_200692	8.26212e-11	-2.51287	down
gene-CSKR_200690	1.5318e-22	-3.54103	down
gene-CSKR_202695	2.59606e-07	-4.49897	down
gene-CSKR_106769	6.69267e-07	-2.37132	down
gene-CSKR_101931	0.000662085	-1.88514	down
gene-CSKR_103273	2.07129e-21	-5.32337	down
gene-CSKR_101687	6.76253e-31	-6.71141	down
gene-CSKR_101681	8.20717e-09	-4.87482	down
gene-CSKR_112279	0.00018353	-1.51224	down
gene-CSKR_112274	1.25827e-07	-3.5596	down
gene-CSKR_112271	2.03317e-06	-2.20979	down
gene-CSKR_105303	0.000167097	-2.4452	down
gene-CSKR_109358	0.000771047	-1.06418	down
gene-CSKR_109351	6.67489e-12	-3.26821	down
gene-CSKR_111602	0.000444049	-3.4177	down
gene-CSKR_111607	4.70642e-06	-2.69664	down
gene-CSKR_113726	2.68313e-35	-16.4987	down
gene-CSKR_113720	4.31434e-15	-3.97027	down
gene-CSKR_114441	1.86826e-07	-4.02607	down
gene-CSKR_201666	1.94349e-17	-3.66529	down
gene-CSKR_108246	1.80361e-09	-4.25798	down
gene-CSKR_202812	3.85241e-05	-2.48339	down
gene-CSKR_105918	9.92984e-05	-9.73192	down
gene-CSKR_106355	1.40678e-05	-3.05701	down
gene-CSKR_106119	1.46827e-05	-2.74655	down
gene-CSKR_203773	2.09096e-10	-6.37309	down
gene-CSKR_203774	4.9887e-20	-13.8203	down
Clonorchis_sinensis_newGene_19330	0.000876306	-4.38423	down
Clonorchis_sinensis_newGene_12455	9.98122e-08	-7.74933	down
Clonorchis_sinensis_newGene_8517	0.000132734	-7.63215	down
gene-CSKR_103400	5.46354e-11	-5.06791	down
gene-CSKR_103404	8.26204e-06	-1.26763	down
gene-CSKR_104846	2.21956e-06	-3.53109	down
Clonorchis_sinensis_newGene_19818	4.23733e-14	-11.4162	down
gene-CSKR_106840	6.27861e-12	-3.0037	down
gene-CSKR_107395	7.9407e-15	-10.8667	down
gene-CSKR_113265	9.40539e-05	-3.38355	down
gene-CSKR_106111	2.06763e-09	-5.56968	down
gene-CSKR_200404	1.49144e-07	-3.56012	down
gene-CSKR_107396	2.1167e-06	-8.22494	down
gene-CSKR_107394	9.13899e-05	-2.33199	down
gene-CSKR_113260	0.00010508	-2.42741	down
gene-CSKR_110011	2.77112e-07	-2.10028	down
gene-CSKR_200361	3.95804e-16	-3.02881	down
gene-CSKR_200369	8.29481e-10	-3.54851	down
gene-CSKR_110296	5.57801e-07	-2.80158	down
gene-CSKR_110294	1.75376e-10	-9.79243	down
gene-CSKR_110298	6.7659e-05	-3.51527	down
Clonorchis_sinensis_newGene_4094	3.25441e-09	-5.67328	down
Clonorchis_sinensis_newGene_7218	9.66416e-05	-2.23343	down
Clonorchis_sinensis_newGene_31043	6.95062e-10	-9.66169	down
gene-CSKR_102968	1.74505e-07	-4.9443	down
gene-CSKR_104498	8.82081e-08	-4.82854	down
gene-CSKR_104499	2.97394e-05	-1.22783	down
gene-CSKR_107584	0.000351741	-6.63812	down
gene-CSKR_105721	7.69499e-08	-9.35264	down
gene-CSKR_102221	1.91987e-07	-3.72478	down
Clonorchis_sinensis_newGene_19425	0.000100797	-2.86803	down
gene-CSKR_111434	6.95504e-13	-8.63742	down
gene-CSKR_201162	1.79966e-06	-3.24537	down
gene-CSKR_201161	2.9293e-10	-2.71968	down
gene-CSKR_106092	8.73465e-12	-4.06987	down
gene-CSKR_200613	4.32962e-22	-4.4919	down
gene-CSKR_200611	7.67121e-10	-2.63655	down
gene-CSKR_110904	1.07816e-42	-5.83744	down
gene-CSKR_202612	1.40299e-06	-3.74134	down
gene-CSKR_107059	2.28846e-08	-3.45168	down
gene-CSKR_107055	2.74603e-06	-3.00028	down
gene-CSKR_113768	3.04308e-11	-5.85764	down
Clonorchis_sinensis_newGene_5094	9.64239e-12	-10.9931	down
gene-CSKR_101139	1.29042e-06	-2.93549	down
gene-CSKR_109600	1.07023e-06	-2.43703	down
gene-CSKR_101181	2.40379e-16	-11.3718	down
gene-CSKR_111261	4.70183e-06	-4.51681	down
gene-CSKR_111264	5.19268e-33	-7.14399	down
gene-CSKR_111268	2.27437e-08	-3.48848	down
Clonorchis_sinensis_newGene_24594	6.49828e-05	-3.24215	down
gene-CSKR_104353	9.66417e-14	-3.7619	down
Clonorchis_sinensis_newGene_8179	5.44611e-11	-11.0226	down
gene-CSKR_103278	1.25827e-07	-2.35778	down
gene-CSKR_202896	1.7186e-26	-10.0275	down
gene-CSKR_200136	0.000181064	-3.25913	down
gene-CSKR_109888	2.23583e-11	-2.08772	down
gene-CSKR_100908	4.13979e-08	-4.02104	down
gene-CSKR_100901	0.00098339	-2.99121	down
gene-CSKR_100906	1.00459e-08	-3.37743	down
gene-CSKR_200860	2.61878e-06	-5.49439	down
gene-CSKR_106685	0.000925554	-1.96522	down
gene-CSKR_111331	1.87365e-21	-13.9251	down
gene-CSKR_111330	1.0926e-16	-14.6653	down
gene-CSKR_103332	8.54217e-13	-6.4167	down
gene-CSKR_103338	5.96162e-37	-5.0087	down
gene-CSKR_202429	2.70134e-22	-13.9991	down
gene-CSKR_204052	2.02895e-05	-1.63468	down
gene-CSKR_104595	2.15263e-22	-6.53614	down
gene-CSKR_101222	5.64691e-09	-1.78778	down
gene-CSKR_101223	8.96336e-18	-2.52292	down
gene-CSKR_114067	8.92084e-07	-5.82895	down
Clonorchis_sinensis_newGene_33461	1.96984e-10	-10.5461	down
gene-CSKR_110760	7.68427e-11	-4.56092	down
Clonorchis_sinensis_newGene_388	0.000292136	-7.55922	down
Clonorchis_sinensis_newGene_32258	1.20253e-07	-9.29775	down
gene-CSKR_111905	2.19171e-10	-2.77538	down
gene-CSKR_112134	1.15352e-06	-2.74588	down
gene-CSKR_100332	0.000631993	-1.85497	down
gene-CSKR_202914	5.63583e-06	-1.41405	down
gene-CSKR_203638	2.75529e-15	-13.4624	down
gene-CSKR_203639	1.94755e-05	-1.87771	down
gene-CSKR_203637	2.33288e-09	-9.22268	down
gene-CSKR_107568	2.07036e-08	-2.80074	down
Clonorchis_sinensis_newGene_5871	2.79853e-07	-8.9325	down
gene-CSKR_104142	4.07917e-08	-4.18478	down
gene-CSKR_104141	2.44178e-09	-4.53151	down
gene-CSKR_104144	1.61078e-05	-1.89027	down
gene-CSKR_100345	2.05167e-19	-5.05322	down
gene-CSKR_100342	5.31528e-20	-4.07824	down
gene-CSKR_111604	0.00045636	-1.79209	down
gene-CSKR_106012	0.000847816	-1.72522	down
gene-CSKR_106017	3.19918e-05	-2.87306	down
gene-CSKR_200227	0.000378001	-2.80782	down
gene-CSKR_107763	5.6999e-05	-7.79775	down
gene-CSKR_107760	4.20911e-22	-4.8814	down
gene-CSKR_112497	9.24863e-08	-2.19499	down
gene-CSKR_112495	2.28266e-09	-5.50943	down
gene-CSKR_102077	0.000125577	-1.74977	down
gene-CSKR_200082	9.70153e-08	-9.37443	down
gene-CSKR_200555	1.86319e-12	-2.29288	down
gene-CSKR_105868	1.70927e-07	-6.85301	down
gene-CSKR_202467	2.04605e-11	-11.4284	down
gene-CSKR_102840	1.97001e-11	-3.52876	down
gene-CSKR_200271	3.42552e-18	-13.6079	down
gene-CSKR_114378	2.99318e-15	-11.1917	down
gene-CSKR_201047	2.46837e-08	-3.03709	down
gene-CSKR_201046	2.32376e-16	-2.79618	down
gene-CSKR_201041	0.000234159	-2.13473	down
gene-CSKR_201040	1.57193e-06	-2.43272	down
gene-CSKR_106609	1.63868e-15	-3.74402	down
gene-CSKR_106603	1.0925e-11	-3.6398	down
gene-CSKR_100607	2.45511e-06	-1.62582	down
gene-CSKR_104514	2.35914e-08	-3.27754	down
gene-CSKR_104516	3.91219e-06	-2.27111	down
gene-CSKR_104512	2.3112e-19	-4.03794	down
gene-CSKR_105643	6.47262e-11	-9.5485	down
gene-CSKR_105641	4.60474e-06	-3.106	down
gene-CSKR_109763	0.000933715	-2.38718	down
gene-CSKR_113262	2.60824e-07	-3.67937	down
Clonorchis_sinensis_newGene_656	0.000211752	-7.5161	down
gene-CSKR_103174	2.13091e-14	-2.75692	down
gene-CSKR_104256	2.93722e-18	-4.53523	down
Clonorchis_sinensis_newGene_32709	0.000183056	-4.43411	down
gene-CSKR_114074	4.16837e-06	-4.32453	down
gene-CSKR_202998	6.68873e-10	-5.8089	down
gene-CSKR_202997	3.84894e-08	-6.42499	down
gene-CSKR_100281	1.36452e-06	-2.92611	down
gene-CSKR_201367	6.24213e-08	-7.7198	down
gene-CSKR_111879	1.04515e-14	-6.02306	down
gene-CSKR_111872	6.99659e-05	-2.30398	down
gene-CSKR_111873	2.01124e-08	-4.35697	down
gene-CSKR_200907	8.76436e-12	-2.32487	down
gene-CSKR_101846	0.000153274	-2.32555	down
gene-CSKR_202502	6.99908e-08	-2.7842	down
gene-CSKR_110836	0.000399107	-3.08516	down
gene-CSKR_110830	0.000111455	-3.54128	down
gene-CSKR_103562	2.34663e-06	-2.60028	down
gene-CSKR_113568	2.72087e-10	-3.5184	down
gene-CSKR_104724	1.48491e-15	-3.96045	down
gene-CSKR_109510	1.06561e-09	-11.087	down
Clonorchis_sinensis_newGene_4217	1.21549e-06	-8.63937	down
gene-CSKR_106867	2.61437e-14	-11.7574	down
gene-CSKR_106865	1.03926e-07	-3.91989	down
gene-CSKR_106864	3.46108e-15	-6.23674	down
Clonorchis_sinensis_newGene_8866	4.38359e-05	-3.59564	down
gene-CSKR_110487	9.25764e-06	-3.53995	down
Clonorchis_sinensis_newGene_30583	4.5485e-06	-7.29226	down
gene-CSKR_102184	8.36051e-05	-1.48153	down
gene-CSKR_102186	5.36211e-06	-3.01877	down
gene-CSKR_102187	2.952e-06	-2.70788	down
gene-CSKR_100858	0.000533844	-1.21794	down
gene-CSKR_100856	3.26928e-16	-1.64544	down
gene-CSKR_104018	7.19368e-11	-10.0056	down
Clonorchis_sinensis_newGene_24158	3.56303e-11	-10.315	down
gene-CSKR_100728	3.58804e-07	-3.06122	down
gene-CSKR_113665	2.65811e-05	-2.32735	down
gene-CSKR_201759	5.44917e-05	-2.02099	down
gene-CSKR_108912	2.0283e-05	-1.81717	down
gene-CSKR_108918	7.11548e-21	-3.86275	down
gene-CSKR_202685	1.96213e-12	-11.1859	down
gene-CSKR_103935	3.08077e-08	-4.39593	down
gene-CSKR_108964	2.54597e-25	-4.00672	down
gene-CSKR_101650	1.39294e-14	-4.00245	down
gene-CSKR_103245	1.67181e-07	-1.30713	down
Clonorchis_sinensis_newGene_5098	1.12133e-20	-13.7242	down
gene-CSKR_102684	1.05974e-09	-3.5231	down
Clonorchis_sinensis_newGene_548	8.69824e-06	-8.17585	down
gene-CSKR_103086	5.1341e-07	-3.9867	down
gene-CSKR_112410	2.69927e-09	-3.20346	down
gene-CSKR_201804	0.000432995	-1.88933	down
gene-CSKR_204035	0.000483462	-3.48836	down
gene-CSKR_204039	1.33298e-06	-2.1472	down
gene-CSKR_201806	4.96028e-05	-1.07151	down
gene-CSKR_203263	3.63378e-06	-2.21366	down
gene-CSKR_203268	1.66585e-06	-2.05595	down
gene-CSKR_103968	2.75763e-25	-7.4907	down
gene-CSKR_112590	1.60519e-07	-1.10019	down
gene-CSKR_102334	1.36504e-20	-4.67246	down
gene-CSKR_102333	7.06672e-05	-2.69857	down
gene-CSKR_102332	4.57197e-05	-5.61286	down
gene-CSKR_108891	0.000468949	-2.90142	down
Clonorchis_sinensis_newGene_19782	8.87061e-07	-7.25682	down
Clonorchis_sinensis_newGene_5470	3.89513e-05	-3.84284	down
gene-CSKR_106365	6.05955e-09	-2.69221	down
gene-CSKR_113129	0.000538228	-2.15009	down
gene-CSKR_100400	0.000301357	-4.37142	down
gene-CSKR_103451	0.000188688	-4.69083	down
gene-CSKR_103452	1.19938e-05	-3.06404	down
gene-CSKR_105126	3.03141e-23	-4.07047	down
Clonorchis_sinensis_newGene_36314	3.22837e-06	-8.33047	down
gene-CSKR_102479	1.06025e-13	-11.096	down
gene-CSKR_111106	9.47535e-07	-2.77302	down
Clonorchis_sinensis_newGene_34420	3.06953e-21	-12.5619	down
gene-CSKR_106166	0.000166769	-1.73295	down
gene-CSKR_106162	0.000125381	-2.0947	down
gene-CSKR_203181	7.07548e-07	-8.47299	down
gene-CSKR_203187	1.52291e-10	-2.47975	down
gene-CSKR_200981	5.37287e-06	-4.67986	down
gene-CSKR_200980	7.19543e-06	-2.03066	down
gene-CSKR_200989	1.00127e-15	-4.70453	down
Clonorchis_sinensis_newGene_14896	1.59424e-10	-3.35385	down
gene-CSKR_113293	4.16615e-06	-8.30704	down
gene-CSKR_113299	3.04247e-09	-1.7432	down
gene-CSKR_105454	0.000322483	-1.77143	down
gene-CSKR_111359	1.74283e-05	-1.58108	down
Clonorchis_sinensis_newGene_23518	4.55287e-09	-9.16029	down
Clonorchis_sinensis_newGene_6591	4.23757e-15	-3.95992	down
gene-CSKR_102939	5.83424e-05	-6.26142	down
Clonorchis_sinensis_newGene_24394	2.02032e-10	-2.85117	down
Clonorchis_sinensis_newGene_18222	6.30402e-05	-4.16427	down
gene-CSKR_105711	8.04446e-05	-2.22648	down
gene-CSKR_105715	3.24867e-20	-4.40725	down
gene-CSKR_105716	1.87457e-09	-4.69396	down
gene-CSKR_110903	0.000503991	-1.87333	down
gene-CSKR_108998	1.06564e-09	-1.65483	down
gene-CSKR_108990	2.29814e-19	-3.19895	down
gene-CSKR_203576	2.32061e-05	-5.13889	down
gene-CSKR_111525	7.88965e-14	-12.5135	down
gene-CSKR_202620	8.07525e-11	-3.13417	down
gene-CSKR_100773	4.3809e-05	-1.58067	down
gene-CSKR_108567	7.8112e-05	-2.0891	down
gene-CSKR_108560	1.91247e-07	-5.25096	down
gene-CSKR_113732	1.16779e-06	-6.18188	down
gene-CSKR_113734	6.94741e-09	-4.18036	down
gene-CSKR_108384	0.000211591	-1.0679	down
gene-CSKR_108385	3.82029e-05	-4.87205	down
Clonorchis_sinensis_newGene_4317	0.000336954	-6.16147	down
gene-CSKR_110615	2.10099e-23	-11.4252	down
Clonorchis_sinensis_newGene_32661	1.46593e-19	-12.1117	down
Clonorchis_sinensis_newGene_26045	4.78343e-21	-13.886	down
Clonorchis_sinensis_newGene_14144	9.05711e-07	-8.75093	down
Clonorchis_sinensis_newGene_1064	8.00136e-06	-8.12578	down
gene-CSKR_200124	2.60786e-08	-2.28758	down
gene-CSKR_203800	6.68267e-17	-12.8784	down
gene-CSKR_106808	0.000384886	-1.27509	down
gene-CSKR_108815	1.33297e-16	-5.7215	down
gene-CSKR_109149	1.47927e-09	-4.50471	down
gene-CSKR_109146	9.83525e-06	-2.34112	down
gene-CSKR_107914	1.41385e-05	-1.36774	down
gene-CSKR_200163	1.30801e-07	-2.65154	down
gene-CSKR_200164	3.0447e-07	-3.55693	down
gene-CSKR_111599	0.000164971	-1.56381	down
gene-CSKR_107170	1.74603e-05	-3.44574	down
gene-CSKR_110051	0.000581701	-1.21189	down
gene-CSKR_110055	1.11238e-10	-3.21344	down
gene-CSKR_109855	0.000645789	-1.29418	down
gene-CSKR_107458	1.67158e-05	-3.094	down
gene-CSKR_100488	6.76687e-07	-2.85232	down
Clonorchis_sinensis_newGene_31287	1.29057e-09	-9.57715	down
gene-CSKR_112367	7.82559e-07	-2.11232	down
gene-CSKR_108482	2.6701e-08	-6.78649	down
gene-CSKR_108480	8.81959e-17	-13.769	down
Clonorchis_sinensis_newGene_28138	7.17121e-09	-9.79081	down
gene-CSKR_113999	1.54724e-22	-5.10928	down
gene-CSKR_104832	0.000109423	-1.48596	down
gene-CSKR_100109	2.71025e-33	-8.27288	down
gene-CSKR_114037	0.000175094	-4.8544	down
gene-CSKR_114035	2.43039e-12	-3.87791	down
gene-CSKR_101272	2.41302e-05	-6.11026	down
gene-CSKR_101277	2.09126e-41	-5.48593	down
gene-CSKR_108433	2.35384e-06	-5.55201	down
gene-CSKR_201410	2.34556e-08	-5.88157	down
Clonorchis_sinensis_newGene_2213	0.000132035	-6.00609	down
gene-CSKR_200564	8.43142e-05	-2.58226	down
gene-CSKR_107613	9.71712e-07	-2.52413	down
gene-CSKR_204056	1.57667e-10	-2.68982	down
gene-CSKR_203109	0.000155644	-2.46637	down
gene-CSKR_114288	4.4173e-05	-7.84251	down
gene-CSKR_203536	1.5292e-09	-1.97027	down
gene-CSKR_109260	0.000228005	-1.11044	down
gene-CSKR_109262	9.94576e-07	-2.10189	down
gene-CSKR_107550	7.30336e-05	-2.35249	down
gene-CSKR_200328	4.63272e-07	-3.1	down
gene-CSKR_202805	5.10476e-05	-6.1161	down
gene-CSKR_202806	7.54247e-09	-9.0036	down
gene-CSKR_108670	1.97714e-08	-2.80401	down
gene-CSKR_103664	9.68337e-10	-9.77049	down
gene-CSKR_109127	6.07257e-13	-4.50636	down
gene-CSKR_114201	2.42428e-14	-11.2807	down
gene-CSKR_106686	0.000273453	-2.20993	down
gene-CSKR_200660	3.43688e-15	-3.34501	down
gene-CSKR_107799	3.9845e-32	-17.0683	down
gene-CSKR_112508	5.33655e-05	-1.28832	down
gene-CSKR_114443	0.000112287	-3.65886	down
Clonorchis_sinensis_newGene_30798	2.51859e-16	-11.405	down
gene-CSKR_200501	4.20197e-07	-4.76307	down
gene-CSKR_200231	5.30218e-16	-12.4244	down
gene-CSKR_200233	8.86762e-11	-10.5882	down
gene-CSKR_110698	0.000369612	-2.63459	down
gene-CSKR_103040	3.90395e-09	-1.94067	down
gene-CSKR_103046	1.39867e-09	-2.47522	down
gene-CSKR_107967	0.000765969	-2.16804	down
gene-CSKR_112339	4.48065e-05	-2.6286	down
gene-CSKR_102872	1.06074e-10	-2.11462	down
gene-CSKR_102873	3.67648e-13	-6.51134	down
gene-CSKR_104328	4.46041e-05	-2.18285	down
gene-CSKR_108453	1.94712e-22	-4.60313	down
gene-CSKR_112030	2.30175e-16	-13.6144	down
gene-CSKR_113074	0.000534243	-1.98784	down
Clonorchis_sinensis_newGene_22582	6.65806e-14	-4.47417	down
gene-CSKR_111903	2.57328e-06	-2.22203	down
gene-CSKR_203292	2.68682e-06	-3.60772	down
gene-CSKR_203290	2.02285e-10	-9.82317	down
gene-CSKR_203291	1.00122e-10	-4.64929	down
gene-CSKR_106585	9.74472e-13	-2.14624	down
gene-CSKR_203299	9.64297e-05	-1.17393	down
gene-CSKR_107183	2.6261e-07	-3.09878	down
gene-CSKR_107181	8.09247e-15	-5.43843	down
Clonorchis_sinensis_newGene_12220	1.69279e-05	-8.19106	down
gene-CSKR_113677	1.06454e-06	-1.70201	down
Clonorchis_sinensis_newGene_18341	7.07577e-08	-9.68259	down
gene-CSKR_105695	0.000752838	-1.79269	down
gene-CSKR_105696	1.51608e-16	-4.56664	down
gene-CSKR_106915	1.48052e-15	-3.21716	down
gene-CSKR_106913	0.000824752	-2.89655	down
Clonorchis_sinensis_newGene_4404	4.68133e-07	-7.47241	down
gene-CSKR_111016	2.06694e-06	-2.3646	down
gene-CSKR_108757	6.0676e-07	-9.13437	down
gene-CSKR_105103	9.42203e-08	-3.3988	down
gene-CSKR_201893	1.55543e-05	-2.67922	down
gene-CSKR_104859	8.77233e-10	-4.40513	down
gene-CSKR_106282	0.000603389	-1.54939	down
gene-CSKR_200977	1.3376e-44	-5.10913	down
gene-CSKR_200978	1.96229e-07	-5.89366	down
gene-CSKR_102458	3.15373e-22	-6.06213	down
gene-CSKR_110263	0.000343862	-1.78995	down
gene-CSKR_106422	2.68203e-06	-1.45696	down
Clonorchis_sinensis_newGene_25442	3.93192e-27	-14.3216	down
Clonorchis_sinensis_newGene_25445	9.55865e-10	-9.7929	down
Clonorchis_sinensis_newGene_25449	6.70661e-17	-11.8794	down
gene-CSKR_111208	0.000962677	-4.41664	down
gene-CSKR_110846	1.3119e-11	-4.13951	down
gene-CSKR_110849	0.000107542	-1.11677	down
gene-CSKR_103554	5.72768e-05	-2.99627	down
gene-CSKR_113414	7.35782e-08	-4.28282	down
gene-CSKR_105246	3.06953e-21	-4.33654	down
gene-CSKR_100393	0.000101443	-2.2708	down
gene-CSKR_114179	1.47645e-05	-4.53647	down
gene-CSKR_114171	6.63294e-07	-2.98201	down
Clonorchis_sinensis_newGene_34385	3.43288e-11	-9.75024	down
gene-CSKR_201894	5.63435e-14	-12.6359	down
gene-CSKR_201761	1.56215e-14	-12.7821	down
gene-CSKR_109031	6.17812e-06	-4.03577	down
Clonorchis_sinensis_newGene_17440	0.000215675	-6.84033	down
gene-CSKR_112456	8.7423e-10	-1.70312	down
gene-CSKR_105833	0.000642474	-2.07016	down
gene-CSKR_203582	2.5067e-26	-13.6557	down
gene-CSKR_203583	7.47136e-11	-9.51698	down
gene-CSKR_113168	6.63388e-12	-9.99517	down
gene-CSKR_103293	2.04894e-08	-6.26772	down
gene-CSKR_101667	4.24076e-05	-1.37173	down
Clonorchis_sinensis_newGene_28005	7.51499e-09	-9.55091	down
gene-CSKR_108029	2.09068e-05	-2.34434	down
gene-CSKR_100214	2.04087e-05	-3.42321	down
gene-CSKR_104903	5.88946e-05	-6.68193	down
gene-CSKR_201568	3.59141e-08	-7.20265	down
Clonorchis_sinensis_newGene_13985	8.15266e-09	-2.41266	down
gene-CSKR_100283	7.96366e-08	-3.35628	down
gene-CSKR_203217	4.75784e-13	-4.07016	down
gene-CSKR_203214	4.96449e-09	-5.08699	down
gene-CSKR_107103	3.6818e-08	-3.95992	down
gene-CSKR_107101	0.000486106	-2.09935	down
gene-CSKR_113369	8.01567e-07	-3.32517	down
gene-CSKR_112545	4.13454e-06	-1.27724	down
gene-CSKR_108229	1.20342e-06	-2.06305	down
gene-CSKR_105618	8.79521e-06	-2.01633	down
gene-CSKR_101489	0.000106287	-1.99106	down
gene-CSKR_102348	8.72861e-07	-12.6928	down
gene-CSKR_102349	0.000176955	-3.06342	down
gene-CSKR_103299	5.3312e-06	-2.91218	down
gene-CSKR_200264	6.90007e-08	-6.29456	down
gene-CSKR_200269	2.55476e-06	-1.46953	down
gene-CSKR_105970	1.32477e-11	-4.07502	down
gene-CSKR_105971	3.80048e-13	-4.72216	down
gene-CSKR_112938	2.28918e-20	-3.19995	down
gene-CSKR_100479	6.17129e-15	-3.15308	down
gene-CSKR_104206	1.17647e-19	-5.64344	down
gene-CSKR_103464	0.000810266	-1.07785	down
gene-CSKR_103466	1.98885e-08	-2.31805	down
Clonorchis_sinensis_newGene_33806	2.46265e-10	-9.45317	down
gene-CSKR_201872	7.32846e-13	-11.9026	down
gene-CSKR_112689	6.45915e-05	-5.91125	down
gene-CSKR_112861	1.99325e-05	-2.90025	down
gene-CSKR_102521	0.000177986	-1.96221	down
gene-CSKR_113279	1.43234e-05	-2.90596	down
gene-CSKR_111827	4.88715e-16	-2.05384	down
gene-CSKR_111826	0.000213749	-1.9343	down
gene-CSKR_111829	5.10853e-14	-2.84399	down
gene-CSKR_107801	5.78922e-15	-10.2852	down
gene-CSKR_113539	1.15398e-12	-11.2776	down
gene-CSKR_100068	0.000249907	-5.29705	down
gene-CSKR_111369	4.10206e-16	-5.46034	down
gene-CSKR_111583	1.34626e-05	-2.08223	down
gene-CSKR_100889	1.70723e-15	-5.15817	down
gene-CSKR_113982	2.61069e-07	-5.36481	down
Clonorchis_sinensis_newGene_8947	2.01054e-11	-12.5035	down
Clonorchis_sinensis_newGene_28531	1.08393e-18	-13.7742	down
gene-CSKR_108197	2.52624e-12	-2.13772	down
gene-CSKR_106753	1.10056e-14	-13.4087	down
gene-CSKR_101852	1.47524e-06	-1.88587	down
gene-CSKR_201818	8.64768e-12	-4.99527	down
gene-CSKR_201817	1.01829e-14	-2.93469	down
gene-CSKR_101366	6.40423e-11	-3.94771	down
gene-CSKR_201101	1.19307e-11	-3.99517	down
gene-CSKR_103213	3.02268e-05	-1.31236	down
gene-CSKR_110340	0.000210025	-2.29327	down
gene-CSKR_110217	0.000146026	-2.88272	down
gene-CSKR_106748	0.000290945	-1.52497	down
Clonorchis_sinensis_newGene_6078	1.0288e-09	-10.7258	down
gene-CSKR_112254	2.0595e-12	-3.65693	down
gene-CSKR_112256	5.67332e-11	-2.52172	down
gene-CSKR_104631	1.6042e-37	-4.18884	down
gene-CSKR_113708	4.055e-13	-3.51429	down
gene-CSKR_100744	1.94228e-05	-4.91772	down
gene-CSKR_104984	1.33376e-26	-4.14091	down
Clonorchis_sinensis_newGene_13080	1.5174e-07	-8.11287	down
gene-CSKR_105580	4.07182e-10	-3.30666	down
gene-CSKR_103981	4.69443e-10	-3.9792	down
gene-CSKR_110669	1.57681e-20	-2.39203	down
Clonorchis_sinensis_newGene_2583	2.31306e-07	-8.88771	down
Clonorchis_sinensis_newGene_21297	9.03488e-06	-6.88285	down
Clonorchis_sinensis_newGene_32441	0.000198534	-6.80899	down
Clonorchis_sinensis_newGene_21126	7.63506e-07	-8.72039	down
Clonorchis_sinensis_newGene_2801	8.79954e-09	-9.18153	down
gene-CSKR_202165	2.97976e-23	-13.6682	down
gene-CSKR_102330	3.97745e-26	-2.59273	down
gene-CSKR_202169	6.18432e-06	-4.39562	down
gene-CSKR_202168	9.20803e-15	-3.94448	down
gene-CSKR_112014	4.45786e-18	-4.30997	down
gene-CSKR_201605	1.06713e-07	-4.61718	down
gene-CSKR_201604	3.08224e-09	-4.88912	down
gene-CSKR_201601	1.37475e-09	-3.5384	down
gene-CSKR_201600	5.6869e-10	-3.85389	down
Clonorchis_sinensis_newGene_16348	4.31869e-15	-6.57563	down
gene-CSKR_202832	8.89717e-08	-1.94694	down
gene-CSKR_104579	3.45136e-07	-2.13119	down
gene-CSKR_110062	5.19033e-06	-2.81868	down
gene-CSKR_100966	2.22971e-09	-1.88791	down
gene-CSKR_109821	0.000533522	-1.69012	down
gene-CSKR_106670	6.087e-07	-3.02115	down
gene-CSKR_113003	4.35864e-05	-5.11753	down
gene-CSKR_111325	2.30157e-10	-3.65953	down
gene-CSKR_101701	2.95871e-12	-1.73627	down
gene-CSKR_112350	0.000949196	-1.58239	down
gene-CSKR_108706	1.3421e-10	-2.68173	down
gene-CSKR_108701	0.000322849	-1.10794	down
gene-CSKR_100158	1.9994e-05	-1.43672	down
gene-CSKR_100152	8.43975e-18	-11.5033	down
gene-CSKR_103696	3.20001e-07	-2.29882	down
gene-CSKR_104860	5.85216e-08	-7.45111	down
gene-CSKR_104863	1.41577e-05	-2.93991	down
gene-CSKR_102426	5.7502e-18	-3.82105	down
gene-CSKR_201441	1.55815e-23	-3.20719	down
gene-CSKR_106139	1.68811e-06	-9.06177	down
gene-CSKR_106138	2.13107e-06	-9.18117	down
gene-CSKR_203158	0.000239	-1.7074	down
gene-CSKR_113245	1.20906e-07	-1.76933	down
gene-CSKR_100658	3.82498e-13	-2.3839	down
gene-CSKR_112194	5.3415e-06	-3.19512	down
gene-CSKR_106278	6.48967e-10	-3.03702	down
gene-CSKR_113908	0.000424481	-1.6162	down
gene-CSKR_113902	2.63005e-06	-1.71246	down
Clonorchis_sinensis_newGene_6540	5.14527e-07	-9.04156	down
gene-CSKR_104125	8.77408e-05	-1.98142	down
gene-CSKR_104127	1.5538e-08	-3.23795	down
gene-CSKR_102989	5.4776e-05	-2.98975	down
gene-CSKR_103582	3.93564e-28	-6.21411	down
gene-CSKR_105748	6.10371e-06	-2.05373	down
gene-CSKR_105746	2.13908e-10	-3.25713	down
gene-CSKR_105742	1.61961e-19	-3.56302	down
gene-CSKR_105741	9.83277e-16	-4.5245	down
gene-CSKR_202754	9.64767e-09	-2.82609	down
gene-CSKR_108226	8.41761e-07	-2.25802	down
gene-CSKR_201180	6.60875e-11	-7.6599	down
gene-CSKR_201185	3.14078e-08	-4.26325	down
gene-CSKR_201186	4.14109e-13	-3.63975	down
gene-CSKR_201187	8.47359e-08	-3.54014	down
gene-CSKR_106075	2.10744e-13	-7.13355	down
gene-CSKR_200637	1.28486e-29	-3.49411	down
gene-CSKR_202679	8.27906e-16	-4.80201	down
gene-CSKR_102346	3.42468e-15	-14.0963	down
gene-CSKR_102342	1.02217e-06	-1.77642	down
gene-CSKR_201141	0.00013126	-3.02868	down
gene-CSKR_101473	2.9885e-16	-3.92168	down
gene-CSKR_105500	1.37942e-05	-1.68923	down
gene-CSKR_105507	1.49879e-05	-3.10008	down
gene-CSKR_112439	1.2129e-09	-2.60097	down
gene-CSKR_112430	0.000488932	-1.15655	down
gene-CSKR_111204	9.47324e-17	-6.15072	down
gene-CSKR_111201	0.000159835	-1.49904	down
gene-CSKR_109087	8.07963e-07	-2.91834	down
gene-CSKR_103908	5.90595e-11	-3.42913	down
Clonorchis_sinensis_newGene_3618	3.86149e-08	-9.49712	down
Clonorchis_sinensis_newGene_3613	8.61885e-11	-10.6132	down
gene-CSKR_105887	8.67698e-09	-2.86268	down
gene-CSKR_103018	5.65862e-07	-6.75738	down
gene-CSKR_103015	1.64754e-14	-4.59422	down
gene-CSKR_103017	2.43377e-09	-4.58913	down
gene-CSKR_103016	1.56303e-06	-4.03458	down
Clonorchis_sinensis_newGene_29765	7.10778e-05	-7.07948	down
gene-CSKR_102827	0.000203744	-1.52269	down
gene-CSKR_113019	1.41304e-12	-3.33428	down
gene-CSKR_203879	1.12626e-17	-12.3669	down
gene-CSKR_108848	8.00211e-15	-3.05121	down
gene-CSKR_203796	1.79827e-07	-7.73473	down
gene-CSKR_106554	1.21436e-12	-3.53965	down
gene-CSKR_106552	0.000118491	-1.96206	down
gene-CSKR_113084	1.62086e-05	-2.19138	down
gene-CSKR_113080	7.00566e-08	-2.35797	down
Clonorchis_sinensis_newGene_13708	0.000429502	-7.38963	down
gene-CSKR_107201	3.52205e-05	-2.71766	down
gene-CSKR_108478	4.42032e-10	-5.63076	down
gene-CSKR_108479	8.72085e-12	-7.84175	down
gene-CSKR_108473	3.77303e-06	-3.58487	down
gene-CSKR_108712	3.7312e-19	-14.2178	down
gene-CSKR_112939	2.42544e-52	-5.65478	down
gene-CSKR_106964	7.56333e-13	-3.30407	down
gene-CSKR_114049	1.66509e-14	-13.4023	down
gene-CSKR_110743	5.42028e-07	-1.65795	down
gene-CSKR_110742	1.021e-32	-6.49849	down
gene-CSKR_110747	2.73881e-18	-10.5839	down
Clonorchis_sinensis_newGene_32272	7.40488e-14	-13.3244	down
gene-CSKR_104205	7.95548e-09	-3.23148	down
gene-CSKR_100571	6.57461e-13	-3.47414	down
gene-CSKR_109236	3.09249e-15	-2.88785	down
gene-CSKR_110232	4.16765e-20	-3.91195	down
gene-CSKR_202564	2.77054e-05	-2.26241	down
gene-CSKR_108623	6.67537e-06	-2.64777	down
gene-CSKR_105211	3.51557e-09	-2.24405	down
Clonorchis_sinensis_newGene_19836	7.30603e-05	-7.92645	down
gene-CSKR_100363	1.16591e-06	-2.12903	down
gene-CSKR_111629	1.74252e-05	-1.47842	down
gene-CSKR_111621	3.93763e-15	-3.28197	down
gene-CSKR_106125	2.46529e-06	-2.3221	down
gene-CSKR_200012	5.71141e-15	-4.13585	down
gene-CSKR_201271	0.000389753	-6.00517	down
gene-CSKR_107749	1.44383e-06	-3.57341	down
gene-CSKR_203366	2.11402e-09	-3.78384	down
gene-CSKR_203367	1.02084e-08	-4.52731	down
Clonorchis_sinensis_newGene_15907	0.000897394	-7.15686	down
gene-CSKR_201730	6.00586e-14	-2.97664	down
gene-CSKR_201735	3.59791e-10	-1.93138	down
gene-CSKR_108355	2.77668e-07	-3.25486	down
gene-CSKR_108354	0.00021576	-2.64984	down
gene-CSKR_105806	1.52132e-12	-2.73957	down
gene-CSKR_103098	8.46033e-14	-11.8217	down
gene-CSKR_100544	6.31081e-33	-4.57187	down
Clonorchis_sinensis_newGene_35643	8.63223e-05	-2.48029	down
gene-CSKR_114292	4.50007e-10	-3.42378	down
Clonorchis_sinensis_newGene_17203	2.35661e-06	-7.05153	down
gene-CSKR_102625	0.000106336	-1.25204	down
gene-CSKR_103971	2.74853e-06	-1.2856	down
gene-CSKR_106622	8.26204e-06	-1.71931	down
gene-CSKR_202736	8.71598e-05	-2.76738	down
gene-CSKR_202734	6.06699e-08	-2.74991	down
Clonorchis_sinensis_newGene_1869	1.12548e-06	-8.74569	down
gene-CSKR_107280	0.000814277	-1.45107	down
gene-CSKR_107283	0.00068936	-2.43012	down
gene-CSKR_105625	0.000105642	-2.3436	down
gene-CSKR_112575	5.97162e-10	-1.78729	down
gene-CSKR_101280	2.44706e-06	-2.64762	down
gene-CSKR_102390	6.39205e-10	-4.07331	down
gene-CSKR_102399	1.29444e-06	-5.65393	down
gene-CSKR_109397	0.000531333	-1.946	down
gene-CSKR_103118	7.30603e-05	-4.76119	down
gene-CSKR_100562	2.45904e-05	-3.2351	down
gene-CSKR_112962	2.39882e-06	-1.33294	down
Clonorchis_sinensis_newGene_1462	5.14038e-11	-10.3888	down
Clonorchis_sinensis_newGene_25286	4.85385e-05	-6.0484	down
gene-CSKR_111855	1.46494e-05	-1.78765	down
gene-CSKR_111851	3.83152e-16	-4.76479	down
gene-CSKR_110819	6.46998e-32	-5.92533	down
gene-CSKR_101865	4.38616e-13	-1.91225	down
gene-CSKR_107329	2.25175e-12	-3.17592	down
gene-CSKR_104746	2.84346e-10	-4.18095	down
gene-CSKR_111333	9.20803e-15	-12.9943	down
gene-CSKR_111332	2.7101e-15	-11.539	down
Clonorchis_sinensis_newGene_8973	8.37757e-11	-9.37702	down
gene-CSKR_109446	7.3073e-11	-9.84923	down
gene-CSKR_107375	0.000795297	-2.49293	down
gene-CSKR_100060	1.25304e-12	-5.02486	down
gene-CSKR_110370	1.76859e-06	-6.00646	down
gene-CSKR_202680	0.000576671	-2.96749	down
gene-CSKR_103268	0.000350607	-4.85632	down
gene-CSKR_112264	3.06657e-13	-1.70988	down
gene-CSKR_112260	0.000586774	-7.24846	down
Clonorchis_sinensis_newGene_19979	0.000894283	-7.15632	down
gene-CSKR_104955	9.60412e-05	-1.09231	down
gene-CSKR_106269	6.39528e-09	-3.40182	down
gene-CSKR_104952	1.8489e-08	-3.06812	down
gene-CSKR_108092	0.000453369	-2.12692	down
gene-CSKR_101116	1.89385e-14	-5.09619	down
gene-CSKR_101117	9.0372e-15	-7.19562	down
gene-CSKR_201539	2.04197e-10	-5.48909	down
gene-CSKR_201538	1.38501e-11	-2.77871	down
gene-CSKR_204013	1.75315e-06	-2.13984	down
gene-CSKR_204012	1.11293e-31	-3.95231	down
gene-CSKR_113918	7.12824e-16	-4.88395	down
gene-CSKR_107176	1.06789e-08	-2.96461	down
gene-CSKR_107174	2.95278e-21	-4.90116	down
gene-CSKR_107175	2.20864e-10	-2.32196	down
gene-CSKR_203245	9.29386e-18	-6.0812	down
gene-CSKR_112060	4.40081e-07	-1.85597	down
gene-CSKR_103866	9.07775e-06	-2.42277	down
gene-CSKR_102319	2.19776e-09	-2.3024	down
gene-CSKR_108604	2.19267e-14	-12.31	down
gene-CSKR_108606	1.20404e-06	-8.36477	down
gene-CSKR_105059	2.41018e-05	-2.22021	down
gene-CSKR_114426	1.17474e-10	-4.31657	down
gene-CSKR_105923	5.72076e-11	-2.89949	down
gene-CSKR_105921	1.33199e-07	-4.14166	down
gene-CSKR_106341	1.28019e-17	-7.92674	down
gene-CSKR_200232	1.47257e-15	-13.1247	down
Clonorchis_sinensis_newGene_4724	0.000432995	-1.4964	down
gene-CSKR_113077	8.91252e-07	-1.92598	down
gene-CSKR_101770	0.000838215	-1.75195	down
gene-CSKR_104133	9.66396e-09	-3.16727	down
gene-CSKR_103439	7.64345e-06	-3.27706	down
gene-CSKR_103435	9.06899e-15	-4.34821	down
gene-CSKR_100385	7.17862e-12	-6.38642	down
gene-CSKR_113985	1.96275e-05	-1.77654	down
gene-CSKR_108592	6.52999e-13	-4.75374	down
Clonorchis_sinensis_newGene_24725	6.53748e-08	-3.5207	down
gene-CSKR_102450	2.16232e-05	-2.80357	down
gene-CSKR_102996	8.85068e-23	-7.85434	down
gene-CSKR_201478	2.38988e-05	-4.52444	down
gene-CSKR_201479	3.52248e-15	-4.96269	down
gene-CSKR_201475	8.76597e-08	-1.80474	down
gene-CSKR_106108	7.08962e-39	-5.99743	down
gene-CSKR_203164	2.07869e-10	-2.51238	down
gene-CSKR_110897	3.32305e-05	-4.23346	down
gene-CSKR_113278	3.70565e-07	-5.44315	down
gene-CSKR_113275	1.57568e-14	-12.5011	down
gene-CSKR_111526	2.07604e-14	-13.3426	down
gene-CSKR_112639	9.3399e-05	-1.05505	down
gene-CSKR_112637	1.89877e-06	-1.37192	down
gene-CSKR_110117	1.62745e-25	-2.13533	down
gene-CSKR_200370	7.33983e-16	-4.88853	down
gene-CSKR_110469	2.56309e-05	-1.86009	down
Clonorchis_sinensis_newGene_31039	2.91209e-24	-13.7472	down
Clonorchis_sinensis_newGene_31034	0.00027384	-7.45008	down
Clonorchis_sinensis_newGene_15157	3.06753e-06	-2.98373	down
Clonorchis_sinensis_newGene_3028	1.5577e-19	-3.43434	down
gene-CSKR_102953	9.23588e-17	-4.14001	down
gene-CSKR_102952	8.03902e-09	-2.34799	down
gene-CSKR_102950	8.63366e-07	-1.44497	down
gene-CSKR_104460	0.000189695	-2.03813	down
gene-CSKR_107935	4.98822e-06	-3.33002	down
gene-CSKR_103601	3.16764e-07	-3.78037	down
gene-CSKR_105732	4.90303e-09	-2.91779	down
Clonorchis_sinensis_newGene_26511	2.28939e-05	-7.87126	down
gene-CSKR_103588	3.74383e-08	-2.10752	down
gene-CSKR_200604	2.67907e-06	-2.32526	down
gene-CSKR_110918	1.45273e-17	-6.42613	down
gene-CSKR_104667	1.30478e-07	-7.03728	down
gene-CSKR_104669	1.1665e-05	-1.45172	down
gene-CSKR_109631	1.79448e-21	-14.9641	down
gene-CSKR_109630	4.03326e-31	-14.7025	down
gene-CSKR_112401	2.32313e-06	-2.54928	down
gene-CSKR_110588	1.37748e-20	-12.9274	down
gene-CSKR_101554	4.30648e-13	-2.78734	down
gene-CSKR_200221	5.96519e-05	-1.53039	down
gene-CSKR_103023	4.41664e-15	-5.72942	down
gene-CSKR_104348	6.03608e-12	-3.84994	down
gene-CSKR_203822	4.0869e-14	-3.74234	down
gene-CSKR_109879	5.96374e-08	-6.56915	down
gene-CSKR_100933	0.000198467	-1.12105	down
gene-CSKR_110035	0.000774961	-1.52483	down
gene-CSKR_203450	2.33024e-09	-10.3694	down
gene-CSKR_203454	0.00043644	-1.30394	down
Clonorchis_sinensis_newGene_31514	5.58178e-08	-8.25609	down
gene-CSKR_107954	1.63429e-05	-1.66123	down
gene-CSKR_106692	3.54968e-05	-1.47083	down
gene-CSKR_106698	3.84934e-07	-2.14552	down
gene-CSKR_100694	5.73963e-34	-9.02683	down
gene-CSKR_105182	2.31982e-55	-6.96805	down
gene-CSKR_109405	1.50894e-13	-2.79768	down
gene-CSKR_109406	0.000488067	-2.03951	down
gene-CSKR_109401	1.08478e-17	-4.43167	down
gene-CSKR_109403	4.25164e-07	-3.61836	down
gene-CSKR_101253	7.39268e-12	8.03816	up
gene-CSKR_101257	3.27911e-10	1.57314	up
gene-CSKR_203924	1.13296e-05	10.4482	up
gene-CSKR_105113	2.90474e-15	11.947	up
gene-CSKR_107636	4.41757e-06	2.29768	up
gene-CSKR_112721	5.53678e-06	3.83197	up
gene-CSKR_202250	1.28154e-06	7.21043	up
gene-CSKR_202252	7.4741e-35	11.0764	up
gene-CSKR_202255	4.08259e-12	10.2028	up
gene-CSKR_202254	1.38229e-21	9.37336	up
gene-CSKR_200504	4.1437e-09	1.7759	up
gene-CSKR_108115	6.32963e-23	13.3422	up
gene-CSKR_108116	3.90105e-14	10.6304	up
gene-CSKR_109244	5.07831e-18	13.6615	up
gene-CSKR_106225	1.12086e-07	2.46312	up
gene-CSKR_106224	1.87852e-36	9.3479	up
gene-CSKR_106220	0.000350159	2.9033	up
gene-CSKR_113951	1.92228e-42	3.18452	up
gene-CSKR_107576	1.13409e-09	6.76135	up
gene-CSKR_104172	1.38307e-18	13.8771	up
gene-CSKR_108656	2.29336e-13	11.7865	up
gene-CSKR_108654	3.93096e-05	1.17476	up
gene-CSKR_103687	0.000236102	1.36198	up
gene-CSKR_108372	3.95039e-05	1.47465	up
gene-CSKR_104790	3.33661e-12	3.71062	up
gene-CSKR_104799	1.09361e-24	11.096	up
gene-CSKR_102797	3.58393e-09	4.83096	up
gene-CSKR_100337	0.000278549	1.44288	up
gene-CSKR_102243	2.51757e-15	7.1998	up
gene-CSKR_203505	6.15568e-06	4.16228	up
gene-CSKR_201220	0.000261655	1.49142	up
gene-CSKR_106026	0.000457293	2.62229	up
gene-CSKR_112482	7.14713e-05	5.4582	up
gene-CSKR_109676	0.000536244	4.62209	up
gene-CSKR_112818	8.30606e-08	3.02233	up
gene-CSKR_100511	0.000773024	1.01901	up
gene-CSKR_102854	2.08644e-16	4.46721	up
gene-CSKR_105079	2.36182e-20	6.72971	up
gene-CSKR_105078	5.25351e-13	10.591	up
gene-CSKR_103937	2.31723e-24	3.8283	up
gene-CSKR_105322	5.87231e-08	1.35486	up
gene-CSKR_113704	1.66751e-06	4.64495	up
gene-CSKR_201058	4.71446e-15	8.91981	up
gene-CSKR_202991	4.22388e-08	1.47714	up
gene-CSKR_113890	2.48052e-05	1.63288	up
gene-CSKR_113652	1.7789e-17	12.7571	up
gene-CSKR_100618	2.47974e-12	7.38716	up
gene-CSKR_100619	2.55878e-14	13.1998	up
gene-CSKR_104505	1.2989e-06	3.72648	up
gene-CSKR_112385	4.50827e-07	2.02212	up
gene-CSKR_105673	6.49828e-05	4.27971	up
gene-CSKR_108287	5.48962e-12	10.1655	up
gene-CSKR_109772	6.52714e-19	10.9636	up
gene-CSKR_101567	1.50143e-18	15.3265	up
gene-CSKR_101566	1.11128e-16	14.7463	up
gene-CSKR_106935	6.88399e-15	2.74531	up
gene-CSKR_202253	1.95136e-23	11.1549	up
gene-CSKR_103143	1.76548e-06	3.81175	up
gene-CSKR_104395	1.02999e-14	2.71256	up
gene-CSKR_104267	1.16037e-08	1.34767	up
gene-CSKR_201932	5.51154e-05	7.71041	up
gene-CSKR_201935	0.000641032	2.50119	up
gene-CSKR_201938	1.47259e-10	6.73497	up
gene-CSKR_107295	8.26204e-06	1.38246	up
gene-CSKR_111885	6.46213e-08	1.29082	up
gene-CSKR_111889	3.09281e-12	4.69864	up
gene-CSKR_200915	2.44406e-07	7.39365	up
gene-CSKR_200917	7.93515e-11	2.26814	up
gene-CSKR_102818	1.20611e-16	10.4357	up
gene-CSKR_102573	1.13683e-07	5.89867	up
gene-CSKR_101830	5.24831e-06	1.34168	up
gene-CSKR_101839	1.95281e-14	6.60454	up
gene-CSKR_202512	0.00067181	1.14732	up
gene-CSKR_110825	0.00094885	1.3078	up
gene-CSKR_110823	5.78495e-30	13.4592	up
gene-CSKR_103571	0.00054615	1.70641	up
gene-CSKR_109525	1.72388e-15	14.3518	up
gene-CSKR_102713	1.30233e-05	6.01294	up
gene-CSKR_106877	2.89834e-06	3.51139	up
gene-CSKR_114115	1.82242e-09	2.60136	up
gene-CSKR_114117	1.41562e-14	10.651	up
gene-CSKR_114111	1.71984e-05	4.53304	up
gene-CSKR_114112	0.000733089	8.53071	up
gene-CSKR_101063	0.000198534	3.28086	up
gene-CSKR_101068	1.86992e-07	1.54722	up
gene-CSKR_111690	1.84147e-12	3.20827	up
gene-CSKR_111693	7.54477e-16	7.28333	up
gene-CSKR_110121	9.16222e-06	7.94274	up
gene-CSKR_110126	1.29666e-21	4.78964	up
gene-CSKR_100828	2.15364e-07	2.3212	up
gene-CSKR_100884	7.88881e-11	5.02202	up
gene-CSKR_108186	4.6121e-24	13.1701	up
gene-CSKR_203910	1.0614e-24	6.46219	up
gene-CSKR_201740	1.64333e-07	2.12531	up
gene-CSKR_111553	0.000612775	3.04137	up
gene-CSKR_108902	4.67771e-13	12.3523	up
gene-CSKR_109055	5.44663e-11	10.2385	up
gene-CSKR_109052	1.18636e-10	6.63086	up
gene-CSKR_109050	4.65539e-11	6.6365	up
Clonorchis_sinensis_newGene_214	3.7449e-11	12.8715	up
gene-CSKR_111451	4.31434e-15	7.92166	up
gene-CSKR_111456	2.33745e-10	10.8453	up
gene-CSKR_111455	3.19841e-20	8.93379	up
gene-CSKR_110329	1.14601e-06	2.08001	up
gene-CSKR_110324	0.00062803	1.29148	up
gene-CSKR_110687	2.22025e-08	6.19711	up
gene-CSKR_112892	2.06e-12	11.6219	up
gene-CSKR_101642	1.58989e-14	8.21737	up
gene-CSKR_101641	0.000343862	3.1991	up
gene-CSKR_101644	2.6168e-05	1.79446	up
gene-CSKR_104030	1.5022e-16	7.36473	up
gene-CSKR_104031	7.22219e-16	2.86401	up
gene-CSKR_104034	0.000557253	1.7435	up
gene-CSKR_112233	1.25783e-08	5.62162	up
gene-CSKR_105340	9.80207e-05	7.53112	up
gene-CSKR_108047	2.38733e-09	3.01735	up
gene-CSKR_104698	8.10071e-23	13.4652	up
gene-CSKR_102697	8.21107e-05	3.06721	up
gene-CSKR_102690	1.52727e-05	2.84577	up
gene-CSKR_102693	2.84145e-14	7.69706	up
gene-CSKR_100274	2.3587e-05	4.04723	up
gene-CSKR_104960	9.19041e-05	2.73698	up
gene-CSKR_111158	1.15229e-05	8.20449	up
gene-CSKR_201500	1.93244e-16	2.13736	up
gene-CSKR_201509	1.19417e-06	2.70106	up
gene-CSKR_204024	6.88427e-07	4.07796	up
gene-CSKR_113307	1.411e-07	8.59302	up
gene-CSKR_108207	2.25095e-13	10.4615	up
gene-CSKR_102766	0.000166543	1.37002	up
gene-CSKR_106315	8.36111e-07	2.22703	up
gene-CSKR_105952	1.88602e-33	4.89359	up
gene-CSKR_106866	3.19041e-20	3.93551	up
Clonorchis_sinensis_newGene_9608	7.80109e-08	7.02588	up
gene-CSKR_103444	0.000262835	1.66374	up
gene-CSKR_105139	2.72977e-06	8.45529	up
gene-CSKR_105148	4.45258e-15	8.97247	up
gene-CSKR_111689	6.99403e-10	2.47832	up
gene-CSKR_114537	3.33352e-12	11.9034	up
gene-CSKR_114533	5.53489e-06	1.55547	up
gene-CSKR_200449	1.56574e-18	11.7946	up
gene-CSKR_106154	1.19025e-05	7.37731	up
gene-CSKR_108485	5.11553e-06	1.60018	up
gene-CSKR_202599	5.11553e-06	1.86538	up
gene-CSKR_107686	6.42455e-10	3.44033	up
gene-CSKR_102245	3.48301e-06	1.48528	up
gene-CSKR_113515	4.87503e-11	2.70175	up
gene-CSKR_101359	7.86885e-09	3.27508	up
gene-CSKR_105445	2.39476e-09	5.94148	up
gene-CSKR_113638	1.07438e-08	6.5574	up
gene-CSKR_203410	2.02886e-05	1.55384	up
gene-CSKR_109364	6.95062e-10	3.34432	up
gene-CSKR_103840	0.000474383	1.35317	up
gene-CSKR_105702	1.19432e-12	9.66795	up
gene-CSKR_203993	6.33875e-15	13.515	up
gene-CSKR_201291	2.04737e-12	4.0495	up
gene-CSKR_201292	0.000111107	2.11982	up
gene-CSKR_201295	1.85845e-08	6.77898	up
gene-CSKR_109722	4.09462e-06	4.74958	up
gene-CSKR_203561	2.08309e-09	7.22957	up
gene-CSKR_203562	1.54056e-25	7.51786	up
gene-CSKR_106725	4.73104e-13	10.369	up
gene-CSKR_106722	1.83961e-07	1.11583	up
gene-CSKR_101978	2.76893e-05	9.8804	up
gene-CSKR_109185	2.83259e-13	10.4964	up
gene-CSKR_108510	5.39211e-06	4.14187	up
gene-CSKR_113725	9.0209e-13	4.97354	up
gene-CSKR_114386	7.23297e-57	5.91533	up
gene-CSKR_110609	3.97483e-11	5.58426	up
gene-CSKR_110604	1.09234e-23	4.20443	up
gene-CSKR_113619	5.10563e-05	4.81944	up
gene-CSKR_108793	0.000929128	3.00504	up
gene-CSKR_103133	1.57628e-13	5.17981	up
gene-CSKR_105674	1.50903e-08	9.26419	up
gene-CSKR_200174	5.14059e-13	10.8192	up
gene-CSKR_110044	3.03454e-17	13.832	up
gene-CSKR_106394	3.79046e-07	2.02843	up
gene-CSKR_106399	7.01994e-11	6.25024	up
gene-CSKR_111533	1.78721e-23	5.61839	up
gene-CSKR_101727	0.000969221	1.20848	up
gene-CSKR_101721	2.84166e-07	1.67611	up
gene-CSKR_108724	1.43455e-12	11.983	up
gene-CSKR_104807	7.09437e-05	1.83537	up
gene-CSKR_104802	5.32562e-06	4.07089	up
gene-CSKR_104800	3.17318e-18	3.98795	up
Clonorchis_sinensis_newGene_24750	7.09576e-23	7.49388	up
gene-CSKR_114028	1.41296e-06	4.42822	up
gene-CSKR_101261	6.77465e-13	6.29244	up
gene-CSKR_101268	6.35918e-21	11.1574	up
gene-CSKR_101269	1.68759e-20	12.6024	up
gene-CSKR_201428	9.22093e-71	7.00681	up
gene-CSKR_108238	0.000723828	2.74464	up
gene-CSKR_102424	4.85918e-07	2.94076	up
gene-CSKR_203138	2.56936e-29	3.93153	up
gene-CSKR_113229	0.00012006	1.09099	up
gene-CSKR_113595	6.5895e-09	1.29916	up
gene-CSKR_109299	4.66813e-15	12.6132	up
gene-CSKR_102178	1.86989e-10	2.52211	up
gene-CSKR_200320	2.28123e-06	4.908	up
gene-CSKR_106219	4.8169e-12	6.35162	up
gene-CSKR_106211	0.000814277	4.28728	up
gene-CSKR_113967	3.11745e-07	6.34099	up
gene-CSKR_113968	1.06378e-06	6.65843	up
gene-CSKR_104108	4.18092e-07	9.0167	up
gene-CSKR_101889	1.8563e-07	2.82128	up
gene-CSKR_103652	7.73678e-08	1.92771	up
gene-CSKR_100304	7.33757e-06	3.14008	up
gene-CSKR_201213	2.55345e-17	11.3362	up
gene-CSKR_106050	5.00553e-16	2.17585	up
gene-CSKR_106051	3.591e-12	7.94943	up
gene-CSKR_105570	0.000244774	4.38335	up
gene-CSKR_200650	0.000720856	1.09369	up
gene-CSKR_203305	1.53429e-10	12.1274	up
gene-CSKR_110948	5.96989e-06	3.02913	up
gene-CSKR_113419	1.1694e-20	10.1705	up
gene-CSKR_101414	7.99126e-05	4.60608	up
gene-CSKR_105564	5.52363e-06	4.73082	up
gene-CSKR_105561	6.27807e-08	2.91833	up
gene-CSKR_100703	1.87272e-07	4.44054	up
gene-CSKR_112457	2.23911e-31	4.6479	up
gene-CSKR_112453	3.3389e-19	6.74522	up
gene-CSKR_102033	3.1571e-05	6.01705	up
gene-CSKR_102034	1.46976e-06	8.36214	up
gene-CSKR_102035	2.3644e-09	1.3545	up
gene-CSKR_103926	1.95167e-16	10.9	up
gene-CSKR_103921	8.3216e-09	8.95649	up
gene-CSKR_103922	2.6707e-10	6.24874	up
gene-CSKR_113881	1.18119e-14	13.8779	up
gene-CSKR_110684	1.59589e-12	9.94304	up
gene-CSKR_107970	1.46096e-11	4.2472	up
gene-CSKR_100521	9.29651e-07	1.46475	up
gene-CSKR_104315	2.84988e-29	2.99758	up
gene-CSKR_104311	0.00025639	1.92298	up
gene-CSKR_202337	3.21502e-15	14.1557	up
gene-CSKR_113153	8.94788e-05	2.7977	up
gene-CSKR_105043	0.00013658	2.81858	up
gene-CSKR_105047	4.23663e-07	9.15446	up
gene-CSKR_200528	9.13235e-07	5.05109	up
gene-CSKR_102633	5.97586e-13	2.01218	up
gene-CSKR_102634	0.000168756	2.72743	up
gene-CSKR_201009	0.000945645	3.1241	up
gene-CSKR_108869	2.8314e-15	10.6405	up
gene-CSKR_202219	2.03051e-07	1.64437	up
gene-CSKR_107982	1.27177e-14	8.96689	up
gene-CSKR_112201	5.44194e-11	3.88898	up
gene-CSKR_111973	7.79481e-20	5.33887	up
gene-CSKR_111972	4.56556e-63	6.77161	up
gene-CSKR_105851	4.25247e-18	9.88906	up
gene-CSKR_111246	5.38288e-06	4.36492	up
gene-CSKR_202759	4.00198e-07	7.13216	up
gene-CSKR_202750	2.1784e-08	8.56864	up
gene-CSKR_107193	4.33041e-12	6.08325	up
gene-CSKR_100644	2.79454e-22	11.0146	up
gene-CSKR_100649	5.99966e-07	1.87348	up
gene-CSKR_104555	2.83969e-11	3.77112	up
gene-CSKR_108418	0.000733089	1.48665	up
gene-CSKR_113606	0.000512298	1.14223	up
gene-CSKR_105682	1.14373e-07	5.65776	up
gene-CSKR_105683	2.10332e-05	3.73057	up
gene-CSKR_105680	3.77548e-08	5.04705	up
gene-CSKR_105686	0.000388911	4.22977	up
gene-CSKR_203618	3.7829e-12	12.5	up
gene-CSKR_102485	7.33384e-54	7.84464	up
gene-CSKR_102484	4.21509e-08	2.47984	up
gene-CSKR_102480	2.29943e-20	12.664	up
gene-CSKR_102483	1.58377e-05	2.2374	up
Clonorchis_sinensis_newGene_19135	5.87686e-06	7.22018	up
gene-CSKR_110727	6.17632e-09	2.12271	up
gene-CSKR_105086	7.75731e-18	13.3459	up
gene-CSKR_105087	7.82666e-05	1.84605	up
gene-CSKR_108075	1.57628e-13	10.6938	up
gene-CSKR_202280	5.34012e-22	8.37363	up
gene-CSKR_107919	0.000789956	1.24697	up
gene-CSKR_109309	3.52638e-10	1.81287	up
gene-CSKR_201901	2.96161e-05	7.78294	up
gene-CSKR_201903	0.000699665	5.17146	up
gene-CSKR_201904	5.79918e-08	3.00812	up
gene-CSKR_109216	0.000394265	1.16138	up
gene-CSKR_106296	9.70026e-08	6.23028	up
gene-CSKR_106293	0.000417611	6.04767	up
gene-CSKR_109964	6.05723e-06	5.49956	up
gene-CSKR_109962	7.11642e-27	7.20427	up
gene-CSKR_103728	7.00967e-14	1.87422	up
gene-CSKR_107526	1.44971e-09	7.09339	up
gene-CSKR_110251	2.2415e-17	12.1617	up
gene-CSKR_106434	0.000233196	2.05055	up
gene-CSKR_106436	5.20545e-17	9.45138	up
gene-CSKR_101808	5.19505e-08	2.05551	up
gene-CSKR_101806	3.89315e-07	1.55144	up
gene-CSKR_110873	1.20686e-20	2.09685	up
gene-CSKR_110877	0.000451456	1.19196	up
gene-CSKR_103524	1.54794e-30	3.69926	up
gene-CSKR_103526	6.81047e-06	1.62756	up
gene-CSKR_105274	1.92493e-14	2.00414	up
gene-CSKR_105273	6.08794e-20	14.9839	up
gene-CSKR_111399	1.19661e-11	9.00343	up
gene-CSKR_111397	1.3218e-08	9.13298	up
gene-CSKR_101389	5.14902e-11	9.8874	up
gene-CSKR_105492	1.99395e-08	5.15635	up
gene-CSKR_105495	1.64827e-05	2.7991	up
gene-CSKR_101035	4.45673e-11	9.66181	up
gene-CSKR_107725	9.65741e-05	4.27986	up
gene-CSKR_107724	5.24364e-06	2.08378	up
gene-CSKR_107722	1.52309e-06	2.99481	up
gene-CSKR_107728	6.79393e-06	2.3581	up
gene-CSKR_107097	4.94756e-15	3.13506	up
gene-CSKR_109975	1.77768e-08	3.67443	up
gene-CSKR_109971	0.000199748	1.19697	up
gene-CSKR_203927	5.00048e-19	12.4056	up
gene-CSKR_108374	1.28029e-05	5.88897	up
gene-CSKR_108373	3.11913e-27	16.3122	up
gene-CSKR_109025	8.9236e-12	10.6921	up
gene-CSKR_100077	4.88387e-12	12.7914	up
gene-CSKR_108959	6.16576e-05	3.93274	up
gene-CSKR_108957	1.34334e-11	5.30847	up
gene-CSKR_105826	4.09734e-21	14.1729	up
gene-CSKR_113804	1.40655e-09	1.99742	up
gene-CSKR_203029	0.000176755	2.70828	up
gene-CSKR_102881	0.000170746	1.49182	up
gene-CSKR_202129	4.95863e-07	5.34181	up
gene-CSKR_103286	1.47301e-14	6.53886	up
gene-CSKR_114331	0.000730094	4.08918	up
gene-CSKR_114333	2.37238e-05	1.90725	up
gene-CSKR_114230	3.60208e-22	7.36646	up
gene-CSKR_201552	3.61333e-14	11.9237	up
[truncated: 1,389 more rows]

## Sheet: AD VS EGG
Table S3. Differential expression of mRNAs at four different stages of Clonorchis sinensis.
Table S3-4. Differential expression of mRNAs of Clonorchis sinensis between adults and eggs.
#ID	FDR	log2FC	regulated
gene-CSKR_106026	0.000477813	-5.87984	down
gene-CSKR_106025	0.000736367	-5.93496	down
Clonorchis_sinensis_newGene_6934	6.43074e-05	-8.3074	down
Clonorchis_sinensis_newGene_31810	1.48123e-26	-2.80194	down
gene-CSKR_103143	0.000160635	4.50042	up
gene-CSKR_111451	3.52638e-05	5.14394	up
gene-CSKR_113619	0.000493909	5.85697	up
Clonorchis_sinensis_newGene_18806	4.03471e-05	-8.60676	down
Clonorchis_sinensis_newGene_9261	7.30841e-05	-8.85444	down
Clonorchis_sinensis_newGene_15345	3.94793e-05	-2.66393	down
Clonorchis_sinensis_newGene_10705	0.0008959	-3.77888	down
Clonorchis_sinensis_newGene_28663	2.32285e-15	-13.6156	down
gene-CSKR_114149	7.9962e-06	-7.78401	down
gene-CSKR_107722	0.00011941	2.9165	up
Clonorchis_sinensis_newGene_30091	9.27606e-07	-6.06354	down
gene-CSKR_203013	0.000172168	6.54681	up
Clonorchis_sinensis_newGene_9466	3.50749e-05	-9.80499	down
Clonorchis_sinensis_newGene_8206	8.18358e-05	11.1948	up
Clonorchis_sinensis_newGene_8694	5.77508e-12	4.65939	up
gene-CSKR_103715	0.000539553	4.95107	up
gene-CSKR_201851	0.000121722	-6.97742	down
gene-CSKR_101950	5.7417e-05	1.36688	up
Clonorchis_sinensis_newGene_35996	0.000189167	8.52685	up
gene-CSKR_103508	7.09281e-05	3.61334	up
gene-CSKR_112396	8.02018e-08	2.89154	up
Clonorchis_sinensis_newGene_28602	1.47265e-07	9.55328	up
Clonorchis_sinensis_newGene_14977	2.76336e-06	-8.79779	down
Clonorchis_sinensis_newGene_8060	9.98759e-06	-7.03335	down
gene-CSKR_111514	5.14116e-17	1.25625	up
Clonorchis_sinensis_newGene_14311	5.63692e-06	5.44175	up
gene-CSKR_108138	0.000385509	-6.37702	down
gene-CSKR_112854	7.09281e-05	9.64089	up
gene-CSKR_107730	0.000334515	2.9884	up
gene-CSKR_113109	0.000274686	-6.05022	down
Clonorchis_sinensis_newGene_10488	1.84138e-10	-9.80135	down
Clonorchis_sinensis_newGene_20894	4.05794e-06	-8.49575	down
gene-CSKR_110905	0.00014324	3.08113	up
gene-CSKR_104355	0.000218099	-5.58764	down
gene-CSKR_203968	0.000459864	7.38282	up
Clonorchis_sinensis_newGene_36409	4.66121e-05	-6.12512	down
gene-CSKR_104029	0.000177689	3.22334	up
Clonorchis_sinensis_newGene_22892	4.38608e-07	-8.94215	down
gene-CSKR_104195	8.71303e-05	-7.35488	down
gene-CSKR_104449	0.000600139	6.94047	up
gene-CSKR_103958	8.84491e-05	-5.97763	down
Clonorchis_sinensis_newGene_2386	0.000757187	-7.30689	down
Clonorchis_sinensis_newGene_4637	1.98716e-05	-8.86254	down
gene-CSKR_110844	5.64931e-05	6.54177	up
Clonorchis_sinensis_newGene_16465	1.23453e-07	-9.48908	down
gene-CSKR_104981	0.00094904	-5.28039	down
gene-CSKR_111509	0.000785341	4.24911	up
gene-CSKR_103903	0.00050756	-5.46966	down
Clonorchis_sinensis_newGene_22121	9.02891e-10	-6.2709	down
gene-CSKR_112960	0.0008959	-5.41312	down
gene-CSKR_103021	0.000243638	-6.16524	down
Clonorchis_sinensis_newGene_28264	4.38608e-07	-9.9632	down
Clonorchis_sinensis_newGene_3028	1.73526e-06	-8.44896	down
Clonorchis_sinensis_newGene_34833	0.000139815	9.66371	up
gene-CSKR_100690	0.000870253	-5.93414	down
