# Supplementary material for: Revealing the dynamic whole transcriptome landscape of Clonorchis sinensis: Insights into the regulatory roles of noncoding RNAs and microtubule-related genes in development
Source: PLoS Negl Trop Dis. 2024 Jul 11;18(7):e0012311. doi: 10.1371/journal.pntd.0012311 (PMC11265684; doi:10.1371/journal.pntd.0012311)
Supplement: S4 Table — (XLSX) [file pntd.0012311.s006.xlsx]

## Sheet: EGG VS M
Table S4. Differential expression of lncRNAs at four different stages of Clonorchis sinensis.
Table S4-1. Differential expression of lncRNAs of Clonorchis sinensis between eggs and metacercariae.
#ID	FDR	log2FC	regulated
MSTRG.21978.1	8.4062e-06	7.53936	up
MSTRG.27396.1	2.6012e-05	7.02444	up
MSTRG.26385.1	1.58034e-05	7.57204	up
MSTRG.37009.2	9.82801e-05	6.61779	up
MSTRG.10301.5	0.000102259	6.70783	up
MSTRG.38046.1	1.7834e-08	9.0898	up
MSTRG.15029.2	2.47176e-05	7.07913	up
MSTRG.22178.4	1.12758e-08	8.9573	up
MSTRG.27297.1	3.68531e-07	8.25384	up
MSTRG.22146.3	1.97527e-05	7.98699	up
MSTRG.22146.1	1.13099e-08	9.59726	up
MSTRG.20588.1	3.91058e-07	8.05042	up
MSTRG.1834.11	2.96705e-06	-8.23016	down
MSTRG.20586.1	4.48781e-05	7.05429	up
MSTRG.51333.1	0.00017861	6.99195	up
MSTRG.53360.2	0.000369883	6.3751	up
MSTRG.49003.1	0.000394556	-3.31571	down
MSTRG.4852.1	0.000449492	6.18574	up
MSTRG.47347.2	0.00052391	7.00614	up
MSTRG.40744.1	1.38988e-05	7.03824	up
MSTRG.49630.2	0.00030184	9.3874	up
MSTRG.55196.1	0.000161413	6.89483	up
MSTRG.24558.1	0.000517175	5.97906	up
MSTRG.43711.1	1.49858e-05	7.70775	up
MSTRG.36109.1	2.6716e-05	6.97615	up
MSTRG.4391.1	0.00019111	6.33854	up
MSTRG.50705.1	4.62471e-06	-6.38753	down
MSTRG.30597.18	1.49258e-08	8.90709	up
MSTRG.30597.11	4.82634e-12	11.1995	up
MSTRG.22183.1	1.05014e-06	7.77252	up
MSTRG.864.1	6.35148e-06	7.8539	up
MSTRG.26895.12	3.73678e-05	7.36615	up
MSTRG.26895.13	9.54772e-07	8.17919	up
MSTRG.26696.1	0.000276608	6.20655	up
MSTRG.2954.6	2.05667e-05	-2.9488	down
MSTRG.50191.12	0.000833103	6.15184	up
MSTRG.21025.1	9.62941e-05	7.53626	up
MSTRG.9295.1	3.13152e-13	5.03498	up
MSTRG.9295.4	1.6001e-05	8.02309	up
MSTRG.23289.4	8.72261e-05	6.59087	up
MSTRG.23289.2	0.000781659	5.79745	up
MSTRG.44838.15	0.000478283	7.06041	up
MSTRG.54151.1	0.000324145	6.39091	up
MSTRG.43395.2	2.01564e-05	2.34195	up
MSTRG.32544.1	0.00032984	6.57305	up
MSTRG.43746.9	0.000166618	6.49836	up
MSTRG.15806.1	0.000255397	3.41328	up
MSTRG.35527.1	0.000206412	6.38677	up
MSTRG.19618.1	4.20237e-05	7.17578	up
MSTRG.562.1	0.000272516	7.02128	up
MSTRG.562.7	0.00021739	6.99536	up
MSTRG.17678.1	0.000928795	5.95008	up
MSTRG.35435.3	9.0259e-05	6.85722	up
MSTRG.46988.1	3.63956e-05	7.84491	up
MSTRG.34217.1	7.45271e-06	7.55875	up
MSTRG.10000.12	0.000201589	5.00166	up
MSTRG.40239.1	8.38476e-05	7.51035	up
MSTRG.27577.1	0.000102297	6.7829	up
MSTRG.55867.1	0.00033253	5.64964	up
MSTRG.31314.2	0.000246111	6.38285	up
MSTRG.53307.1	4.08009e-05	2.69404	up
MSTRG.48091.1	0.000412225	7.00696	up
MSTRG.32070.1	1.17613e-06	7.95013	up
MSTRG.5370.12	0.000947252	-4.58164	down
MSTRG.5370.13	0.000914471	-3.85199	down
MSTRG.50240.5	9.85404e-06	6.30998	up
MSTRG.52205.1	8.06198e-06	-7.8304	down
MSTRG.52205.2	0.000480388	-6.91608	down
MSTRG.33500.12	9.38461e-06	3.71619	up
MSTRG.1319.2	3.14761e-06	6.74451	up
MSTRG.21675.2	1.34845e-07	-8.48878	down
MSTRG.23163.1	0.000324363	6.11696	up
MSTRG.30983.1	0.000505536	5.9451	up
MSTRG.53749.2	8.36779e-06	7.69248	up
MSTRG.12761.1	2.49917e-05	6.98779	up
MSTRG.15063.1	0.000487728	6.63576	up
MSTRG.3399.1	1.29816e-07	8.55255	up
MSTRG.36314.1	0.000256681	4.58378	up
MSTRG.52078.1	0.000581743	6.0994	up
MSTRG.46206.21	6.26394e-18	12.8399	up
MSTRG.46206.27	1.27396e-09	11.3813	up
MSTRG.48433.2	1.3678e-05	7.53701	up
MSTRG.38047.5	0.000454377	6.19885	up
MSTRG.561.7	1.82854e-07	10.7206	up
MSTRG.9999.1	0.000380948	6.5775	up
MSTRG.36022.1	0.000716277	-6.68852	down
MSTRG.27194.1	9.65951e-05	4.96275	up
MSTRG.53468.4	2.53717e-06	-9.55924	down
MSTRG.27235.7	1.05014e-06	7.77364	up
MSTRG.18548.1	7.45271e-06	3.21671	up
MSTRG.48156.1	3.47187e-05	7.59359	up
MSTRG.22160.2	4.84652e-07	8.03169	up
MSTRG.45172.3	1.70872e-05	7.18233	up
MSTRG.562.28	1.23705e-05	7.11829	up
MSTRG.43737.1	0.000540003	5.27518	up
MSTRG.41569.15	0.000154123	6.37605	up
MSTRG.15098.1	4.48558e-05	3.14125	up
MSTRG.23970.1	0.000131209	7.58395	up
MSTRG.51497.1	2.86784e-05	6.84726	up
MSTRG.55157.12	1.3821e-05	7.43309	up
MSTRG.1014.1	6.72014e-10	10.0796	up
MSTRG.2798.1	0.000102648	6.70807	up
MSTRG.54762.48	0.000328527	1.84058	up
MSTRG.619.1	0.000273275	6.34413	up
MSTRG.46661.1	0.000371103	7.75221	up
MSTRG.46206.10	4.30414e-09	9.43449	up
MSTRG.7001.11	0.00041719	4.44205	up
MSTRG.25509.6	5.81163e-05	7.22175	up
MSTRG.8969.1	0.00016191	7.78447	up
MSTRG.38335.5	0.000791191	-7.52578	down
MSTRG.15424.1	9.04445e-06	7.2411	up
MSTRG.56198.2	2.07866e-09	9.84208	up
MSTRG.22635.1	9.02705e-05	-2.0122	down
MSTRG.5143.6	3.19731e-07	8.18049	up
MSTRG.25006.1	1.75924e-05	7.48537	up
MSTRG.22144.1	0.000234639	7.13591	up
MSTRG.22144.3	3.97352e-06	7.4965	up
MSTRG.22144.5	0.000792415	6.30868	up
MSTRG.22144.6	0.000103648	7.0431	up
MSTRG.57138.13	0.000427363	6.87887	up
MSTRG.51096.2	0.000411168	6.01415	up
MSTRG.42359.3	8.9007e-05	6.87088	up
MSTRG.42359.1	0.000291829	5.33812	up
MSTRG.12697.2	0.0001386	7.3269	up
MSTRG.39963.1	0.000644087	5.93921	up
MSTRG.41289.1	7.66765e-05	7.22646	up
MSTRG.26288.1	7.84254e-05	6.61551	up
MSTRG.26792.4	8.12879e-05	7.11764	up
MSTRG.54181.1	5.60145e-11	10.3707	up
MSTRG.54387.2	3.16311e-13	4.607	up
MSTRG.32759.1	1.4572e-06	8.08953	up
MSTRG.46239.25	6.80865e-07	9.23434	up
MSTRG.21851.4	0.000107711	6.91516	up
MSTRG.2716.1	1.33757e-07	8.31106	up
MSTRG.18198.1	0.000359173	4.41312	up
MSTRG.43191.3	3.12601e-06	7.66166	up
MSTRG.43191.1	0.000670488	5.95472	up
MSTRG.15482.1	5.37258e-05	6.89695	up
MSTRG.7001.6	0.000235145	6.98076	up
MSTRG.38571.1	2.48326e-06	7.64166	up
MSTRG.6665.2	0.000356307	6.89013	up
MSTRG.7796.2	1.97575e-08	4.3176	up
MSTRG.56425.2	0.000504518	6.92649	up
MSTRG.55795.13	2.76668e-06	7.80809	up
MSTRG.12297.2	0.000195533	6.4228	up
MSTRG.26336.6	9.65951e-05	-3.75953	down
MSTRG.55157.15	3.69601e-09	9.21606	up
MSTRG.566.12	7.63081e-05	7.00083	up
MSTRG.566.11	0.00021161	7.06544	up
MSTRG.566.10	0.000431253	5.76791	up
MSTRG.49631.1	5.86422e-05	6.16521	up
MSTRG.566.16	0.000117808	8.05569	up
MSTRG.566.15	5.96679e-10	9.84413	up
MSTRG.57358.1	0.000177284	3.14226	up
MSTRG.34659.10	1.91918e-05	-10.0158	down
MSTRG.48613.5	0.000345997	6.06263	up
MSTRG.20514.1	8.41087e-05	6.84245	up
MSTRG.50963.2	0.000252666	7.1256	up
MSTRG.11159.2	9.02754e-05	6.73643	up
MSTRG.18707.1	0.000148704	2.7107	up
MSTRG.32716.1	5.23936e-05	6.70401	up
MSTRG.36089.1	7.59053e-05	6.53707	up
MSTRG.10881.13	0.00033459	2.49185	up
MSTRG.38001.1	3.72035e-05	6.84116	up
MSTRG.2733.6	2.18671e-05	-8.71709	down
MSTRG.11323.8	3.83508e-07	8.64147	up
MSTRG.12818.1	3.86462e-06	9.07344	up
MSTRG.42630.15	0.000148084	3.99114	up
MSTRG.6961.2	0.000112411	6.87538	up
MSTRG.6961.5	4.68403e-05	6.5979	up
MSTRG.38280.2	7.11096e-05	6.55779	up
MSTRG.32075.2	9.02754e-05	6.83514	up
MSTRG.36488.1	1.92081e-05	7.27286	up
MSTRG.41762.1	0.000201686	6.57201	up
MSTRG.53834.2	1.95175e-05	6.7496	up
MSTRG.11637.2	1.90079e-05	7.07409	up
MSTRG.36914.2	5.65138e-19	4.95606	up
MSTRG.29639.2	2.75964e-08	8.9015	up
MSTRG.39968.5	4.53952e-07	8.42242	up
MSTRG.32838.1	0.000143497	6.43021	up
MSTRG.17901.1	9.57918e-05	7.09729	up
MSTRG.3696.1	7.13774e-08	8.46482	up
MSTRG.30844.9	5.55276e-07	8.21387	up
MSTRG.54853.2	0.00083663	6.3666	up
MSTRG.56173.7	1.79327e-07	8.42779	up
MSTRG.14226.1	0.000796209	5.89813	up
MSTRG.22780.1	0.000673695	6.33144	up
MSTRG.31897.1	3.01598e-11	10.581	up
MSTRG.30597.13	2.41975e-06	7.7412	up
MSTRG.48088.1	0.000389062	6.31491	up
MSTRG.13643.2	6.15148e-07	8.27373	up
MSTRG.45940.2	0.000646747	-6.25204	down
MSTRG.32066.19	0.000208674	7.09672	up
MSTRG.2661.1	5.03711e-06	6.49419	up
MSTRG.43502.1	5.32538e-05	7.15605	up
MSTRG.39767.1	4.93157e-05	6.98314	up
MSTRG.51434.1	4.54379e-05	6.77533	up
MSTRG.40010.4	0.000107399	7.68631	up
MSTRG.26895.11	1.71789e-05	3.62723	up
MSTRG.46037.2	0.000107947	3.05711	up
MSTRG.18654.1	4.93392e-05	5.24247	up
MSTRG.43038.1	0.000436455	3.31943	up
MSTRG.55252.5	4.53377e-06	3.79793	up
MSTRG.3654.3	0.000679501	2.7623	up
MSTRG.7265.2	0.000511259	6.30821	up
MSTRG.42321.1	7.64283e-05	6.61326	up
MSTRG.24656.1	5.31453e-06	7.3084	up
MSTRG.617.1	0.000108209	6.71891	up
MSTRG.49219.1	2.71341e-06	4.95603	up
MSTRG.43910.1	0.000123069	5.77741	up
MSTRG.3291.1	4.95266e-07	7.97997	up
MSTRG.8842.1	2.51119e-06	8.37431	up
MSTRG.54210.20	0.000378853	9.18153	up
MSTRG.45755.1	0.000349923	6.1333	up
MSTRG.17891.33	2.14488e-05	9.04981	up
MSTRG.28326.1	3.46632e-12	11.0243	up
MSTRG.25880.1	6.43225e-05	6.80006	up
MSTRG.44709.19	0.000695325	5.06446	up
MSTRG.55569.13	1.92537e-06	8.11118	up
MSTRG.44709.13	1.52899e-09	9.52184	up
MSTRG.40569.1	0.000326624	7.22546	up
MSTRG.50353.2	0.000130476	-4.88967	down
MSTRG.22884.1	3.76916e-09	10.39	up
MSTRG.22884.5	0.000171919	6.40916	up
MSTRG.9559.1	0.000874757	6.4916	up
MSTRG.46271.4	1.71033e-05	7.73675	up
MSTRG.46271.5	5.60369e-08	9.10288	up
MSTRG.26790.1	0.000423455	1.99211	up
MSTRG.40435.1	8.67777e-06	7.98819	up
MSTRG.53616.1	7.20944e-05	7.06302	up
MSTRG.56618.1	4.37688e-07	8.05247	up
MSTRG.7743.8	0.000838642	5.80641	up
MSTRG.28287.1	0.000394201	6.24675	up
MSTRG.14258.5	1.35512e-22	7.41585	up
MSTRG.14258.6	1.96129e-07	9.64532	up
MSTRG.34055.12	2.68942e-07	8.61254	up
MSTRG.23226.1	0.000856593	5.97478	up
MSTRG.13158.18	0.00015146	2.72768	up
MSTRG.35548.13	0.0001608	-2.55198	down
MSTRG.43183.2	8.74178e-07	8.04992	up
MSTRG.1840.7	8.19337e-15	-4.86308	down
MSTRG.25106.2	7.53919e-05	7.00007	up
MSTRG.11618.1	1.31564e-06	4.58655	up
MSTRG.37293.1	5.68746e-06	7.4685	up
MSTRG.20334.1	0.000240349	6.83302	up
MSTRG.33697.1	0.000563173	6.12163	up
MSTRG.47191.23	9.52743e-06	3.32059	up
MSTRG.20520.3	0.000645219	5.90923	up
MSTRG.20520.7	0.000423455	6.07178	up
MSTRG.3452.4	4.57726e-05	7.10265	up
MSTRG.35349.1	0.000424765	5.99036	up
MSTRG.55341.7	5.2735e-05	6.69296	up
MSTRG.54216.2	0.000877304	7.38151	up
MSTRG.20238.1	1.8052e-06	7.11882	up
MSTRG.56090.1	0.000582934	6.24407	up
MSTRG.53180.1	8.07382e-06	7.75879	up
MSTRG.53180.5	5.8227e-05	6.94803	up
MSTRG.21853.10	0.000940096	6.67763	up
MSTRG.57553.1	0.000386398	-7.66148	down
MSTRG.27508.2	0.000907559	5.84821	up
MSTRG.20399.9	1.1024e-05	-2.12757	down
MSTRG.54658.5	0.000299313	6.21265	up
MSTRG.27999.1	6.89749e-05	7.0888	up
MSTRG.54190.4	2.12527e-05	7.89191	up
MSTRG.21286.13	0.000642148	-6.60736	down
MSTRG.17274.6	5.244e-07	8.04477	up
MSTRG.7909.4	1.2965e-05	7.09923	up
MSTRG.7909.2	0.000169812	7.00239	up
MSTRG.7909.3	8.53798e-06	7.81179	up
MSTRG.31650.4	4.52881e-05	6.8443	up
MSTRG.16680.6	3.52872e-07	8.62458	up
MSTRG.11243.19	1.93545e-05	7.17896	up
MSTRG.30137.1	0.000716277	6.59362	up
MSTRG.53767.2	0.000968379	5.66462	up
MSTRG.52780.45	3.30117e-06	7.53153	up
MSTRG.30503.1	2.98193e-06	7.48184	up
MSTRG.46211.1	5.19854e-05	7.34991	up
MSTRG.19874.2	9.16383e-05	6.79363	up
MSTRG.12606.2	0.000117074	8.2398	up
MSTRG.57012.2	1.12143e-05	8.30355	up
MSTRG.24847.1	1.8531e-05	4.81687	up
MSTRG.46270.9	0.000220967	6.64063	up
MSTRG.47120.1	0.000349923	6.1345	up
MSTRG.49182.4	7.22572e-05	7.51309	up
MSTRG.47746.3	0.000109522	5.40009	up
MSTRG.14307.12	0.000456293	6.06691	up
MSTRG.561.27	0.000384401	6.31489	up
MSTRG.561.24	0.000996498	5.16582	up
MSTRG.45639.1	0.000295617	6.29921	up
MSTRG.25767.4	2.85581e-06	7.80058	up
MSTRG.27977.3	1.60553e-08	10.9415	up
MSTRG.7001.1	0.000311722	3.84721	up
MSTRG.7001.7	2.14328e-05	7.13991	up
MSTRG.7001.4	0.000218391	4.65675	up
MSTRG.34707.1	1.52557e-07	8.66458	up
MSTRG.27574.1	1.13596e-06	9.31414	up
MSTRG.27574.7	1.95041e-05	-5.22805	down
MSTRG.50708.7	3.32396e-05	-4.4474	down
MSTRG.50708.5	3.61361e-05	-5.86753	down
MSTRG.56875.2	0.000103249	6.72418	up
MSTRG.26788.1	0.000414086	6.13397	up
MSTRG.40742.1	0.00066306	6.34788	up
MSTRG.23697.1	0.000218423	6.204	up
MSTRG.33987.1	0.000267773	6.4283	up
MSTRG.28825.1	0.00093717	4.81249	up
MSTRG.19560.1	2.15138e-05	7.51948	up
MSTRG.46250.4	2.22051e-08	11.9545	up
MSTRG.42880.1	0.000331667	6.43609	up
MSTRG.5992.3	0.000100745	6.62208	up
MSTRG.5992.6	7.10781e-06	8.67045	up
MSTRG.5883.1	0.000328514	6.06606	up
MSTRG.1239.1	3.54419e-05	7.12086	up
MSTRG.17891.32	0.00015219	7.48485	up
MSTRG.22338.9	1.86995e-06	8.1097	up
MSTRG.17915.1	1.72681e-06	7.89464	up
MSTRG.31846.7	2.7121e-06	9.2906	up
MSTRG.31359.2	0.000289062	6.61895	up
MSTRG.30881.6	7.57471e-06	7.83818	up
MSTRG.45123.2	4.61364e-06	-3.75211	down
MSTRG.45123.1	0.000709629	-2.84777	down
MSTRG.33667.1	0.000126479	6.37004	up
MSTRG.37479.5	0.000538485	5.54741	up
MSTRG.10861.1	0.000689299	5.87404	up
MSTRG.27135.3	0.000113261	7.81609	up
MSTRG.56105.2	2.66202e-07	7.93271	up
MSTRG.21142.1	0.000100905	2.14491	up
MSTRG.21347.1	0.000180941	7.15609	up
MSTRG.21347.2	0.000746357	5.90655	up
MSTRG.46256.1	8.23492e-05	6.67131	up
MSTRG.54210.22	1.04515e-07	9.91883	up
MSTRG.24993.4	9.52743e-06	7.26438	up
MSTRG.4399.6	0.000746891	6.44683	up
MSTRG.51496.1	0.00038041	6.08877	up
MSTRG.39405.1	0.000268482	6.30452	up
MSTRG.18701.5	1.59125e-08	8.86361	up
MSTRG.54835.1	1.11611e-05	4.39147	up
MSTRG.32398.1	6.49869e-05	6.86715	up
MSTRG.50126.1	5.06003e-09	-10.2958	down
MSTRG.46277.27	1.06612e-05	7.4628	up
MSTRG.46987.1	0.000701439	4.62953	up
MSTRG.47098.7	0.000733864	7.62295	up
MSTRG.10574.29	5.90542e-07	7.9992	up
MSTRG.38374.1	0.000716872	6.15517	up
MSTRG.46993.5	2.97516e-06	8.26657	up
MSTRG.3189.1	2.97801e-06	3.01613	up
MSTRG.54443.2	0.000113562	-7.01727	down
MSTRG.13299.1	3.20821e-05	6.91841	up
MSTRG.2013.1	0.000164049	6.35606	up
MSTRG.36783.1	0.00019532	4.84938	up
MSTRG.43667.1	0.000283675	6.27069	up
MSTRG.40377.10	0.000386398	6.34209	up
MSTRG.8076.1	5.65219e-05	2.63105	up
MSTRG.34057.1	8.93049e-08	6.11934	up
MSTRG.23803.3	0.000184356	6.2696	up
MSTRG.47212.1	0.00015219	4.6645	up
MSTRG.31728.1	8.99211e-05	7.04206	up
MSTRG.31728.2	9.38461e-06	8.98085	up
MSTRG.26809.7	2.36301e-06	8.08249	up
MSTRG.57212.1	0.000601761	6.29824	up
MSTRG.33041.10	6.3716e-08	8.73272	up
MSTRG.39437.7	0.000934946	5.80104	up
MSTRG.10432.1	0.000849875	5.74802	up
MSTRG.30668.1	1.7799e-05	6.97165	up
MSTRG.38034.2	0.000177162	7.38118	up
MSTRG.14512.3	0.000222402	7.18631	up
MSTRG.258.1	0.000237716	6.60297	up
MSTRG.11259.1	0.000763462	6.60538	up
MSTRG.15761.1	0.000651459	6.17216	up
MSTRG.26387.1	0.000436455	6.2988	up
MSTRG.20448.1	0.000299989	6.23549	up
MSTRG.44255.1	8.50162e-07	8.04163	up
MSTRG.50436.1	7.05648e-20	6.39812	up
MSTRG.32536.2	8.77435e-05	6.91395	up
MSTRG.46258.4	2.96701e-07	9.12493	up
MSTRG.43118.2	0.000297655	5.47418	up
MSTRG.21865.1	0.000423455	6.14289	up
MSTRG.17276.1	0.000456293	6.14141	up
MSTRG.40682.2	0.000181877	6.48185	up
MSTRG.14673.1	0.000503841	6.55927	up
MSTRG.23228.1	9.40209e-05	6.79159	up
MSTRG.39990.1	8.80006e-07	8.44659	up
MSTRG.16458.1	0.000642148	6.61966	up
MSTRG.16458.2	3.05498e-05	6.88529	up
MSTRG.40801.43	1.83471e-06	8.15999	up
MSTRG.757.1	4.13606e-05	6.9456	up
MSTRG.27243.1	0.000844312	5.87603	up
MSTRG.35479.1	4.33054e-06	7.58727	up
MSTRG.36109.2	0.000543991	5.4103	up
MSTRG.10574.22	1.72681e-06	9.74293	up
MSTRG.8889.1	2.41022e-05	7.04854	up
MSTRG.6817.1	0.000331667	6.57476	up
MSTRG.10405.13	2.36301e-06	3.09706	up
MSTRG.41379.1	2.97508e-07	8.15279	up
MSTRG.18627.1	0.000151575	6.47941	up
MSTRG.54918.1	0.000766013	2.57197	up
MSTRG.4990.1	0.000642148	6.46366	up
MSTRG.30418.1	0.000456416	4.33657	up
MSTRG.54911.24	0.000533838	3.11799	up
MSTRG.13032.3	0.000298553	5.36319	up
MSTRG.26966.2	7.92448e-05	6.66039	up
MSTRG.11016.1	1.22115e-05	7.17375	up
MSTRG.25876.12	4.77658e-09	5.5386	up
MSTRG.5028.21	8.69e-11	10.0629	up
MSTRG.19439.8	9.69958e-11	10.0597	up
MSTRG.20509.34	0.000268975	-5.90537	down
MSTRG.36210.1	2.0371e-06	4.15825	up
MSTRG.12443.1	8.62842e-06	3.56299	up
MSTRG.54357.14	1.00584e-06	-8.06253	down
MSTRG.25349.1	0.000555884	5.89927	up
MSTRG.17156.1	1.65236e-05	8.18271	up
MSTRG.17156.3	0.000500248	6.22888	up
MSTRG.198.10	3.01369e-05	7.38153	up
MSTRG.57728.27	1.85658e-06	8.40228	up
MSTRG.17952.3	0.00020093	7.24982	up
MSTRG.30703.1	5.15431e-05	7.28235	up
MSTRG.43708.1	0.000295545	6.44522	up
MSTRG.52780.44	5.54934e-07	7.93426	up
MSTRG.11254.1	0.000472014	6.03399	up
MSTRG.15378.1	0.000331654	6.79629	up
MSTRG.39539.1	0.000235145	6.52135	up
MSTRG.46647.12	5.95912e-06	2.63984	up
MSTRG.13347.8	0.000986385	5.94939	up
MSTRG.50624.15	2.50499e-06	8.2704	up
MSTRG.43076.21	4.22912e-07	8.30158	up
MSTRG.43076.20	4.35313e-05	6.42728	up
MSTRG.562.13	7.72929e-07	8.65521	up
MSTRG.40819.3	6.24169e-07	8.10879	up
MSTRG.17122.6	4.22912e-07	10.1323	up
MSTRG.41288.1	0.000434354	6.56503	up
MSTRG.51180.3	4.4359e-05	-6.50755	down
MSTRG.46206.28	2.72592e-08	10.0085	up
MSTRG.46206.23	0.000509919	6.08992	up
MSTRG.30056.26	0.00024096	2.76677	up
MSTRG.46988.2	0.00020093	7.19008	up
MSTRG.40347.10	1.30399e-06	7.54164	up
MSTRG.53926.7	6.24042e-06	7.7878	up
MSTRG.32035.1	1.85369e-05	7.96978	up
MSTRG.47094.21	5.19772e-13	11.8086	up
MSTRG.47094.20	2.90201e-06	9.30263	up
MSTRG.13541.2	1.70284e-05	-2.81158	down
MSTRG.4388.1	9.6631e-06	7.44843	up
MSTRG.23414.3	5.01737e-06	7.60054	up
MSTRG.25596.2	7.61446e-05	6.61016	up
MSTRG.40615.4	0.000716872	6.05188	up
MSTRG.45486.4	3.4385e-05	3.50003	up
MSTRG.14990.2	2.16993e-06	7.90854	up
MSTRG.10574.17	5.20147e-06	9.83966	up
MSTRG.566.7	0.000414266	7.02319	up
MSTRG.566.6	0.000219247	7.27988	up
MSTRG.566.5	5.15782e-06	8.65586	up
MSTRG.566.4	5.80182e-07	9.79036	up
MSTRG.566.3	0.000329658	7.26228	up
MSTRG.566.1	4.96365e-07	6.65587	up
MSTRG.566.9	1.65884e-11	10.3988	up
MSTRG.566.8	7.23566e-10	10.8284	up
MSTRG.49237.7	0.000142639	7.95232	up
MSTRG.38191.1	0.000174109	6.33615	up
MSTRG.25187.1	5.39373e-08	8.54506	up
MSTRG.6559.3	7.9228e-05	7.76276	up
MSTRG.6559.1	4.29813e-05	7.73808	up
MSTRG.6559.6	0.000185014	6.79025	up
MSTRG.6559.4	1.8447e-05	7.23801	up
MSTRG.46243.5	6.27159e-07	8.05274	up
MSTRG.24479.1	1.35112e-05	7.11667	up
MSTRG.32938.4	1.67109e-08	8.84326	up
MSTRG.51419.8	1.55977e-07	8.94135	up
MSTRG.33786.1	0.000371103	6.5654	up
MSTRG.26841.26	3.45003e-05	6.92397	up
MSTRG.32140.1	0.000334607	6.59421	up
MSTRG.7949.3	0.000521464	6.50249	up
MSTRG.5366.1	0.000637296	6.17943	up
MSTRG.33440.1	3.14761e-06	7.68427	up
MSTRG.20731.1	2.17502e-13	5.51693	up
MSTRG.11858.20	4.84652e-07	4.65355	up
MSTRG.562.22	0.000300557	7.15865	up
MSTRG.1404.1	0.000191677	5.43003	up
MSTRG.21856.13	5.32904e-06	7.36829	up
MSTRG.7746.11	8.77199e-08	8.47341	up
MSTRG.17206.3	0.000784525	6.19867	up
MSTRG.50730.1	7.13799e-05	6.55811	up
MSTRG.20426.3	2.45174e-06	6.71675	up
MSTRG.11014.2	2.06674e-05	7.08141	up
MSTRG.21283.3	7.57471e-06	-6.37522	down
MSTRG.46199.17	4.00432e-09	9.84055	up
MSTRG.5330.5	4.21132e-05	4.57831	up
MSTRG.34563.1	0.000117999	6.72871	up
MSTRG.6846.7	0.000863377	6.27468	up
MSTRG.24844.13	0.000126383	6.55678	up
MSTRG.21421.9	0.000212124	3.56308	up
MSTRG.18200.1	0.000465139	2.20629	up
MSTRG.137.11	0.00047664	6.41632	up
MSTRG.51112.14	0.000919237	5.28648	up
MSTRG.54575.5	0.000102259	6.74922	up
MSTRG.9883.1	9.40209e-05	6.50421	up
MSTRG.9803.6	3.63266e-06	7.73106	up
MSTRG.52780.14	4.0263e-05	7.00801	up
MSTRG.54211.2	2.00629e-06	7.91339	up
MSTRG.616.1	0.000832219	5.76303	up
MSTRG.54468.28	4.37787e-05	5.00358	up
MSTRG.51447.1	8.05127e-05	6.5416	up
MSTRG.165.1	3.19693e-18	4.90817	up
MSTRG.22271.3	0.000395248	6.16725	up
MSTRG.44098.1	0.000397196	6.31826	up
MSTRG.17209.1	0.000874757	6.80579	up
MSTRG.6767.5	1.09976e-05	7.47676	up
MSTRG.42666.1	3.00681e-06	8.40289	up
MSTRG.57736.5	7.80101e-05	6.60031	up
MSTRG.34217.2	0.000346478	6.28594	up
MSTRG.2228.9	0.000147957	6.51662	up
MSTRG.26296.4	0.000150705	6.57375	up
MSTRG.32370.1	0.000843715	5.93342	up
MSTRG.46270.3	3.20821e-05	6.80754	up
MSTRG.46270.6	5.95912e-06	7.35606	up
MSTRG.51686.1	0.00030184	6.96799	up
MSTRG.14282.1	0.00066306	6.05945	up
MSTRG.2619.1	4.95266e-07	8.54194	up
MSTRG.16786.2	1.18699e-05	7.13459	up
MSTRG.40317.4	0.000369883	5.41696	up
MSTRG.14259.1	0.000136841	5.59484	up
MSTRG.23418.1	5.8227e-05	6.61391	up
MSTRG.31433.1	0.000371103	2.93836	up
MSTRG.45779.1	3.10538e-05	3.89855	up
MSTRG.47201.1	7.10781e-06	7.56835	up
MSTRG.22980.5	2.94306e-06	8.29313	up
MSTRG.52787.4	0.000533585	6.06486	up
MSTRG.11141.1	0.000368877	6.07882	up
MSTRG.557.1	6.70171e-07	7.92946	up
MSTRG.45273.1	0.00083663	1.56616	up
MSTRG.39416.3	0.000125927	6.42435	up
MSTRG.13365.1	0.000231451	6.56578	up
MSTRG.30222.1	6.29488e-05	7.11761	up
MSTRG.52844.14	1.80803e-05	7.48703	up
MSTRG.40213.5	0.000393519	5.73726	up
MSTRG.25379.20	2.69645e-09	11.274	up
MSTRG.25379.22	0.000136841	10.218	up
MSTRG.30979.2	8.90847e-05	7.11067	up
MSTRG.1118.1	0.000465425	3.66219	up
MSTRG.4677.7	3.37632e-07	8.68215	up
MSTRG.38209.4	0.00021739	9.66771	up
MSTRG.41936.1	0.00015219	6.33052	up
MSTRG.27523.11	7.91555e-06	7.31694	up
MSTRG.4604.1	0.000465139	6.47584	up
MSTRG.36135.1	0.000130277	-4.5344	down
MSTRG.48804.11	2.98489e-08	8.94465	up
MSTRG.21577.1	0.000612072	5.93844	up
MSTRG.10435.3	1.35479e-08	7.7895	up
MSTRG.25294.9	3.80887e-06	7.4677	up
MSTRG.38629.1	0.000524931	6.21335	up
MSTRG.27998.1	0.000185038	6.25338	up
MSTRG.37016.1	0.000264781	7.02193	up
MSTRG.48755.1	0.00043427	6.02362	up
MSTRG.28715.2	5.02873e-06	7.38978	up
MSTRG.28608.1	0.000130156	3.9986	up
MSTRG.57203.1	2.78137e-05	7.56001	up
MSTRG.46266.4	0.000243278	6.77769	up
MSTRG.15297.1	0.000124676	3.89053	up
MSTRG.41043.1	1.18161e-05	7.52508	up
MSTRG.40615.1	1.93948e-09	9.43049	up
MSTRG.52132.1	9.5155e-05	6.67616	up
MSTRG.40743.1	1.21719e-06	7.85881	up
MSTRG.17207.1	7.79976e-09	9.31715	up
MSTRG.4437.1	6.55963e-05	6.58066	up
MSTRG.27276.2	0.000766168	6.39215	up
MSTRG.13994.15	9.29433e-05	7.35219	up
MSTRG.56606.1	0.000808234	5.58932	up
MSTRG.1012.5	3.17484e-10	9.93939	up
MSTRG.8685.1	0.000922448	6.03483	up
MSTRG.27404.1	2.45974e-05	6.88296	up
MSTRG.51442.1	0.000874757	5.73035	up
MSTRG.21548.1	0.000775513	6.22111	up
MSTRG.46852.22	0.000201145	7.87046	up
MSTRG.55471.7	1.41825e-07	8.44604	up
MSTRG.51966.2	1.3308e-05	7.25935	up
MSTRG.52214.5	4.96787e-05	7.08329	up
MSTRG.863.1	2.5752e-07	8.1421	up
MSTRG.10574.8	0.000257922	5.50046	up
MSTRG.56619.1	0.000498299	6.52589	up
MSTRG.47620.3	0.00094635	5.9496	up
MSTRG.4928.10	7.42018e-07	8.98596	up
MSTRG.39959.1	2.89879e-10	9.77764	up
MSTRG.10574.9	5.69215e-10	10.0403	up
MSTRG.53827.1	0.000125927	7.20802	up
MSTRG.15480.6	2.25266e-05	7.10767	up
MSTRG.22158.1	1.1224e-07	8.78221	up
MSTRG.16517.1	5.19854e-05	6.87362	up
MSTRG.40430.1	0.000598717	5.9788	up
MSTRG.36043.1	0.000682702	5.55647	up
MSTRG.17190.1	0.00032098	5.10306	up
MSTRG.32894.5	0.000310775	6.5083	up
MSTRG.27968.1	0.000948042	5.83945	up
MSTRG.10388.2	0.000218423	6.89747	up
MSTRG.23699.4	0.000143049	5.56536	up
MSTRG.50794.1	1.71789e-05	7.10565	up
MSTRG.27095.9	0.000139463	-3.39135	down
MSTRG.41379.2	0.000450464	6.08344	up
MSTRG.17951.1	1.96208e-05	3.82661	up
MSTRG.39988.21	0.000236642	7.24812	up
MSTRG.40980.5	0.000366568	4.53069	up
MSTRG.24551.3	4.54379e-05	7.79297	up
MSTRG.24551.2	1.44853e-06	8.02545	up
MSTRG.39259.1	0.000887541	5.72612	up
MSTRG.29845.1	2.9815e-05	6.85384	up
MSTRG.46206.32	6.12989e-08	8.74037	up
MSTRG.13296.1	0.000256213	5.99322	up
MSTRG.46257.5	1.16237e-05	7.38171	up
MSTRG.55713.1	0.000498299	5.92762	up
MSTRG.47830.1	0.00050111	6.35842	up
MSTRG.12803.1	2.5916e-05	-6.28747	down
MSTRG.11300.1	0.000399119	5.07496	up
MSTRG.3564.1	5.43327e-05	5.1278	up
MSTRG.49354.2	2.90459e-06	-7.60995	down
MSTRG.47738.1	0.000914471	6.36617	up
MSTRG.17218.1	1.96114e-07	8.48543	up
MSTRG.34718.1	3.83082e-06	7.8653	up
MSTRG.42988.1	0.000824799	-3.36374	down
MSTRG.47193.2	6.27645e-05	4.44383	up
MSTRG.40349.4	1.66762e-06	8.99316	up
MSTRG.12698.1	0.000670728	6.19838	up
MSTRG.9803.9	6.70171e-07	8.52516	up
MSTRG.11766.28	0.000193816	3.38909	up
MSTRG.2053.9	3.33241e-08	8.65801	up
MSTRG.57282.1	0.000747906	6.14559	up
MSTRG.46257.2	2.56493e-06	8.19037	up
MSTRG.8100.2	0.000109536	4.61013	up
MSTRG.39419.1	1.35201e-06	7.81761	up
MSTRG.54210.21	0.00012615	6.86884	up
MSTRG.34882.7	4.01705e-11	10.8756	up
MSTRG.48754.1	5.24315e-06	7.50621	up
MSTRG.28839.3	0.000101054	6.69778	up
MSTRG.48623.3	0.000988327	6.98974	up
MSTRG.519.1	2.52491e-06	7.90024	up
MSTRG.49446.4	0.000106072	7.10896	up
MSTRG.54282.2	3.61361e-05	5.28287	up
MSTRG.22197.1	0.000153889	6.68772	up
MSTRG.43746.14	0.000378853	6.04638	up
MSTRG.9537.2	0.000192413	6.07335	up
MSTRG.37253.1	0.000349594	5.22306	up
MSTRG.23699.5	2.97654e-05	7.12445	up
MSTRG.33687.16	8.90098e-06	7.93763	up
MSTRG.10847.1	0.000831286	5.62992	up
MSTRG.18530.18	4.61963e-05	-2.13007	down
MSTRG.54582.1	0.000192413	6.39221	up
MSTRG.22330.1	0.000201145	6.52162	up
MSTRG.27242.8	0.000173165	6.19822	up
MSTRG.27242.4	2.66202e-07	8.1627	up
MSTRG.42268.7	0.000164872	6.44851	up
MSTRG.21860.3	5.24315e-06	5.02019	up
MSTRG.31927.1	0.000204531	3.99139	up
MSTRG.36091.1	1.41394e-05	3.55473	up
MSTRG.37921.1	2.34806e-05	7.24121	up
MSTRG.18479.1	0.000753913	5.68038	up
MSTRG.56342.1	5.43097e-05	6.8144	up
MSTRG.41620.2	2.22051e-08	9.13547	up
MSTRG.13167.4	7.14548e-05	5.45264	up
MSTRG.13167.2	0.000229555	7.55691	up
MSTRG.38190.3	0.000331654	6.44413	up
MSTRG.21680.3	7.25047e-06	-6.72383	down
MSTRG.39087.1	1.32385e-06	7.78463	up
MSTRG.34076.2	0.00015219	7.8598	up
MSTRG.54214.9	5.60879e-05	7.65523	up
MSTRG.36240.1	0.000890204	6.11283	up
MSTRG.39089.1	0.000907597	2.8995	up
MSTRG.38706.3	1.01875e-05	7.90362	up
MSTRG.38706.1	3.87469e-05	9.46412	up
MSTRG.18626.6	6.43225e-05	3.33467	up
MSTRG.39991.1	1.36852e-05	7.07534	up
MSTRG.10827.2	0.000761248	6.73955	up
MSTRG.40801.36	0.000133289	6.4028	up
MSTRG.23373.3	8.7686e-05	6.71076	up
MSTRG.31648.12	4.84375e-05	7.41599	up
MSTRG.18678.1	0.000192413	6.78044	up
MSTRG.38271.14	2.34275e-05	6.42584	up
MSTRG.38271.16	0.000413595	6.42739	up
MSTRG.5855.6	1.93462e-05	7.2376	up
MSTRG.5855.5	9.38461e-06	7.2697	up
MSTRG.3015.2	8.49234e-05	7.68486	up
MSTRG.43189.1	2.91727e-06	5.11695	up
MSTRG.10574.12	0.000487728	8.98327	up
MSTRG.35948.1	3.9293e-05	7.23828	up
MSTRG.20879.1	0.000583858	5.51757	up
MSTRG.24258.10	2.80192e-06	7.95658	up
MSTRG.56279.1	0.00028673	6.28024	up
MSTRG.1834.3	0.000117927	-6.84866	down
MSTRG.55760.1	0.000652445	6.07756	up
MSTRG.40103.1	1.69405e-06	8.07506	up
MSTRG.1800.1	2.50923e-11	-11.6348	down
MSTRG.46984.1	1.0726e-05	7.17364	up
MSTRG.48619.1	0.000876244	6.48313	up
MSTRG.42603.4	1.60059e-09	9.37488	up
MSTRG.14856.21	2.64915e-06	-8.89951	down
MSTRG.44566.4	0.000112411	4.39	up
MSTRG.33971.19	0.000165359	3.91894	up
MSTRG.7711.21	0.000361708	7.69857	up
MSTRG.19769.1	0.00018391	6.4032	up
MSTRG.32221.8	0.000226957	7.0715	up
MSTRG.5696.3	0.000546038	5.96602	up
MSTRG.18922.1	0.000164589	7.25979	up
MSTRG.19880.1	1.17336e-05	7.25296	up
MSTRG.49583.1	0.000434428	5.98364	up
MSTRG.5198.3	0.000153808	6.35874	up
MSTRG.49345.1	8.45614e-08	8.62041	up
MSTRG.44648.1	2.21755e-05	7.68906	up
MSTRG.45028.1	3.703e-07	4.87737	up
MSTRG.38569.2	9.26747e-05	6.80561	up
MSTRG.42224.1	0.000796818	5.97485	up
MSTRG.44841.1	0.000185038	6.96801	up
MSTRG.49279.1	0.000768966	3.44988	up
MSTRG.57756.2	0.000597752	6.31212	up
MSTRG.9645.1	4.69973e-05	8.25431	up
MSTRG.34200.3	0.000259759	6.34176	up
MSTRG.26918.1	2.91459e-08	9.37467	up
MSTRG.3130.27	1.07748e-06	4.73606	up
MSTRG.26287.3	0.000659096	7.10883	up
MSTRG.5881.7	0.00057853	4.32404	up
MSTRG.42365.1	0.000710068	5.87065	up
MSTRG.57187.2	5.01737e-06	7.73701	up
MSTRG.41641.1	2.30411e-05	7.38395	up
MSTRG.56915.1	0.000118629	6.54735	up
MSTRG.47013.2	4.80772e-05	6.80996	up
MSTRG.34581.1	2.5916e-05	6.97245	up
MSTRG.8703.30	9.61794e-06	7.21687	up
MSTRG.45865.3	0.000670728	3.96902	up
MSTRG.52199.1	3.70764e-05	-7.83414	down
MSTRG.45459.1	0.000163911	6.2503	up
MSTRG.46771.8	2.82362e-07	9.05682	up
MSTRG.8368.4	1.21622e-07	8.67461	up
MSTRG.998.20	0.00024252	6.3534	up
MSTRG.30974.1	5.24315e-06	7.68005	up
MSTRG.38241.1	2.44988e-06	7.68509	up
MSTRG.47195.1	0.000251785	3.64754	up
MSTRG.39633.1	0.000399722	5.61996	up
MSTRG.46206.33	1.21622e-07	9.75784	up
MSTRG.46206.35	2.70605e-07	8.24839	up
MSTRG.47813.1	5.32904e-06	7.43997	up
MSTRG.31347.2	0.000383589	6.12517	up
MSTRG.46239.22	9.33766e-15	12.5005	up
MSTRG.46239.28	8.11817e-07	8.43463	up
MSTRG.32141.1	0.000681222	6.24392	up
MSTRG.38285.1	4.96365e-07	8.20258	up
MSTRG.50963.1	4.71281e-10	9.92744	up
MSTRG.53769.1	0.0001344	2.97478	up
MSTRG.26851.1	0.000298553	6.10135	up
MSTRG.25848.4	0.000746891	5.85941	up
MSTRG.51965.12	0.000508945	2.40565	up
MSTRG.21962.1	7.76612e-06	5.23943	up
MSTRG.5032.1	0.000592412	5.89596	up
MSTRG.46545.1	0.000914471	6.24327	up
MSTRG.37286.1	0.00062487	6.26209	up
MSTRG.13006.21	0.000248675	6.69041	up
MSTRG.27046.1	1.44479e-05	4.1458	up
MSTRG.45138.1	2.15138e-05	3.53261	up
MSTRG.6951.2	0.00044515	6.14515	up
MSTRG.17215.1	1.5813e-06	7.87168	up
MSTRG.56684.8	3.74387e-05	7.23736	up
MSTRG.11858.7	2.54409e-06	3.89761	up
MSTRG.22711.3	4.84652e-07	7.98898	up
MSTRG.35646.1	4.22912e-07	7.00425	up
MSTRG.46267.1	2.74316e-05	7.7683	up
MSTRG.11323.2	1.72681e-06	8.04516	up
MSTRG.26225.7	0.000411124	6.12829	up
MSTRG.16489.1	1.2965e-05	5.91249	up
MSTRG.38512.1	0.000208202	6.48207	up
MSTRG.40101.2	3.9293e-05	5.94421	up
MSTRG.11161.2	0.000650366	3.46949	up
MSTRG.10754.4	7.40823e-06	4.157	up
MSTRG.18636.4	0.000107487	7.87357	up
MSTRG.6395.1	5.32644e-05	7.35269	up
MSTRG.23096.4	5.64219e-05	7.21868	up
MSTRG.55033.3	0.000138284	6.44229	up
MSTRG.50314.1	1.44021e-06	7.78265	up
MSTRG.20028.1	0.000991352	6.34271	up
MSTRG.1617.10	0.000596795	6.04963	up
MSTRG.10015.8	9.93781e-05	6.52782	up
MSTRG.53893.1	0.000532628	6.41335	up
MSTRG.46852.13	1.5343e-10	9.66251	up
MSTRG.46852.16	0.000115736	7.8684	up
MSTRG.46852.14	1.50323e-08	10.2929	up
MSTRG.18700.2	0.000726305	5.82117	up
MSTRG.18700.1	0.00014538	6.569	up
MSTRG.35843.1	0.00046334	6.41349	up
MSTRG.13370.1	0.000310775	6.32829	up
MSTRG.6766.2	9.56257e-08	8.44779	up
MSTRG.6766.3	1.94202e-06	8.08534	up
MSTRG.6766.1	1.29816e-07	8.3901	up
MSTRG.32833.27	0.000175424	6.69113	up
MSTRG.821.1	0.000472014	6.19979	up
MSTRG.47096.1	4.81621e-10	4.13388	up
MSTRG.1461.1	0.000637296	6.59555	up
MSTRG.1775.1	0.000597958	6.07114	up
MSTRG.56878.1	6.41471e-07	4.09823	up
MSTRG.43714.1	9.0334e-05	7.37921	up
MSTRG.54156.2	0.000764713	6.09108	up
MSTRG.53854.3	7.81503e-05	7.05209	up
MSTRG.41047.1	1.42589e-06	-5.93335	down
MSTRG.54216.5	1.75118e-05	7.18801	up
MSTRG.6457.1	0.000538485	6.61614	up
MSTRG.1839.46	3.83082e-06	-4.80329	down
MSTRG.16455.1	0.000541256	6.00081	up
MSTRG.25585.4	4.53377e-06	7.41312	up
MSTRG.3368.2	7.1589e-22	13.1076	up
MSTRG.3368.4	5.29723e-08	8.74029	up
MSTRG.8693.10	0.000108209	4.82738	up
MSTRG.50194.1	7.43909e-06	6.00694	up
MSTRG.39760.1	5.10363e-08	8.95865	up
MSTRG.39023.1	0.00037595	6.43026	up
MSTRG.29078.3	7.22394e-10	10.4825	up
MSTRG.28806.7	0.000399742	6.17986	up
MSTRG.22164.1	0.000407409	7.00336	up
MSTRG.8004.10	8.4465e-06	7.61333	up
MSTRG.507.1	0.000117031	5.31723	up
MSTRG.51965.10	1.58092e-06	3.45826	up
MSTRG.21576.4	6.41625e-09	9.1846	up
MSTRG.21576.1	0.000314043	8.21069	up
MSTRG.17773.2	0.00093717	4.79053	up
MSTRG.40681.1	0.000111789	7.23168	up
MSTRG.56875.1	3.61082e-09	3.03125	up
MSTRG.55343.1	0.000872611	6.75199	up
MSTRG.48533.4	6.93236e-08	8.5033	up
MSTRG.18193.7	4.75598e-05	7.34501	up
MSTRG.35170.1	2.90201e-06	7.57984	up
MSTRG.56922.1	0.000167919	7.04528	up
MSTRG.14971.1	0.000646747	5.95318	up
MSTRG.14277.20	0.000300942	6.76246	up
MSTRG.7393.7	0.000129912	8.32959	up
MSTRG.22156.2	4.28115e-05	7.16233	up
MSTRG.22156.3	8.68554e-05	6.78434	up
MSTRG.39584.1	0.000210473	6.79359	up
MSTRG.10574.20	1.90577e-08	8.91328	up
MSTRG.3230.1	3.98631e-07	5.34209	up
MSTRG.54210.24	1.42642e-05	7.75738	up
MSTRG.1048.1	8.67296e-07	7.9604	up
MSTRG.30500.6	1.1069e-08	8.99814	up
MSTRG.19818.5	0.000791883	3.00383	up
MSTRG.1807.1	1.96786e-05	7.2115	up
MSTRG.39471.1	1.40822e-05	7.50401	up
MSTRG.24694.1	0.000964697	5.81414	up
MSTRG.23691.1	0.000392735	7.07841	up
MSTRG.44256.1	0.000896947	5.78184	up
MSTRG.38190.2	0.000269406	6.29625	up
MSTRG.44709.6	2.64915e-06	7.67458	up
MSTRG.20509.31	1.29497e-06	-8.06548	down
MSTRG.5177.10	3.33241e-08	9.79447	up
MSTRG.8874.8	2.98241e-09	10.0119	up
MSTRG.8874.5	1.1834e-06	8.15933	up
MSTRG.14684.2	0.000473812	4.24766	up
MSTRG.51235.1	0.000861188	5.8576	up
MSTRG.30962.1	1.77699e-06	6.30789	up
MSTRG.18061.2	1.15526e-07	-8.50529	down
MSTRG.1145.1	0.000708689	5.29666	up
MSTRG.12820.1	0.000267773	7.3213	up
MSTRG.3625.13	0.000920426	5.23915	up
MSTRG.46852.4	8.4451e-06	9.27768	up
MSTRG.45176.1	3.73678e-05	6.75643	up
MSTRG.24112.3	0.000131493	6.62252	up
MSTRG.16016.1	8.17023e-05	6.58494	up
MSTRG.38431.5	0.000655863	-3.42824	down
MSTRG.13702.1	9.07938e-06	7.51283	up
MSTRG.32658.4	2.76668e-06	7.4863	up
MSTRG.1696.4	4.52881e-05	7.98708	up
MSTRG.19378.3	0.000329501	6.68957	up
MSTRG.52760.1	0.000544616	5.89189	up
MSTRG.5388.12	5.60369e-08	10.0652	up
MSTRG.5388.10	0.000204722	7.84794	up
MSTRG.10051.2	5.56474e-05	6.92272	up
MSTRG.10051.1	2.77873e-05	6.4515	up
MSTRG.21680.21	0.000346578	-7.64748	down
MSTRG.8340.2	1.57315e-08	8.88038	up
MSTRG.54468.8	3.02198e-08	4.14818	up
MSTRG.7885.1	2.5916e-05	7.21465	up
MSTRG.49477.1	7.57471e-06	6.50062	up
MSTRG.20543.10	4.95266e-07	8.14547	up
MSTRG.20609.7	1.77393e-05	8.8011	up
MSTRG.40416.4	1.06717e-06	7.92604	up
MSTRG.16746.1	0.000948042	5.48763	up
MSTRG.1801.21	0.000328514	-3.46828	down
MSTRG.9588.1	0.000348298	6.42261	up
MSTRG.11259.3	2.91727e-06	7.68409	up
MSTRG.55844.1	1.93474e-05	7.26134	up
MSTRG.44039.1	0.000160153	6.39738	up
MSTRG.11869.1	0.000949895	5.69383	up
MSTRG.11869.4	4.98925e-05	7.19712	up
MSTRG.12965.1	0.000612577	2.69411	up
MSTRG.26945.1	0.000731873	5.9267	up
MSTRG.15871.14	8.06495e-06	7.59319	up
MSTRG.46239.17	5.95912e-06	8.97351	up
MSTRG.46239.15	4.87581e-07	8.71214	up
MSTRG.49579.1	3.11761e-06	7.60222	up
MSTRG.46239.5	1.06765e-09	11.0526	up
MSTRG.25848.3	0.00015174	6.38007	up
MSTRG.25848.2	0.000111032	6.52679	up
MSTRG.57281.1	0.000153889	4.00281	up
MSTRG.14868.1	1.44853e-06	7.78176	up
MSTRG.50613.2	1.54126e-05	7.74785	up
MSTRG.18668.17	2.20958e-06	7.75873	up
MSTRG.27512.1	0.000130156	6.36968	up
MSTRG.47094.7	8.92747e-08	10.6282	up
MSTRG.55236.1	1.65562e-08	9.69269	up
MSTRG.26990.1	0.000383369	3.85498	up
MSTRG.20518.1	1.89262e-05	7.16899	up
MSTRG.3958.2	0.000402075	6.05892	up
MSTRG.30083.1	0.000327292	4.24529	up
MSTRG.41578.1	3.02198e-08	8.78544	up
MSTRG.5388.9	5.20147e-06	7.73108	up
MSTRG.36441.1	9.72927e-05	7.49275	up
MSTRG.5388.5	5.53258e-07	5.45086	up
MSTRG.5388.4	1.98199e-07	8.55261	up
MSTRG.12133.1	0.000240847	7.94571	up
MSTRG.18502.1	8.95011e-05	7.01718	up
MSTRG.6640.1	7.81755e-06	8.26324	up
MSTRG.56045.1	0.000975847	5.73408	up
MSTRG.23837.1	0.000881433	6.12898	up
MSTRG.55844.2	6.96532e-05	7.16171	up
MSTRG.35910.1	1.85225e-05	5.94236	up
MSTRG.51113.1	3.15165e-05	5.69634	up
MSTRG.40321.1	1.65462e-06	8.42066	up
MSTRG.31320.1	1.72479e-07	8.5034	up
MSTRG.54210.19	2.41756e-05	10.3499	up
MSTRG.54214.10	4.28115e-05	7.85682	up
MSTRG.46849.5	0.000549321	7.29773	up
MSTRG.24691.6	0.000598359	7.15551	up
MSTRG.35704.1	0.000631774	5.89239	up
MSTRG.3163.2	0.000757628	5.8965	up
MSTRG.8349.1	0.00026583	6.46897	up
MSTRG.37288.1	6.49557e-06	7.5091	up
MSTRG.9683.1	9.572e-06	7.19601	up
MSTRG.49132.29	1.72479e-07	9.81386	up
MSTRG.9803.14	2.06534e-06	7.62053	up
MSTRG.19371.1	3.9379e-06	7.54177	up
MSTRG.28716.2	0.000885343	-1.93713	down
MSTRG.22184.2	8.44223e-09	9.9483	up
MSTRG.16230.1	0.000277959	6.18449	up
MSTRG.9536.1	5.53718e-07	4.08666	up
MSTRG.19983.17	5.37799e-05	-3.07987	down
MSTRG.54243.1	0.000947252	3.46967	up
MSTRG.4844.3	0.000909127	6.16937	up
MSTRG.52213.2	0.000395248	6.01676	up
MSTRG.46852.25	1.72931e-11	10.3957	up
MSTRG.39968.4	4.62471e-06	7.57801	up
MSTRG.49335.1	1.01125e-11	-11.1976	down
MSTRG.52256.4	0.000307891	5.23558	up
MSTRG.50624.14	1.97575e-08	9.86583	up
MSTRG.35868.20	0.000156563	6.87469	up
MSTRG.40497.1	0.000877304	6.1981	up
MSTRG.21325.1	0.000679251	5.9569	up
MSTRG.51384.1	0.000139115	6.38737	up
MSTRG.17891.34	1.02408e-05	7.90587	up
MSTRG.23491.1	2.53717e-06	5.72876	up
MSTRG.21975.1	1.33623e-07	8.70204	up
MSTRG.51063.1	0.000265557	6.23566	up
MSTRG.32957.1	3.66951e-05	4.6781	up
MSTRG.55127.1	0.000796818	6.03175	up
MSTRG.54916.1	0.000367064	5.67822	up
MSTRG.18605.1	7.93073e-07	5.08586	up
MSTRG.8346.1	3.15499e-06	8.01268	up
MSTRG.20537.2	4.93579e-05	6.73657	up
MSTRG.16831.1	0.000262654	6.5435	up
MSTRG.37296.1	2.68942e-07	7.13799	up
MSTRG.52414.2	3.03665e-05	7.24969	up
MSTRG.57228.1	1.72057e-10	5.5338	up
MSTRG.40920.2	0.000225591	6.80858	up
MSTRG.39988.6	1.57296e-05	7.64033	up
MSTRG.49223.1	1.3821e-05	7.3473	up
MSTRG.16434.12	0.000199347	6.72831	up
MSTRG.16434.18	3.91058e-07	8.31281	up
MSTRG.11858.18	0.000683249	4.48349	up
MSTRG.49842.2	0.000635875	6.28354	up
MSTRG.9672.15	1.67109e-08	5.83786	up
MSTRG.42537.1	3.17812e-07	-5.86616	down
MSTRG.42537.2	3.44574e-05	-4.17281	down
MSTRG.34825.1	1.93148e-05	7.5824	up
MSTRG.54189.2	1.70234e-08	9.44912	up
MSTRG.29842.1	1.21622e-07	8.37918	up
MSTRG.36450.1	0.000206246	6.3395	up
MSTRG.14598.19	5.88601e-14	8.541	up
MSTRG.32555.1	0.000218423	6.204	up
MSTRG.54642.1	3.43935e-05	3.55575	up
MSTRG.13255.1	2.12593e-06	7.63532	up
MSTRG.21851.5	8.34274e-05	7.39896	up
MSTRG.54170.1	9.44748e-05	7.53424	up
MSTRG.20610.1	7.59987e-05	6.53723	up
MSTRG.6359.1	3.00681e-06	7.80144	up
MSTRG.39062.1	0.000387646	6.13135	up
MSTRG.7033.1	0.000640662	6.66027	up
MSTRG.20928.1	2.64915e-06	7.65236	up
MSTRG.43374.5	0.000798241	5.99539	up
MSTRG.35327.1	4.29813e-05	7.42979	up
MSTRG.50930.1	0.000796818	5.88335	up
MSTRG.12852.3	0.000270075	6.39477	up
MSTRG.22338.5	1.44859e-05	7.0323	up
MSTRG.31359.1	3.45003e-05	6.90058	up
MSTRG.33667.2	6.37902e-05	4.94739	up
MSTRG.27978.1	0.000112436	6.76774	up
MSTRG.10832.1	0.00015219	6.57984	up
MSTRG.23234.1	0.000876462	5.81316	up
MSTRG.19818.12	1.82984e-05	6.45736	up
MSTRG.54443.8	0.000342041	-3.30277	down
MSTRG.15102.1	0.000483255	5.20129	up
MSTRG.26397.2	0.000487728	6.20214	up
MSTRG.16939.5	2.3065e-06	-8.39324	down
MSTRG.33041.13	0.000392198	6.64259	up
MSTRG.46258.6	2.9815e-05	8.26868	up
MSTRG.46258.3	1.51083e-05	7.85015	up
MSTRG.42364.1	0.000947252	6.6486	up
MSTRG.38113.2	2.60858e-05	6.88148	up
MSTRG.43421.2	0.000124707	3.95186	up
MSTRG.16936.4	2.82873e-06	8.30443	up
MSTRG.22720.5	1.94935e-06	7.76479	up
MSTRG.41755.1	0.000792182	7.19559	up
MSTRG.11127.1	0.000951545	5.69343	up
MSTRG.41287.8	0.000384685	5.92043	up
MSTRG.28777.2	4.95097e-06	7.53056	up
MSTRG.28777.1	4.33054e-06	7.39575	up
MSTRG.28951.2	8.11817e-07	3.64429	up
MSTRG.50693.1	3.30117e-06	2.69098	up
MSTRG.6536.3	0.000136379	7.2843	up
MSTRG.30576.1	1.83471e-06	7.78524	up
MSTRG.40819.6	7.9228e-05	6.90036	up
MSTRG.48093.1	9.48839e-05	7.94118	up
MSTRG.39475.1	0.000164872	7.17963	up
MSTRG.39461.3	1.32509e-06	8.08431	up
MSTRG.41704.1	0.00053402	7.03486	up
MSTRG.28507.5	1.08976e-10	10.3311	up
MSTRG.2247.1	6.29184e-07	8.00752	up
MSTRG.24008.2	0.000657262	6.24586	up
MSTRG.11012.10	0.0007727	7.35685	up
MSTRG.37670.1	0.000150313	6.91232	up
MSTRG.47094.24	0.000637357	7.51596	up
MSTRG.2470.1	1.17734e-05	8.13707	up
MSTRG.24678.2	0.000261756	6.28625	up
MSTRG.55346.1	0.000587874	5.44963	up
MSTRG.22705.1	0.000213629	6.65696	up
MSTRG.53857.1	0.000536917	6.55356	up
MSTRG.25512.1	0.000148084	6.44324	up
MSTRG.13998.1	2.06534e-06	7.76718	up
MSTRG.16600.1	0.000551046	3.9354	up
MSTRG.14510.1	6.35411e-07	7.95207	up
MSTRG.1147.18	4.71069e-12	11.108	up
MSTRG.48210.1	5.73719e-05	6.61615	up
MSTRG.45647.1	3.93027e-05	8.07925	up
MSTRG.9427.5	0.000217957	7.09993	up
MSTRG.9427.1	2.51948e-05	6.9273	up
MSTRG.49836.1	5.73159e-06	7.29621	up
MSTRG.17216.2	1.94948e-06	8.53952	up
MSTRG.17216.5	0.000100228	8.04015	up
MSTRG.17216.4	0.00042179	7.57345	up
MSTRG.17919.4	0.000454377	6.61337	up
MSTRG.20171.3	0.000917325	6.34866	up
MSTRG.55335.1	0.000656775	5.89623	up
MSTRG.41761.1	3.66951e-05	7.58201	up
MSTRG.14344.17	4.57485e-07	-4.56803	down
MSTRG.6655.2	0.000380948	6.42313	up
MSTRG.14344.18	6.43225e-05	-3.44244	down
MSTRG.351.1	0.000340035	2.78782	up
MSTRG.7862.7	0.000715142	3.3619	up
MSTRG.42353.1	0.000178421	4.14249	up
MSTRG.42353.2	5.28383e-13	11.1547	up
MSTRG.1502.2	0.000194811	-7.1926	down
MSTRG.1800.2	1.35012e-07	-8.92888	down
MSTRG.7269.7	0.000630342	6.5339	up
MSTRG.13809.6	0.000192686	6.45687	up
MSTRG.54187.1	5.42952e-07	8.0374	up
MSTRG.32702.1	0.000212125	6.2042	up
MSTRG.32702.2	0.000174415	7.97425	up
MSTRG.24497.1	0.000122876	7.45678	up
MSTRG.10017.2	9.23041e-05	-6.94584	down
MSTRG.53921.3	0.000556405	5.95295	up
MSTRG.21726.4	0.000210246	7.4267	up
MSTRG.49219.3	0.000325702	6.27181	up
MSTRG.49219.2	2.40366e-07	10.9132	up
MSTRG.39412.1	0.000788003	5.87309	up
MSTRG.39930.7	2.71735e-05	7.05532	up
MSTRG.5483.2	1.79474e-06	7.944	up
MSTRG.28413.1	0.000696318	6.85033	up
MSTRG.561.1	2.5916e-05	10.1894	up
MSTRG.561.8	1.83471e-06	7.68383	up
MSTRG.18680.1	0.000226957	6.48158	up
MSTRG.16718.2	0.000923516	5.82759	up
MSTRG.13994.25	1.35112e-05	7.22692	up
MSTRG.22707.1	0.000794548	6.12845	up
MSTRG.11770.6	1.35112e-05	7.67483	up
MSTRG.41310.3	0.000863377	5.66506	up
MSTRG.11747.2	0.000131021	6.51943	up
MSTRG.36009.7	5.42581e-17	4.99158	up
MSTRG.36009.8	2.31259e-05	7.44655	up
MSTRG.39988.2	4.58634e-07	7.79415	up
MSTRG.39988.7	1.94632e-05	7.1183	up
MSTRG.31623.4	0.000449492	5.8699	up
MSTRG.43447.1	0.000407409	6.15575	up
MSTRG.34822.3	0.00015219	6.49306	up
MSTRG.17914.17	1.4127e-05	7.02694	up
MSTRG.33707.4	4.17977e-10	3.19904	up
MSTRG.53190.4	7.89606e-05	6.81778	up
MSTRG.8283.7	0.000124455	7.50438	up
MSTRG.10051.3	4.38217e-06	6.26589	up
MSTRG.2849.6	4.28115e-05	7.23436	up
MSTRG.2849.1	0.00026584	6.32856	up
MSTRG.53190.5	0.000102773	6.74199	up
MSTRG.56450.2	0.000261756	6.33516	up
MSTRG.51273.1	7.81755e-06	7.69795	up
MSTRG.47292.1	2.81805e-05	3.28207	up
MSTRG.52214.9	3.32495e-05	8.1285	up
MSTRG.41124.1	0.000564114	6.88918	up
MSTRG.51479.1	3.62355e-05	6.81488	up
MSTRG.12772.1	0.000543991	6.41329	up
MSTRG.54552.25	5.30579e-05	6.94155	up
MSTRG.54552.23	2.39089e-16	12.3038	up
MSTRG.9803.13	1.93854e-06	7.63302	up
MSTRG.9803.12	2.06534e-06	8.3752	up
MSTRG.9803.10	1.30399e-06	8.40167	up
MSTRG.6769.1	6.3716e-08	9.25317	up
MSTRG.27197.1	8.28029e-05	6.60259	up
MSTRG.18046.1	0.000264801	6.21636	up
MSTRG.33829.2	6.30976e-05	3.78339	up
MSTRG.37111.1	8.66733e-09	-2.62608	down
MSTRG.2664.1	2.18256e-07	8.28285	up
MSTRG.37180.1	0.00011605	6.47974	up
MSTRG.22202.12	1.70499e-08	9.23269	up
MSTRG.57728.28	2.4351e-06	7.94729	up
MSTRG.57728.29	7.76797e-05	8.55294	up
MSTRG.6543.1	9.04158e-06	7.18061	up
MSTRG.12656.1	0.000679846	6.19328	up
MSTRG.29418.1	2.63115e-05	6.73864	up
MSTRG.29283.1	0.000880604	-5.09195	down
MSTRG.23764.1	0.000847848	6.00809	up
MSTRG.22200.1	1.86218e-06	8.47462	up
MSTRG.51430.1	6.58278e-05	6.61807	up
MSTRG.46274.1	0.000673695	6.59882	up
MSTRG.56698.11	1.65111e-05	3.24593	up
MSTRG.194.1	1.08763e-07	8.49582	up
MSTRG.6226.29	0.000747203	-5.64773	down
MSTRG.57758.3	0.000776721	-2.72973	down
MSTRG.11040.2	9.25e-05	5.15331	up
MSTRG.11040.1	4.40701e-06	9.37157	up
MSTRG.22709.6	0.000415602	6.2497	up
MSTRG.11323.4	1.84295e-09	9.75199	up
MSTRG.33707.5	1.62521e-17	3.02199	up
MSTRG.33717.3	7.23406e-05	7.25712	up
MSTRG.56450.1	1.3655e-11	4.32245	up
MSTRG.19808.1	0.000289206	5.0696	up
MSTRG.7382.1	0.000556405	6.03039	up
MSTRG.18838.1	6.91725e-07	8.00511	up
MSTRG.3792.2	0.000384685	4.1923	up
MSTRG.25500.1	5.53258e-07	7.96947	up
MSTRG.22147.5	0.000469641	6.69447	up
MSTRG.17214.1	9.38461e-06	7.71608	up
MSTRG.17214.3	2.5974e-06	7.77377	up
MSTRG.17214.5	1.48905e-09	9.56069	up
MSTRG.17214.6	2.35548e-07	8.37488	up
MSTRG.33971.8	0.000113437	7.02077	up
MSTRG.48124.2	0.000986905	5.95424	up
MSTRG.42356.1	0.000328514	6.98904	up
MSTRG.14645.1	0.000136841	7.15944	up
MSTRG.56257.3	0.000180941	6.97075	up
MSTRG.46239.1	1.93972e-06	9.98388	up
MSTRG.18150.2	0.000642148	3.73906	up
MSTRG.46538.1	3.30117e-06	4.16556	up
MSTRG.6653.1	8.43602e-06	7.6644	up
MSTRG.13048.4	0.000235511	6.48051	up
MSTRG.41290.2	9.07938e-06	7.31653	up
MSTRG.42802.1	1.77785e-06	7.90391	up
MSTRG.50389.1	0.000815267	5.76691	up
MSTRG.49330.1	0.000110929	-7.76189	down
MSTRG.46270.11	0.00069005	6.16649	up
MSTRG.11165.4	0.000634744	6.49436	up
MSTRG.11165.1	0.000948042	5.93005	up
MSTRG.11165.2	7.27238e-05	6.87864	up
MSTRG.11165.3	0.000583858	5.99653	up
MSTRG.28260.1	2.47176e-05	7.26268	up
MSTRG.42769.18	0.000324037	6.12997	up
MSTRG.35155.1	2.6716e-05	6.8648	up
MSTRG.561.14	5.53258e-07	8.32251	up
MSTRG.561.15	2.53717e-06	8.08901	up
MSTRG.29916.3	5.09039e-09	9.24315	up
MSTRG.45606.1	3.0647e-08	8.91028	up
MSTRG.49524.2	7.92309e-08	8.69779	up
MSTRG.8058.8	3.75834e-05	7.21052	up
MSTRG.17675.4	0.000138861	6.49259	up
MSTRG.54715.1	1.23725e-08	9.28114	up
MSTRG.48085.3	0.000932967	6.14593	up
MSTRG.39522.3	0.000467032	6.0359	up
MSTRG.11794.3	1.56092e-06	8.45477	up
MSTRG.19910.1	2.2859e-21	-4.41107	down
MSTRG.42801.2	8.5711e-06	7.35724	up
MSTRG.24901.1	0.000213482	6.36547	up
MSTRG.33691.1	0.000123446	6.49009	up
MSTRG.24375.1	1.8057e-05	6.03961	up
MSTRG.41290.1	5.43097e-05	7.07106	up
MSTRG.53897.2	0.00016016	6.30349	up
MSTRG.5345.1	1.94632e-05	5.34875	up
MSTRG.18703.1	6.67394e-07	7.96929	up
MSTRG.11324.1	1.40935e-05	7.18028	up
MSTRG.40166.2	0.000108209	7.28696	up
MSTRG.27096.1	0.000299313	-2.58426	down
MSTRG.47751.1	0.000476966	6.75249	up
MSTRG.51743.1	1.30517e-07	5.74677	up
MSTRG.24302.5	0.000815267	6.3505	up
MSTRG.24302.1	1.56077e-05	7.65618	up
MSTRG.49839.4	1.70552e-06	8.70142	up
MSTRG.49839.2	6.45927e-07	8.20073	up
MSTRG.33957.1	0.000962676	5.91806	up
MSTRG.46326.1	4.06324e-05	-4.24326	down
MSTRG.40354.14	1.60202e-07	8.8939	up
MSTRG.6059.1	4.47976e-08	8.58683	up
MSTRG.12848.1	7.57471e-06	8.43765	up
MSTRG.56944.12	8.68521e-07	8.4359	up
MSTRG.10126.8	0.000541432	2.63694	up
MSTRG.42355.1	2.91456e-08	6.07486	up
MSTRG.35435.2	0.000142645	5.53709	up
MSTRG.39336.11	0.000217405	3.15234	up
MSTRG.47950.1	2.49325e-08	9.09955	up
MSTRG.26077.1	0.000695325	6.17595	up
MSTRG.18125.6	4.46902e-08	8.71342	up
MSTRG.46282.2	1.21177e-05	7.25356	up
MSTRG.46282.1	1.83796e-05	7.93587	up
MSTRG.19732.1	0.000494926	6.1379	up
MSTRG.11003.1	0.000590083	5.99479	up
MSTRG.32066.22	0.00046705	5.95957	up
MSTRG.32066.23	8.38159e-05	7.38208	up
MSTRG.21835.6	0.000456448	6.71228	up
MSTRG.45163.1	0.000882534	6.02609	up
MSTRG.41628.4	0.000302332	7.5017	up
MSTRG.55129.1	0.000752262	5.38657	up
MSTRG.29832.1	3.72865e-05	6.79866	up
MSTRG.19667.2	9.93511e-05	6.98175	up
MSTRG.39337.1	9.77338e-05	6.53639	up
MSTRG.51634.1	0.00031651	-3.59231	down
MSTRG.38050.1	0.000563173	6.33676	up
MSTRG.31547.1	2.98779e-05	6.93709	up
MSTRG.50702.1	9.75637e-09	-5.41804	down
MSTRG.50595.1	0.000212656	6.4326	up
MSTRG.22213.1	0.000869575	5.98491	up
MSTRG.9776.1	1.18161e-05	7.11515	up
MSTRG.809.1	0.000130156	6.5224	up
MSTRG.43567.1	0.000914471	5.86362	up
MSTRG.8887.2	4.54379e-05	6.85707	up
MSTRG.57855.1	0.00014205	3.9376	up
MSTRG.31394.1	2.79562e-05	6.98235	up
MSTRG.15695.7	0.000258948	6.50481	up
MSTRG.40623.3	0.000679501	6.60131	up
MSTRG.7098.17	0.000183934	3.16855	up
MSTRG.209.1	0.000919525	-3.06613	down
MSTRG.22250.1	0.000204531	6.05175	up
MSTRG.49865.4	0.000508945	8.07363	up
MSTRG.46531.2	0.000889939	5.75415	up
MSTRG.3130.54	2.43043e-06	9.58544	up
MSTRG.3130.53	2.06397e-06	8.55972	up
MSTRG.21763.7	2.38565e-09	4.51595	up
MSTRG.1920.1	3.36942e-07	3.76839	up
MSTRG.36090.3	2.62119e-07	8.82722	up
MSTRG.36090.1	0.000191677	7.19211	up
MSTRG.32561.14	5.39968e-07	-8.94344	down
MSTRG.51769.1	0.000298746	6.4703	up
MSTRG.15903.1	0.000191227	7.21757	up
MSTRG.10574.14	2.54024e-10	9.86104	up
MSTRG.55982.1	0.000792182	5.92157	up
MSTRG.32651.2	3.46041e-09	9.80305	up
MSTRG.49282.1	0.000629	6.67959	up
MSTRG.15858.16	0.0008111	-4.93052	down
MSTRG.9327.4	0.000107487	6.74395	up
MSTRG.45935.1	1.21622e-07	-9.23961	down
MSTRG.50624.3	3.30117e-06	12.152	up
MSTRG.50624.2	5.18255e-08	9.89455	up
MSTRG.16319.12	1.26166e-09	9.65611	up
MSTRG.46250.18	1.94632e-05	12.3643	up
MSTRG.46250.15	1.8867e-08	9.85365	up
MSTRG.46250.14	2.78476e-07	9.67305	up
MSTRG.21675.4	8.77935e-06	-6.95086	down
MSTRG.24111.1	0.000597763	6.18864	up
MSTRG.23896.2	0.000143049	6.99896	up
MSTRG.48138.1	0.000206526	6.33255	up
MSTRG.22200.2	0.00051336	6.3327	up
MSTRG.39479.1	0.00079968	6.34582	up
MSTRG.20516.1	0.000109162	6.65915	up
MSTRG.45613.1	0.000340035	6.37016	up
MSTRG.13581.1	8.30726e-05	6.74549	up
MSTRG.43440.1	1.36062e-06	4.40786	up
MSTRG.40336.1	1.12612e-08	-9.48815	down
MSTRG.36218.6	9.572e-06	6.6874	up
MSTRG.3607.9	2.35106e-06	9.12439	up
MSTRG.3607.3	2.81908e-08	5.40607	up
MSTRG.24420.1	8.17001e-05	7.11843	up
MSTRG.35947.1	0.000207373	6.71206	up
MSTRG.137.18	0.000122479	6.81324	up
MSTRG.49778.1	5.44907e-05	4.70991	up
MSTRG.28951.5	0.000792182	5.0754	up
MSTRG.15009.1	0.000922448	5.4696	up
MSTRG.53862.1	3.36942e-07	9.23848	up
MSTRG.22675.9	3.43241e-10	9.73171	up
MSTRG.22675.5	1.97575e-08	6.44925	up
MSTRG.12762.1	0.000201145	6.28675	up
MSTRG.53582.1	3.85391e-06	7.73116	up
MSTRG.933.1	1.72681e-06	7.90106	up
MSTRG.40416.2	8.32097e-07	7.87899	up
MSTRG.45176.4	5.86641e-06	7.2908	up
MSTRG.35941.18	2.36993e-05	3.07634	up
MSTRG.1943.2	0.000731984	6.29125	up
MSTRG.44255.2	2.19202e-05	5.76574	up
MSTRG.12229.2	0.000746891	7.10452	up
MSTRG.25779.1	0.000162946	6.63315	up
MSTRG.32715.11	0.000369581	6.52084	up
MSTRG.11303.1	4.28115e-05	7.0344	up
MSTRG.32442.1	0.000645219	4.81264	up
MSTRG.55946.1	0.000546038	6.49424	up
MSTRG.33062.1	2.24122e-05	6.95524	up
MSTRG.56950.1	0.000963424	5.77422	up
MSTRG.8715.2	0.000520288	6.40425	up
MSTRG.38641.2	0.000887187	6.08449	up
MSTRG.21856.7	2.60858e-05	6.35554	up
MSTRG.54552.22	8.17385e-05	6.62638	up
MSTRG.39418.2	1.08818e-13	11.6369	up
MSTRG.47094.19	9.78929e-11	10.484	up
MSTRG.42814.1	3.13459e-05	7.39391	up
MSTRG.46852.3	8.96362e-06	8.64712	up
MSTRG.46852.1	1.49218e-08	10.4501	up
MSTRG.23663.14	0.000621326	5.35378	up
MSTRG.56927.1	0.000434354	5.97957	up
MSTRG.7306.1	1.1984e-05	6.06616	up
MSTRG.25920.6	0.000504255	4.93144	up
MSTRG.45611.1	5.53718e-07	8.05546	up
MSTRG.818.5	8.69e-11	10.1821	up
MSTRG.818.4	3.43241e-10	9.97916	up
MSTRG.41214.19	0.000102648	6.66638	up
MSTRG.25881.1	0.000497533	6.26505	up
MSTRG.4561.2	0.000713884	6.575	up
MSTRG.8091.1	3.11761e-06	8.07389	up
MSTRG.8840.1	0.000940096	6.06904	up
MSTRG.46251.1	0.00053402	5.99113	up
MSTRG.5387.1	4.2101e-05	7.73315	up
MSTRG.5387.2	7.29954e-06	7.63919	up
MSTRG.3374.1	0.000869651	6.57487	up
MSTRG.28806.3	8.63139e-06	7.59645	up
MSTRG.28806.4	1.20203e-10	10.0441	up
MSTRG.28806.6	1.74538e-05	7.47309	up
MSTRG.30739.2	5.61372e-06	7.67131	up
MSTRG.21421.11	0.000820982	6.18369	up
MSTRG.50409.12	8.77199e-08	3.67156	up
MSTRG.19221.2	0.000300557	6.46526	up
MSTRG.21980.1	0.00060004	5.65134	up
MSTRG.29165.14	6.23907e-06	7.41597	up
MSTRG.562.18	0.000117131	7.78026	up
MSTRG.20609.8	1.88013e-09	10.0584	up
MSTRG.30708.1	4.73827e-06	7.47146	up
MSTRG.22202.3	3.38661e-07	8.24989	up
MSTRG.52323.1	4.04793e-05	6.73082	up
MSTRG.29824.1	0.000181187	6.7553	up
MSTRG.32715.1	3.68531e-07	9.67803	up
MSTRG.32715.2	0.000417294	6.83447	up
MSTRG.47258.1	6.00639e-15	6.44671	up
MSTRG.36208.8	1.17433e-07	8.41886	up
MSTRG.20522.7	0.000237809	-5.43034	down
MSTRG.50352.1	0.000113096	-6.45942	down
MSTRG.20584.1	4.09745e-05	6.76802	up
MSTRG.21323.1	0.000543991	6.02262	up
MSTRG.39290.2	0.000529954	9.1905	up
MSTRG.2678.6	0.00028648	6.7192	up
MSTRG.40766.1	0.000298553	6.76412	up
MSTRG.45934.1	1.5813e-06	-7.99153	down
MSTRG.1617.9	0.000345997	6.79762	up
MSTRG.43761.5	0.000830657	3.81967	up
MSTRG.16467.1	4.0263e-05	6.02912	up
MSTRG.26038.4	0.000997636	5.75776	up
MSTRG.30499.1	0.000541432	6.84842	up
MSTRG.51239.1	4.06324e-05	4.61148	up
MSTRG.24302.6	0.000238644	7.24492	up
MSTRG.1881.2	0.000720093	6.30973	up
MSTRG.38037.3	2.45497e-05	6.94703	up
MSTRG.23871.2	0.000501699	-3.91088	down
MSTRG.13399.1	3.92602e-06	7.65122	up
MSTRG.12997.3	0.000652233	6.88166	up
MSTRG.12997.1	0.000166748	6.86446	up
MSTRG.17714.15	5.85216e-06	-5.9161	down
MSTRG.29919.3	0.000110044	7.31166	up
MSTRG.28039.14	2.27227e-14	11.8691	up
MSTRG.27136.2	1.7799e-05	7.00769	up
MSTRG.1839.38	5.39373e-08	-5.14756	down
MSTRG.22004.2	1.8531e-05	3.16756	up
MSTRG.36823.1	0.000107552	6.71788	up
MSTRG.11746.1	7.44727e-05	6.7125	up
MSTRG.8281.7	0.000145806	6.46306	up
MSTRG.6849.1	2.3065e-06	7.79905	up
MSTRG.6849.2	4.54376e-07	8.0618	up
MSTRG.41214.24	4.96365e-07	7.96939	up
MSTRG.44782.3	0.000276608	6.26729	up
MSTRG.12136.1	2.5581e-08	9.34503	up
MSTRG.36834.1	3.28461e-05	7.48244	up
MSTRG.36403.1	0.000833566	5.79338	up
MSTRG.13035.53	7.12052e-06	3.59581	up
MSTRG.5371.1	2.84744e-06	-5.06562	down
MSTRG.3521.1	3.20821e-05	7.17947	up
MSTRG.22162.3	1.89914e-07	8.51557	up
MSTRG.22162.4	4.28115e-05	7.06926	up
MSTRG.49584.2	0.000597958	7.7458	up
MSTRG.5083.1	0.000815267	5.81737	up
MSTRG.54602.7	2.01927e-06	3.56238	up
MSTRG.3130.65	4.77134e-05	7.86333	up
MSTRG.49501.2	0.000746891	6.36194	up
MSTRG.42773.1	1.18042e-05	7.6771	up
MSTRG.32720.1	2.13087e-07	8.29481	up
MSTRG.39427.2	0.000984171	7.05796	up
MSTRG.39194.2	0.000626895	5.94429	up
MSTRG.3292.1	0.000163244	6.60535	up
MSTRG.40044.1	0.000670728	7.09576	up
MSTRG.31319.1	0.000670131	5.96756	up
MSTRG.8313.8	0.000361708	7.76772	up
MSTRG.26898.1	0.000124707	6.47151	up
MSTRG.1789.5	2.39186e-05	-7.39071	down
MSTRG.1801.35	0.0007864	-5.15492	down
MSTRG.39016.3	0.000883309	6.11969	up
MSTRG.32914.9	0.000674677	6.26149	up
MSTRG.6118.3	7.57471e-06	7.94452	up
MSTRG.46250.26	7.95139e-10	10.3169	up
MSTRG.46250.22	2.37569e-06	8.26937	up
MSTRG.6331.3	6.26699e-06	7.63187	up
MSTRG.49376.1	0.000145806	6.62655	up
MSTRG.49021.2	0.000642148	6.81338	up
MSTRG.22202.8	1.24225e-05	9.17785	up
MSTRG.22202.5	3.19278e-12	12.1063	up
MSTRG.22202.7	5.19772e-13	12.5497	up
MSTRG.22202.1	7.92309e-08	10.0555	up
MSTRG.53669.3	0.000497345	6.5251	up
MSTRG.9803.4	1.68688e-09	9.61835	up
MSTRG.9803.8	1.0189e-07	9.25332	up
MSTRG.22181.1	9.32637e-08	8.27627	up
MSTRG.14350.1	4.21404e-06	-3.94338	down
MSTRG.37479.2	8.83637e-05	6.82043	up
MSTRG.48541.1	2.53717e-06	5.25126	up
MSTRG.17472.1	0.000832219	6.00445	up
MSTRG.27977.14	6.58277e-05	3.58841	up
MSTRG.31027.1	0.000234772	6.55027	up
MSTRG.4548.1	9.0334e-05	6.05767	up
MSTRG.29419.1	2.19267e-07	8.25615	up
MSTRG.36444.2	4.81003e-05	6.79655	up
MSTRG.39423.1	0.000204722	7.22959	up
MSTRG.7815.12	7.01819e-10	3.93971	up
MSTRG.195.1	4.65844e-14	12.055	up
MSTRG.52207.7	0.000113979	6.57779	up
MSTRG.36444.1	2.2501e-06	7.59342	up
MSTRG.22678.1	0.00030184	6.18625	up

## Sheet: M VS EM
Table S3. Differential expression of lncRNAs at four different stages of Clonorchis sinensis.
Table S3-2. Differential expression of lncRNAs of Clonorchis sinensis between metacercariae and excysted metacercariae.
#ID	FDR	log2FC	regulated
MSTRG.34659.11	0.000124783	-8.73099	down
MSTRG.34659.10	1.29e-06	-10.2149	down
MSTRG.41939.41	6.06e-05	8.76292	up
MSTRG.38008.9	5.24e-05	-8.62759	down
MSTRG.27574.7	5.02e-08	-7.77615	down
MSTRG.36798.1	0.000380651	7.63346	up
MSTRG.57728.20	0.000609142	7.62554	up
MSTRG.17122.6	6.06e-05	9.43668	up
MSTRG.46239.11	3.64e-05	-5.44375	down
MSTRG.23905.6	0.000499015	-8.67028	down
MSTRG.3508.7	8.99e-10	-11.2813	down
MSTRG.35854.3	0.00088913	7.85624	up
MSTRG.40292.14	2.49e-10	-17.7527	down
MSTRG.19092.10	9.09e-12	12.89	up
MSTRG.8612.5	2.25e-06	-9.68538	down
MSTRG.17980.2	3.07e-07	-9.71367	down
MSTRG.46239.17	0.000894543	8.21482	up
MSTRG.32493.8	0.000536034	-9.8734	down
MSTRG.50624.14	1.44e-05	9.17423	up
MSTRG.6830.1	9.17e-06	-9.861	down
MSTRG.32561.14	2.55e-10	-11.4492	down
MSTRG.46250.15	1.26e-05	9.13412	up
MSTRG.29419.1	0.000421884	7.53296	up

## Sheet: EM VS AD 
Table S3. Differential expression of lncRNAs at four different stages of Clonorchis sinensis.
Table S3-3. Differential expression of lncRNAs of Clonorchis sinensis between excysted metacercariae and adults.
#ID	FDR	log2FC	regulated
MSTRG.54543.14	2.74039e-05	7.21898	up
MSTRG.17199.2	0.000902652	-6.58318	down
MSTRG.38046.1	6.19902e-06	-7.58233	down
MSTRG.15029.2	9.32052e-06	-8.49963	down
MSTRG.22146.1	5.39083e-05	-8.0721	down
MSTRG.55372.1	1.26096e-05	7.42923	up
MSTRG.1834.11	3.4222e-05	7.58641	up
MSTRG.53358.1	4.6997e-05	-6.97738	down
MSTRG.50494.13	0.000303712	3.32471	up
MSTRG.51.1	0.000960007	5.01378	up
MSTRG.9552.2	0.000689863	-6.95034	down
MSTRG.50705.1	0.000570937	5.82096	up
MSTRG.30597.18	5.90168e-06	-8.54113	down
MSTRG.30597.11	3.20469e-09	-10.9396	down
MSTRG.22183.1	0.000115221	-6.77814	down
MSTRG.26895.13	1.72105e-06	-7.95416	down
MSTRG.38265.3	1.50937e-13	11.2193	up
MSTRG.21025.2	0.000151107	-10.8907	down
MSTRG.28351.1	5.47396e-05	-7.14554	down
MSTRG.45684.1	0.000241209	8.03627	up
MSTRG.10000.12	0.000198435	-3.908	down
MSTRG.32446.1	1.7418e-06	9.65564	up
MSTRG.3623.1	0.000559236	-6.93421	down
MSTRG.9199.1	2.20972e-05	-7.24059	down
MSTRG.22641.1	0.000999903	-7.05478	down
MSTRG.43118.1	0.000201149	-7.80181	down
MSTRG.52583.10	0.000426979	-3.35728	down
MSTRG.21301.1	4.75609e-05	-7.14558	down
MSTRG.30983.1	5.50105e-05	-7.85238	down
MSTRG.43674.1	2.07156e-05	-7.41411	down
MSTRG.36314.1	0.000172519	-6.82721	down
MSTRG.46206.21	3.65495e-10	-10.4644	down
MSTRG.48433.2	0.000192897	-6.58694	down
MSTRG.561.7	1.94811e-05	-9.8584	down
MSTRG.27194.1	0.000338819	-4.53367	down
MSTRG.18548.1	6.41603e-05	-4.60428	down
MSTRG.40996.1	0.000101116	3.50998	up
MSTRG.3974.1	3.2145e-06	10.5639	up
MSTRG.54575.6	0.000148216	-7.28153	down
MSTRG.1014.1	1.40721e-05	-7.90217	down
MSTRG.619.1	0.000966275	-7.02465	down
MSTRG.7001.15	3.41786e-05	-8.28146	down
MSTRG.7001.13	0.000312531	-7.3871	down
MSTRG.7001.11	2.58677e-05	-8.8256	down
MSTRG.8969.1	5.97682e-05	-7.3777	down
MSTRG.26522.7	0.000301162	8.12868	up
MSTRG.26522.3	2.32287e-07	10.4476	up
MSTRG.26522.8	5.31835e-07	9.80818	up
MSTRG.54778.1	2.07156e-05	-7.61089	down
MSTRG.7235.1	0.000164617	7.0608	up
MSTRG.12697.2	5.95031e-05	-8.06023	down
MSTRG.46294.1	0.000153276	5.48096	up
MSTRG.54181.1	0.000613971	-4.78015	down
MSTRG.54387.2	2.13046e-07	-5.37642	down
MSTRG.32759.1	5.10235e-06	-8.4797	down
MSTRG.46239.25	0.000277642	-9.13743	down
MSTRG.21851.4	0.000268395	-7.80488	down
MSTRG.7001.6	3.44588e-05	-8.43398	down
MSTRG.38571.1	0.000641801	-6.23026	down
MSTRG.27097.1	3.85941e-06	10.6571	up
MSTRG.55157.15	5.14109e-06	-8.38183	down
MSTRG.566.12	1.274e-05	-10.4941	down
MSTRG.566.11	2.83439e-05	-8.53245	down
MSTRG.566.10	7.64367e-06	-8.28651	down
MSTRG.566.15	5.08693e-05	-8.98244	down
MSTRG.50963.2	0.000122399	-7.49604	down
MSTRG.11323.8	4.08378e-05	-7.32033	down
MSTRG.46870.1	2.23825e-14	14.0399	up
MSTRG.2828.1	5.70973e-10	11.6705	up
MSTRG.32075.2	0.000472445	-6.23367	down
MSTRG.35598.2	0.000754451	-6.68146	down
MSTRG.11637.2	4.30568e-05	-7.42472	down
MSTRG.36914.2	4.43031e-06	-4.11968	down
MSTRG.31203.1	4.73435e-06	7.93176	up
MSTRG.26863.1	1.96051e-05	8.44161	up
MSTRG.26863.2	0.000200274	6.90302	up
MSTRG.30844.9	4.35131e-05	-7.35236	down
MSTRG.51214.1	0.000745725	-6.18067	down
MSTRG.56173.7	5.33085e-06	-7.63959	down
MSTRG.53177.1	7.1822e-05	-8.11722	down
MSTRG.14226.1	1.26096e-05	-7.98387	down
MSTRG.31648.11	0.000409304	-7.59797	down
MSTRG.31648.13	2.71137e-05	-8.55991	down
MSTRG.29742.13	5.56346e-05	-7.50941	down
MSTRG.31897.1	1.64187e-06	-7.49418	down
MSTRG.5881.20	5.34947e-05	3.11983	up
MSTRG.7274.10	5.10235e-06	7.14994	up
MSTRG.30597.13	0.000307214	-7.26601	down
MSTRG.10516.1	4.32272e-05	7.16081	up
MSTRG.43790.4	0.000359358	-2.8099	down
MSTRG.32066.19	5.16972e-06	-8.29462	down
MSTRG.2661.1	5.38909e-06	-4.41216	down
MSTRG.18654.1	6.2694e-05	-6.3297	down
MSTRG.46139.1	5.24957e-14	-7.43236	down
MSTRG.50357.1	9.85744e-05	7.24092	up
MSTRG.7813.1	1.22576e-06	10.4356	up
MSTRG.49219.1	3.1593e-09	-9.92083	down
MSTRG.45940.3	0.000128207	6.9591	up
MSTRG.8842.1	0.000151107	-6.73447	down
MSTRG.28326.1	9.49153e-09	-9.61333	down
MSTRG.44709.13	7.54175e-06	-8.52431	down
MSTRG.40569.1	0.000105792	-6.79695	down
MSTRG.50353.2	1.30503e-06	8.55382	up
MSTRG.22884.1	0.000557719	-4.3098	down
MSTRG.9559.1	7.95242e-05	-7.43997	down
MSTRG.46271.5	5.32942e-06	-8.79127	down
MSTRG.46885.1	0.000215342	6.80022	up
MSTRG.20720.1	0.000147972	-10.1809	down
MSTRG.40435.1	9.85744e-05	-6.94035	down
MSTRG.28287.1	0.000530744	-6.57157	down
MSTRG.14258.5	1.16932e-10	-4.3812	down
MSTRG.21853.5	1.04783e-05	-9.51292	down
MSTRG.35548.13	0.000427534	2.69614	up
MSTRG.1840.7	2.48641e-06	5.14334	up
MSTRG.57875.2	3.35352e-05	-7.62582	down
MSTRG.10984.2	0.000165673	-6.65807	down
MSTRG.44472.1	9.94616e-05	7.19361	up
MSTRG.47191.23	0.000312939	-5.25897	down
MSTRG.55341.7	0.000354657	-6.61749	down
MSTRG.54801.1	2.44845e-05	6.53285	up
MSTRG.874.2	1.16932e-10	14.7511	up
MSTRG.53180.1	0.000469965	-7.68145	down
MSTRG.53180.5	0.000150432	-8.43153	down
MSTRG.9008.1	1.18116e-05	-7.70537	down
MSTRG.22276.1	0.00063349	-6.67617	down
MSTRG.6138.2	0.000300919	7.95453	up
MSTRG.46279.1	0.000277642	-6.92604	down
MSTRG.17274.6	3.9296e-05	-7.83781	down
MSTRG.7909.2	5.40108e-05	-5.70873	down
MSTRG.7909.3	5.93199e-05	-8.24133	down
MSTRG.2109.1	0.000477245	6.61767	up
MSTRG.24847.1	0.000836826	-3.73594	down
MSTRG.46270.9	8.93672e-05	-7.65286	down
MSTRG.6448.1	3.11947e-05	6.10621	up
MSTRG.15308.5	0.000488972	-6.20205	down
MSTRG.6329.1	0.00039151	-6.75102	down
MSTRG.561.24	3.4784e-06	-7.88646	down
MSTRG.27977.3	0.000137321	-5.35195	down
MSTRG.7001.3	4.53784e-06	-4.79992	down
MSTRG.7001.1	1.23215e-05	-8.5426	down
MSTRG.7001.5	0.000231572	-6.64185	down
MSTRG.50708.7	0.000553969	5.46608	up
MSTRG.50708.5	0.000408722	5.26542	up
MSTRG.23855.1	0.000248098	-4.98283	down
MSTRG.33987.1	5.56346e-05	-7.58948	down
MSTRG.33830.10	2.78014e-06	4.22029	up
MSTRG.19560.1	2.22254e-05	-8.54655	down
MSTRG.33042.3	0.000148526	-7.32442	down
MSTRG.46250.4	7.64367e-06	-8.08782	down
MSTRG.7411.1	0.000826229	9.24144	up
MSTRG.36478.2	1.71265e-06	-8.23121	down
MSTRG.5992.9	0.000108145	-7.25462	down
MSTRG.5992.3	0.000207572	-6.52439	down
MSTRG.5992.6	1.50369e-07	-9.70414	down
MSTRG.17891.32	4.86915e-05	-8.12481	down
MSTRG.22338.9	1.26096e-05	-8.86917	down
MSTRG.21103.1	4.81737e-05	7.26398	up
MSTRG.11542.6	5.02399e-05	-7.22309	down
MSTRG.33667.1	0.000366701	-6.4511	down
MSTRG.34076.1	1.05009e-05	-6.73409	down
MSTRG.22995.5	0.000527239	-6.05928	down
MSTRG.54210.22	1.71265e-06	-9.61357	down
MSTRG.24993.4	7.19703e-05	-7.75918	down
MSTRG.21396.1	0.000870327	-6.80816	down
MSTRG.18701.5	5.14903e-07	-8.88626	down
MSTRG.32398.1	0.000154646	-7.071	down
MSTRG.46277.27	4.01488e-05	-9.38767	down
MSTRG.43620.9	5.62035e-08	-7.76684	down
MSTRG.9091.2	2.48375e-05	-7.22055	down
MSTRG.14682.1	0.000681959	-2.75495	down
MSTRG.38306.1	0.000734803	5.35878	up
MSTRG.3189.1	7.23128e-08	-2.94703	down
MSTRG.13299.1	0.00069386	-6.36484	down
MSTRG.19040.1	7.14115e-05	-7.64667	down
MSTRG.26809.7	0.000147239	-6.7816	down
MSTRG.33041.10	0.000522941	-5.85678	down
MSTRG.5881.18	0.000445652	3.55406	up
MSTRG.23700.1	5.95031e-05	-7.86953	down
MSTRG.258.1	0.000442753	-7.47827	down
MSTRG.20448.6	0.00010434	-7.22618	down
MSTRG.50436.1	0.000387449	-3.6004	down
MSTRG.46258.4	3.69224e-05	-8.32217	down
MSTRG.43118.2	0.000349983	-7.4789	down
MSTRG.29000.2	6.64993e-10	-10.0139	down
MSTRG.26786.1	0.000401389	-5.69619	down
MSTRG.52844.15	0.000708708	-7.43666	down
MSTRG.27930.6	7.03122e-06	9.1604	up
MSTRG.36798.1	2.83439e-05	7.1949	up
MSTRG.8480.1	0.000687787	-6.08524	down
MSTRG.34897.1	0.000908324	-6.38227	down
MSTRG.6129.3	0.000429009	5.49542	up
MSTRG.27360.1	3.50436e-08	3.61045	up
MSTRG.7817.2	0.000168329	-7.17019	down
MSTRG.10574.22	1.60221e-05	-8.75479	down
MSTRG.24413.15	5.39844e-07	11.1512	up
MSTRG.21080.1	4.90806e-08	11.8054	up
MSTRG.52217.1	1.085e-05	-3.17458	down
MSTRG.26966.2	9.87597e-05	-8.47375	down
MSTRG.5028.21	9.32052e-06	-5.19045	down
MSTRG.47666.1	0.000908324	6.10375	up
MSTRG.19439.5	0.000829345	-8.23337	down
MSTRG.54959.1	0.000335719	-6.33646	down
MSTRG.46993.2	3.25631e-05	-4.01641	down
MSTRG.15794.3	3.43712e-07	-8.35065	down
MSTRG.15794.4	0.000376713	-7.37124	down
MSTRG.38584.1	6.10684e-05	5.70963	up
MSTRG.50719.1	0.000135216	6.89595	up
MSTRG.57728.27	7.69101e-05	-7.26524	down
MSTRG.20124.3	1.32135e-08	11.5004	up
MSTRG.20124.5	1.16932e-10	10.6561	up
MSTRG.36282.1	0.000190729	-6.83172	down
MSTRG.30703.1	0.000346164	-7.16741	down
MSTRG.57736.1	0.000150432	-8.02786	down
MSTRG.39539.1	4.07839e-05	-7.25669	down
MSTRG.18422.1	0.000108023	-5.91381	down
MSTRG.50624.15	0.000277642	-7.12529	down
MSTRG.5120.10	4.43031e-06	9.3973	up
MSTRG.35950.11	0.000130432	-6.99632	down
MSTRG.40347.10	2.67749e-05	-8.22486	down
MSTRG.32035.1	3.43712e-07	-6.88619	down
MSTRG.47094.21	5.95031e-05	-7.11843	down
MSTRG.23414.3	0.000124037	-7.40515	down
MSTRG.33072.1	0.000724653	6.08199	up
MSTRG.566.4	3.24955e-06	-8.173	down
MSTRG.566.1	2.71442e-05	-7.37354	down
MSTRG.566.9	3.37931e-07	-8.65986	down
MSTRG.49237.7	0.00093429	-6.73745	down
MSTRG.25187.1	6.94165e-05	-7.23156	down
MSTRG.6559.3	5.69035e-05	-6.92838	down
MSTRG.6559.1	0.000164617	-7.97615	down
MSTRG.50381.3	1.21509e-06	10.9202	up
MSTRG.12322.10	3.63752e-05	-3.804	down
MSTRG.54206.1	0.000322324	-6.67385	down
MSTRG.6521.3	2.73057e-06	7.50397	up
MSTRG.7746.11	1.44928e-05	-7.52827	down
MSTRG.50376.4	4.36641e-06	-7.85158	down
MSTRG.19298.15	1.28317e-06	3.48533	up
MSTRG.20426.3	4.43031e-06	-6.30449	down
MSTRG.46239.11	2.04693e-05	-8.0703	down
MSTRG.54216.6	0.000379917	-7.602	down
MSTRG.46199.17	1.11505e-07	-9.32081	down
MSTRG.55114.1	0.000428154	6.3218	up
MSTRG.6431.1	0.000892136	5.85198	up
MSTRG.46044.2	0.000326521	5.6859	up
MSTRG.20309.1	0.000550265	-7.2596	down
MSTRG.17390.3	1.96051e-05	-8.48397	down
MSTRG.9803.1	0.000960007	-6.65142	down
MSTRG.9803.6	0.000826367	-7.64751	down
MSTRG.54468.28	7.1822e-05	-7.18283	down
MSTRG.44098.1	0.000119556	-7.22452	down
MSTRG.36295.5	2.78086e-05	-8.11419	down
MSTRG.57736.5	0.00053163	-7.96625	down
MSTRG.32370.1	0.000938147	-6.41164	down
MSTRG.46270.3	8.66146e-05	-7.97328	down
MSTRG.46270.6	8.63325e-05	-6.92152	down
MSTRG.54869.1	0.000242968	7.18015	up
MSTRG.34566.2	0.000581492	-6.49261	down
MSTRG.47201.1	0.000188333	-6.76046	down
MSTRG.11369.1	4.94091e-05	-7.58534	down
MSTRG.25379.20	1.89486e-08	-9.40775	down
MSTRG.39789.11	0.000696236	-7.2855	down
MSTRG.45967.1	0.000298184	7.11546	up
MSTRG.41151.1	0.000136404	-7.37185	down
MSTRG.38735.1	1.71265e-06	9.08378	up
MSTRG.10435.3	0.000154646	-5.55699	down
MSTRG.4768.1	0.000492953	-6.27522	down
MSTRG.53966.1	0.000541632	-6.16809	down
MSTRG.45521.1	7.15948e-05	7.48783	up
MSTRG.17032.1	0.000273668	-7.25764	down
MSTRG.48533.5	0.000179737	-2.64316	down
MSTRG.26470.1	4.75609e-05	-7.03028	down
MSTRG.3130.17	1.32135e-08	-9.38687	down
MSTRG.46024.1	6.20436e-05	7.40363	up
MSTRG.17207.1	5.13549e-06	-11.2301	down
MSTRG.30410.1	0.000689863	4.8735	up
MSTRG.1012.5	1.71265e-06	-8.54203	down
MSTRG.46852.22	0.000184289	-8.20049	down
MSTRG.55471.7	5.97682e-05	-6.98773	down
MSTRG.21729.3	0.000745725	-7.03139	down
MSTRG.10574.8	9.32052e-06	-6.35905	down
MSTRG.4928.10	5.0941e-07	-9.15547	down
MSTRG.39959.1	3.18473e-05	-8.62098	down
MSTRG.10574.9	1.32135e-08	-9.71392	down
MSTRG.23699.2	0.000312531	-6.46308	down
MSTRG.50794.1	3.28602e-05	-9.1294	down
MSTRG.16762.3	4.46679e-05	-8.21651	down
MSTRG.9583.2	4.3071e-05	6.83362	up
MSTRG.17951.1	1.03632e-05	-7.74649	down
MSTRG.24551.3	0.000124037	-6.62741	down
MSTRG.54881.1	0.000482846	6.50009	up
MSTRG.40227.1	0.000277642	-7.16303	down
MSTRG.15365.1	0.000659186	-6.49229	down
MSTRG.20881.1	0.000322324	7.49276	up
MSTRG.46257.5	0.000195387	-6.85001	down
MSTRG.42454.4	1.30503e-06	3.20767	up
MSTRG.11300.1	3.82753e-06	-8.51688	down
MSTRG.3564.1	3.35963e-06	-8.44205	down
MSTRG.46257.2	3.4784e-06	-10.0864	down
MSTRG.27722.2	4.46205e-07	10.0468	up
MSTRG.41148.1	0.000838985	-5.25902	down
MSTRG.29943.10	1.50937e-13	-5.89682	down
MSTRG.39419.1	3.80847e-05	-8.96903	down
MSTRG.54210.21	0.000354392	-7.55551	down
MSTRG.34882.7	1.32135e-08	-11.6835	down
MSTRG.48584.1	0.000908069	5.98634	up
MSTRG.47620.2	0.0001066	-6.49994	down
MSTRG.28839.1	8.47626e-05	8.61541	up
MSTRG.37253.1	1.50714e-05	-7.69804	down
MSTRG.24882.1	2.54743e-05	7.15582	up
MSTRG.24882.2	8.53861e-06	7.62451	up
MSTRG.27242.8	0.000102316	-6.95082	down
MSTRG.27242.4	9.41241e-05	-6.7576	down
MSTRG.39087.1	0.000159935	-7.27204	down
MSTRG.54214.9	0.000687787	-6.40834	down
MSTRG.40801.36	0.000165673	-8.3844	down
MSTRG.38177.1	7.29793e-07	8.96439	up
MSTRG.38271.14	1.96051e-05	-7.75796	down
MSTRG.38271.16	3.23746e-08	-9.11518	down
MSTRG.11114.7	4.08378e-05	-3.94322	down
MSTRG.43189.1	0.000370598	-4.26399	down
MSTRG.21851.6	0.000947699	-8.38034	down
MSTRG.1800.1	3.27403e-09	9.88948	up
MSTRG.42603.4	7.67802e-06	-8.11618	down
MSTRG.32221.8	0.000320627	-6.70137	down
MSTRG.9177.1	3.69516e-05	7.71422	up
MSTRG.49345.1	5.95031e-05	-6.95006	down
MSTRG.44648.1	4.6997e-05	-8.64203	down
MSTRG.1963.3	3.43712e-07	8.5177	up
MSTRG.1963.5	0.000659186	5.70685	up
MSTRG.1963.8	3.44962e-07	8.82202	up
MSTRG.38569.2	3.04995e-07	-8.43919	down
MSTRG.26918.1	1.30503e-06	-8.31219	down
MSTRG.30764.18	1.26096e-05	5.16922	up
MSTRG.43446.1	4.59518e-05	-7.95451	down
MSTRG.11534.12	0.000168329	-6.53497	down
MSTRG.34581.1	0.000234454	-6.90912	down
MSTRG.38241.1	0.0001742	-6.60054	down
MSTRG.38748.1	0.000288311	-5.47689	down
MSTRG.38181.5	1.29687e-05	7.35698	up
MSTRG.38181.4	7.92552e-08	9.66621	up
MSTRG.46206.33	1.24476e-05	-7.50399	down
MSTRG.46239.22	1.71265e-06	-11.2208	down
MSTRG.38285.1	8.09426e-05	-6.85699	down
MSTRG.50963.1	1.31038e-05	-7.26007	down
MSTRG.36658.3	0.000670177	5.8119	up
MSTRG.13182.1	3.48222e-05	-8.42465	down
MSTRG.47658.1	3.8943e-05	6.60805	up
MSTRG.17215.1	0.000919054	-6.869	down
MSTRG.56684.8	0.000958278	-7.02777	down
MSTRG.34115.2	1.50936e-05	-8.175	down
MSTRG.18913.12	9.17688e-05	-15.3561	down
MSTRG.11323.2	1.94811e-05	-7.25473	down
MSTRG.818.13	1.85983e-06	-9.65609	down
MSTRG.6395.1	0.000115608	-7.32066	down
MSTRG.23096.4	8.87885e-05	-8.25207	down
MSTRG.20028.1	0.000395943	-6.30856	down
MSTRG.32494.1	5.95031e-05	5.91746	up
MSTRG.46852.13	5.22076e-07	-8.74246	down
MSTRG.46852.14	1.48902e-07	-9.79727	down
MSTRG.44753.1	0.000228472	-4.65967	down
MSTRG.10170.5	0.000298184	6.13714	up
MSTRG.18447.2	9.74346e-05	-8.06161	down
MSTRG.20219.1	0.000693398	-8.33258	down
MSTRG.821.1	0.000235717	-7.04001	down
MSTRG.7397.1	4.69924e-05	9.98069	up
MSTRG.32760.1	6.23843e-05	-7.46165	down
MSTRG.8612.5	8.66871e-06	-8.45612	down
MSTRG.47412.2	8.61544e-05	6.74733	up
MSTRG.41047.1	1.96151e-08	4.16203	up
MSTRG.54216.5	0.000364606	-7.60268	down
MSTRG.45834.1	4.73399e-13	13.567	up
MSTRG.1839.46	2.25106e-09	5.58944	up
MSTRG.34854.9	3.25303e-05	-3.05874	down
MSTRG.8693.10	0.000125494	-7.03793	down
MSTRG.4521.2	1.18297e-05	-3.41004	down
MSTRG.2694.1	0.000451619	-6.62866	down
MSTRG.14344.2	9.78717e-08	9.65324	up
MSTRG.39760.1	0.000603897	-5.05192	down
MSTRG.29078.3	6.94587e-06	-7.59866	down
MSTRG.53918.2	0.000212984	-8.14329	down
MSTRG.1438.2	1.274e-05	-7.90666	down
MSTRG.21576.4	1.6931e-05	-8.35081	down
MSTRG.26622.2	8.47626e-05	-5.56951	down
MSTRG.40681.1	7.05599e-05	-8.52354	down
MSTRG.8732.1	0.000219719	6.82887	up
MSTRG.56875.1	1.26096e-05	-2.74702	down
MSTRG.34702.1	5.90168e-06	-5.1853	down
MSTRG.18193.7	4.82049e-05	-7.28741	down
MSTRG.55390.14	0.000606924	3.32802	up
MSTRG.47869.1	5.36697e-06	8.27918	up
MSTRG.1048.1	1.88395e-05	-7.89285	down
MSTRG.19818.5	8.60183e-06	-8.77696	down
MSTRG.19818.6	1.23215e-05	-7.96657	down
MSTRG.19818.9	1.05009e-05	-8.80655	down
MSTRG.10547.1	6.04959e-05	7.20062	up
MSTRG.6310.8	8.97229e-05	7.2208	up
MSTRG.9622.1	0.000619065	-6.76029	down
MSTRG.54120.10	0.000946072	5.78741	up
MSTRG.6313.1	0.000379917	8.6868	up
MSTRG.27351.16	7.29793e-07	3.7069	up
MSTRG.27722.1	9.39795e-09	10.6002	up
MSTRG.46059.1	1.36425e-06	-4.37054	down
MSTRG.46852.4	3.83041e-05	-9.5801	down
MSTRG.44631.1	0.000121759	7.0003	up
MSTRG.3214.1	0.000372601	5.08792	up
MSTRG.5388.12	9.42784e-07	-9.794	down
MSTRG.5388.10	1.88246e-05	-8.99619	down
MSTRG.8340.2	0.000147972	-5.32618	down
MSTRG.20839.1	0.000166672	-9.57174	down
MSTRG.20543.10	6.53997e-05	-9.65001	down
MSTRG.20609.7	9.2916e-06	-11.5553	down
MSTRG.2823.2	9.6403e-06	9.45356	up
MSTRG.11259.3	0.000454825	-6.27562	down
MSTRG.44039.1	0.000483945	-7.05739	down
MSTRG.11869.1	1.75561e-06	-8.56861	down
MSTRG.20014.1	0.000308028	-9.26871	down
MSTRG.33559.5	7.56229e-05	-7.05891	down
MSTRG.33294.9	0.000751248	6.03288	up
MSTRG.14868.1	1.38801e-05	-8.29997	down
MSTRG.50613.2	0.00078025	-6.4282	down
MSTRG.3956.1	1.99371e-08	-4.9094	down
MSTRG.47094.7	8.51704e-07	-10.266	down
MSTRG.26990.1	1.05009e-05	-8.75429	down
MSTRG.30083.1	0.000898223	-3.73	down
MSTRG.2725.7	0.000359358	5.30306	up
MSTRG.5388.5	9.39558e-05	-4.98717	down
MSTRG.5388.4	0.000697931	-6.95681	down
MSTRG.18502.1	2.84872e-05	-7.6303	down
MSTRG.13064.4	0.000693137	6.04062	up
MSTRG.35910.1	0.000243094	-4.97635	down
MSTRG.28131.1	3.96186e-05	7.52976	up
MSTRG.40321.1	0.00072352	-6.59744	down
MSTRG.4176.5	0.000576138	-6.11219	down
MSTRG.54214.10	1.40721e-05	-8.10225	down
MSTRG.46849.5	0.000473103	-7.39291	down
MSTRG.9683.1	0.000121781	-6.79544	down
MSTRG.6451.1	5.39844e-07	10.3609	up
MSTRG.9803.15	0.000177452	-7.43586	down
MSTRG.3795.1	0.000471604	-6.53724	down
MSTRG.6964.18	0.00053267	7.50594	up
MSTRG.21680.25	0.000617318	4.96345	up
MSTRG.14168.2	2.13342e-05	-8.15029	down
MSTRG.47869.2	7.0853e-08	9.9455	up
MSTRG.28930.1	0.000168329	6.81689	up
MSTRG.46852.25	1.13363e-07	-9.0696	down
MSTRG.28507.7	9.6403e-06	-5.23848	down
MSTRG.15439.1	9.32052e-06	6.87992	up
MSTRG.36900.1	0.000134158	-2.92523	down
MSTRG.49335.1	1.94745e-11	11.3756	up
MSTRG.32493.8	4.08378e-05	-8.65322	down
MSTRG.35868.20	0.000689863	-6.12705	down
MSTRG.21975.1	5.5918e-05	-6.93827	down
MSTRG.23976.1	0.000442333	-6.4185	down
MSTRG.8346.1	0.00092099	-6.03414	down
MSTRG.6762.1	0.000753338	-6.61731	down
MSTRG.44078.1	1.60221e-05	8.84631	up
MSTRG.57228.1	5.1059e-06	-4.87214	down
MSTRG.39988.6	0.00078025	-7.35509	down
MSTRG.49223.1	0.000224423	-6.84059	down
MSTRG.6419.1	0.000184289	6.17163	up
MSTRG.18635.1	4.07839e-05	-8.09473	down
MSTRG.14598.19	3.40337e-07	-6.31341	down
MSTRG.17418.1	0.000124037	6.97749	up
MSTRG.11299.1	0.000287689	-6.79602	down
MSTRG.22817.1	9.27488e-06	-8.92927	down
MSTRG.21851.5	2.44845e-05	-10.11	down
MSTRG.49729.2	0.000960007	-5.21589	down
MSTRG.6359.1	0.000158972	-6.82002	down
MSTRG.20928.1	8.9693e-05	-4.484	down
MSTRG.35327.1	0.000102316	-7.62276	down
MSTRG.49732.1	0.000298184	-6.38286	down
MSTRG.39011.2	9.32052e-06	8.21578	up
MSTRG.55519.1	0.000752044	-6.62334	down
MSTRG.22338.5	0.000231572	-6.63789	down
MSTRG.11755.1	1.22068e-06	11.0219	up
MSTRG.2678.7	6.61015e-05	-8.00301	down
MSTRG.25437.2	6.70837e-05	-7.98269	down
MSTRG.2808.1	5.69351e-06	9.18851	up
MSTRG.6892.1	6.97907e-07	-8.41748	down
MSTRG.54443.8	0.000181633	6.07628	up
MSTRG.33041.13	0.00078025	-6.70925	down
MSTRG.38113.2	0.000426979	-6.31768	down
MSTRG.16669.1	4.49672e-05	-7.05836	down
MSTRG.28777.1	0.000166672	-7.92404	down
MSTRG.53177.3	0.000751248	-6.92633	down
MSTRG.56046.1	0.000545854	-7.61498	down
MSTRG.32986.1	0.000662024	-7.52607	down
MSTRG.25246.2	0.000379917	-6.58539	down
MSTRG.37327.2	1.99226e-05	-8.21284	down
MSTRG.29563.1	3.18032e-06	6.70727	up
MSTRG.2247.1	5.40924e-06	-8.78191	down
MSTRG.11012.10	6.10684e-05	-8.7815	down
MSTRG.2470.1	9.32052e-06	-7.77425	down
MSTRG.2470.2	0.000184289	-6.92623	down
MSTRG.36524.1	0.00052096	-6.58038	down
MSTRG.26288.2	0.000129714	-7.45107	down
MSTRG.41830.1	0.000697931	-5.59619	down
MSTRG.6731.1	0.000273802	6.58775	up
MSTRG.36042.1	1.16932e-10	9.18906	up
MSTRG.57736.4	4.74991e-05	-8.58805	down
MSTRG.31244.1	0.000337671	-7.14461	down
MSTRG.1147.18	0.000181633	-4.93234	down
MSTRG.37967.1	0.000222544	5.9844	up
MSTRG.49836.1	0.000265347	-6.49974	down
MSTRG.20171.3	2.48375e-05	-9.25605	down
MSTRG.5871.2	0.000124037	-3.6816	down
MSTRG.14344.17	0.000952146	5.44564	up
MSTRG.54908.9	0.000308872	-8.47865	down
MSTRG.6219.8	0.000603897	6.59466	up
MSTRG.38047.9	0.000119571	-7.63024	down
MSTRG.32702.1	0.000413034	-6.2411	down
MSTRG.32702.2	0.000115016	-7.23582	down
MSTRG.24497.1	0.000354676	-6.46066	down
MSTRG.38076.1	1.35282e-06	10.7183	up
MSTRG.18702.1	2.53562e-05	-6.22309	down
MSTRG.49219.2	5.4353e-08	-10.4838	down
MSTRG.31052.1	0.000112147	-6.97611	down
MSTRG.561.1	2.25106e-09	-12.9901	down
MSTRG.1522.1	4.42809e-07	10.9562	up
MSTRG.36009.7	5.00624e-09	-4.7564	down
MSTRG.39988.2	1.7195e-05	-8.56082	down
MSTRG.39988.5	5.07246e-08	-11.1677	down
MSTRG.39988.7	0.000576138	-7.63012	down
MSTRG.40073.1	0.000379917	-4.43484	down
MSTRG.43447.1	0.000978922	-6.34144	down
MSTRG.33707.4	2.83643e-05	-3.52064	down
MSTRG.53190.4	0.000348183	-7.95393	down
MSTRG.10051.5	5.24857e-05	-7.49427	down
MSTRG.27022.2	4.9697e-06	-8.67682	down
MSTRG.54552.24	0.000960007	-7.89315	down
MSTRG.54552.25	1.24476e-05	-9.06347	down
MSTRG.54552.23	1.61998e-10	-11.8548	down
MSTRG.48133.3	8.70802e-05	6.91125	up
MSTRG.29880.5	0.00042922	-6.57064	down
MSTRG.858.1	4.46679e-05	7.57703	up
MSTRG.2664.1	0.000106949	-6.80379	down
MSTRG.40229.4	0.000374684	-7.00368	down
MSTRG.22202.12	1.50276e-05	-9.65056	down
MSTRG.25239.5	0.000555288	6.17862	up
MSTRG.20136.2	0.000335719	7.68725	up
MSTRG.33826.1	0.0001742	6.57097	up
MSTRG.23764.1	0.000395186	-7.67353	down
MSTRG.22200.1	4.23128e-05	-7.00687	down
MSTRG.6226.23	9.87597e-05	6.92428	up
MSTRG.6226.29	0.000898223	6.86044	up
MSTRG.11040.2	5.76924e-08	-9.39744	down
MSTRG.11040.1	4.53784e-06	-10.548	down
MSTRG.8886.5	0.000154553	-7.00158	down
MSTRG.19258.4	0.000409304	5.50347	up
MSTRG.51123.7	1.44928e-05	8.72941	up
MSTRG.56450.1	0.000867747	-3.69255	down
MSTRG.19808.1	0.000170251	-3.70968	down
MSTRG.3792.2	8.14143e-05	-6.96036	down
MSTRG.15493.2	4.98835e-05	-7.34765	down
MSTRG.20164.2	2.04072e-05	8.2623	up
MSTRG.38370.13	5.34947e-05	-6.99364	down
MSTRG.17214.3	0.000126556	-8.12952	down
MSTRG.17214.5	8.27465e-06	-10.1112	down
MSTRG.17214.6	1.94811e-05	-8.91453	down
MSTRG.21538.1	2.10793e-06	8.50104	up
MSTRG.42356.2	3.14743e-07	-8.45028	down
MSTRG.14645.1	0.000247617	-6.50913	down
MSTRG.46538.1	0.000103746	-3.48831	down
MSTRG.41266.2	0.00087037	-3.79839	down
MSTRG.8277.1	0.000893944	-6.95242	down
MSTRG.51515.2	3.11947e-05	7.69654	up
MSTRG.25775.1	6.5617e-05	7.54112	up
MSTRG.561.14	5.36697e-06	-8.68733	down
MSTRG.29916.3	1.72105e-06	-9.86443	down
MSTRG.8058.8	0.000389247	-7.57236	down
MSTRG.50300.1	0.000150822	6.74747	up
MSTRG.19910.5	0.000192897	-9.68738	down
MSTRG.24901.1	0.000527737	-6.89072	down
MSTRG.18398.1	5.24957e-14	12.8566	up
MSTRG.17891.29	3.10039e-05	-9.13758	down
MSTRG.5345.1	0.000384183	-4.35515	down
MSTRG.50703.15	2.04693e-05	8.38305	up
MSTRG.12488.1	3.37941e-05	7.67405	up
MSTRG.51743.1	0.000311792	-5.53014	down
MSTRG.24302.5	0.000123142	-8.54688	down
MSTRG.24302.1	0.000287689	-8.35259	down
MSTRG.19785.1	0.000797479	4.5892	up
MSTRG.49839.7	1.0025e-05	-8.68136	down
MSTRG.49839.4	7.53334e-06	-9.88553	down
MSTRG.49839.2	0.000426456	-6.26442	down
MSTRG.46326.1	3.852e-07	9.24935	up
MSTRG.40354.14	1.43942e-07	-13.3099	down
MSTRG.42355.1	0.000653195	-2.83073	down
MSTRG.47795.5	0.000545854	-5.66842	down
MSTRG.26077.1	0.000253103	-6.51986	down
MSTRG.32066.21	0.000557606	-6.45226	down
MSTRG.32066.22	0.000986584	-6.90189	down
MSTRG.32066.23	0.000116854	-8.71758	down
MSTRG.22043.1	0.000150742	-3.8655	down
MSTRG.52087.2	8.49913e-05	-6.97069	down
MSTRG.38050.2	0.000576138	-6.48127	down
MSTRG.38050.9	4.14972e-05	-7.32627	down
MSTRG.21649.27	0.000370598	-3.89598	down
MSTRG.50702.1	1.30503e-06	9.50585	up
MSTRG.9776.1	0.000154646	-7.37667	down
MSTRG.6957.6	0.000545854	-6.39764	down
MSTRG.991.7	0.000208642	5.69035	up
MSTRG.2736.1	0.000124037	6.73148	up
MSTRG.28925.1	3.76756e-05	7.92805	up
MSTRG.14614.1	9.32052e-06	8.79243	up
MSTRG.21763.7	2.81326e-05	-3.11119	down
MSTRG.27909.1	4.43031e-06	-8.15087	down
MSTRG.36090.3	1.06275e-05	-7.51895	down
MSTRG.57847.1	0.000545854	-6.88918	down
MSTRG.10574.14	4.9697e-06	-8.39626	down
MSTRG.32651.2	4.46205e-07	-10.1118	down
MSTRG.31813.1	0.000863392	3.68734	up
MSTRG.12296.2	2.54743e-05	6.17316	up
MSTRG.45935.1	1.30503e-06	8.449	up
MSTRG.50624.3	7.33504e-10	-10.0634	down
MSTRG.46250.18	4.96977e-06	-10.7762	down
MSTRG.23896.2	0.000581174	-7.52771	down
MSTRG.28352.1	0.000335496	-5.97464	down
MSTRG.13581.1	0.000603897	-6.73211	down
MSTRG.40336.1	3.11938e-08	9.66417	up
MSTRG.3607.3	0.00048432	-5.36051	down
MSTRG.40642.1	6.88852e-05	6.94964	up
MSTRG.8331.1	0.000109312	7.16962	up
MSTRG.137.18	0.000828128	-7.01717	down
MSTRG.53862.1	3.33049e-07	-9.00228	down
MSTRG.49870.3	0.000192922	-9.05335	down
MSTRG.22675.5	1.85108e-07	-7.6795	down
MSTRG.53582.1	1.37527e-05	-9.9402	down
MSTRG.55596.1	0.000119556	7.3225	up
MSTRG.5516.2	1.69628e-06	10.6871	up
MSTRG.33062.1	0.000229618	-7.31612	down
MSTRG.21856.7	9.63632e-05	-8.44891	down
MSTRG.23189.1	0.00066512	-6.46241	down
MSTRG.47094.19	1.18297e-05	-6.94125	down
MSTRG.6118.2	2.81326e-05	-9.63267	down
MSTRG.42814.1	0.00042922	-6.84903	down
MSTRG.53769.5	0.000380713	6.99602	up
MSTRG.53769.9	0.00087539	6.26531	up
MSTRG.818.5	1.32135e-08	-10.934	down
MSTRG.6452.2	6.35656e-05	5.61029	up
MSTRG.38207.8	0.000184289	5.07336	up
MSTRG.5387.1	5.39083e-05	-8.77481	down
MSTRG.3374.1	1.85255e-05	-7.29564	down
MSTRG.54873.1	1.73791e-05	7.51111	up
MSTRG.28806.1	0.000348652	-7.6108	down
MSTRG.28806.4	4.3454e-05	-7.7914	down
MSTRG.54515.1	0.00061424	-3.53435	down
MSTRG.18388.2	4.32945e-05	-3.76874	down
MSTRG.16239.8	0.000410568	6.23915	up
MSTRG.22202.3	0.00018552	-7.73033	down
MSTRG.50842.1	0.000128305	4.40833	up
MSTRG.41096.1	0.000617318	6.2233	up
MSTRG.47258.1	1.95483e-07	-5.94364	down
MSTRG.55460.2	2.83641e-07	7.90597	up
MSTRG.20522.7	2.22888e-05	7.17541	up
MSTRG.51199.1	0.000828128	6.03715	up
MSTRG.20584.1	0.000298184	-9.49971	down
MSTRG.35555.7	3.12813e-06	-8.5499	down
MSTRG.40766.1	0.000358604	-6.75678	down
MSTRG.20372.14	8.47626e-05	-9.70489	down
MSTRG.20206.1	0.000280465	6.32402	up
MSTRG.6913.4	1.44906e-05	-7.80911	down
MSTRG.43417.6	8.44087e-06	-8.89418	down
MSTRG.30499.1	0.000268395	-7.22353	down
MSTRG.7037.1	0.000514022	5.89549	up
MSTRG.24302.6	3.04767e-05	-8.81667	down
MSTRG.9198.11	1.42067e-05	-6.20419	down
MSTRG.46888.1	0.000125969	6.84953	up
MSTRG.33160.1	0.000180407	6.24131	up
MSTRG.27345.6	0.000553129	2.95884	up
MSTRG.12997.9	0.000288764	-6.71736	down
MSTRG.42075.1	0.000693137	5.88631	up
MSTRG.28039.14	1.99361e-10	-10.2544	down
MSTRG.1839.38	0.000338819	4.25299	up
MSTRG.8281.1	1.04668e-05	-8.85356	down
MSTRG.6849.2	0.000562003	-6.19867	down
MSTRG.12136.1	2.83439e-05	-7.2995	down
MSTRG.32513.1	0.000689863	5.08661	up
MSTRG.10574.23	1.7195e-05	-8.76414	down
MSTRG.41776.2	1.70163e-06	10.0684	up
MSTRG.468.3	0.000212858	-7.14739	down
MSTRG.43431.1	1.88246e-05	-3.98069	down
MSTRG.39320.6	0.000423179	-9.41543	down
MSTRG.6768.4	1.59039e-05	-7.43783	down
MSTRG.15438.1	3.47257e-05	7.43702	up
MSTRG.8943.3	2.58677e-05	-5.48467	down
MSTRG.46250.26	2.20306e-07	-9.78248	down
MSTRG.49376.1	0.00040003	-6.96495	down
MSTRG.22202.8	7.54236e-06	-10.7981	down
MSTRG.22202.5	2.70074e-08	-11.8837	down
MSTRG.22202.7	4.5167e-10	-11.7339	down
MSTRG.22202.1	1.32111e-06	-12.4694	down
MSTRG.9803.4	2.58677e-05	-7.43566	down
MSTRG.14350.1	8.57122e-05	6.43438	up
MSTRG.27977.14	1.085e-05	-7.18059	down
MSTRG.13585.1	8.63325e-05	-2.31956	down
MSTRG.7815.12	3.94639e-06	-3.75812	down
MSTRG.23858.11	0.000693212	-4.0677	down
MSTRG.36444.1	0.000946072	-6.29658	down
MSTRG.7318.12	0.000527216	6.67398	up

## Sheet: AD VS EGG
Table S4. Differential expression of lncRNAs at four different stages of Clonorchis sinensis.
Table S4-4. Differential expression of lncRNAs of Clonorchis sinensis between adults and eggs.
#ID	FDR	log2FC	regulated
MSTRG.7039.1	0.000724241	9.92793	up
MSTRG.25463.10	0.000341493	-2.28873	down
MSTRG.41569.15	6.18385e-06	8.3213	up
MSTRG.2716.1	1.44643e-05	8.44189	up
MSTRG.10881.13	0.000559724	2.54423	up
MSTRG.6961.5	0.000908821	7.70445	up
MSTRG.35598.2	0.000914346	-5.9892	down
MSTRG.37606.1	0.000940953	-6.08953	down
MSTRG.26863.2	8.29707e-05	7.80643	up
MSTRG.25463.9	3.79775e-14	11.8055	up
MSTRG.10516.1	9.16586e-06	8.06606	up
MSTRG.44154.6	2.53805e-05	6.60599	up
MSTRG.55569.13	5.68016e-06	8.41737	up
MSTRG.20399.9	0.000164695	-1.48253	down
MSTRG.18726.6	0.000210257	-7.02835	down
MSTRG.2109.1	0.000674761	6.84372	up
MSTRG.54575.2	0.000113232	6.62348	up
MSTRG.70.8	0.000113232	7.39185	up
MSTRG.16043.4	0.000728893	-6.30488	down
MSTRG.11857.1	0.00012932	2.52716	up
MSTRG.39326.4	3.57622e-07	-8.802	down
MSTRG.50126.1	6.18385e-06	-8.7872	down
MSTRG.6400.1	0.000506182	7.81415	up
MSTRG.42122.25	5.87282e-06	3.35213	up
MSTRG.16524.12	1.96308e-06	4.30105	up
MSTRG.56701.2	0.000113232	6.98053	up
MSTRG.39752.1	2.14868e-05	7.18796	up
MSTRG.5330.5	0.000480777	5.73981	up
MSTRG.42958.12	4.29859e-05	-6.91952	down
MSTRG.45521.2	0.000551959	3.23852	up
MSTRG.23286.1	0.000936637	-6.32187	down
MSTRG.22158.1	3.30814e-05	7.30546	up
MSTRG.30038.8	0.0006359	-6.18437	down
MSTRG.7053.2	3.046e-05	12.5367	up
MSTRG.9177.1	0.000292114	5.6906	up
MSTRG.13685.4	0.000531087	4.46476	up
MSTRG.18913.23	1.57288e-18	30	up
MSTRG.22711.3	1.01559e-05	7.62949	up
MSTRG.10170.5	2.08897e-05	8.06912	up
MSTRG.12882.52	0.000393884	-7.37125	down
MSTRG.3368.2	2.1915e-05	8.25602	up
MSTRG.23203.1	0.000605022	-7.28879	down
MSTRG.51905.1	0.000836906	-6.46809	down
MSTRG.8732.1	8.29707e-05	7.73435	up
MSTRG.10547.1	0.000605097	4.90755	up
MSTRG.35704.1	4.77577e-05	8.07768	up
MSTRG.6451.1	1.20831e-06	11.268	up
MSTRG.39011.2	2.1915e-05	8.16214	up
MSTRG.19818.12	0.000105115	5.44705	up
MSTRG.14510.1	2.1915e-05	8.6315	up
MSTRG.25751.1	1.20831e-06	6.37144	up
MSTRG.40292.12	8.32489e-14	12.3522	up
MSTRG.38407.1	0.000605022	4.53459	up
MSTRG.48133.3	0.000218034	6.06118	up
MSTRG.858.1	2.14868e-05	8.48637	up
MSTRG.12909.1	0.000393884	-3.05213	down
MSTRG.18192.3	4.43767e-05	7.57314	up
MSTRG.51123.7	1.99678e-05	9.64277	up
MSTRG.50703.15	2.11612e-05	9.29616	up
MSTRG.991.7	3.09674e-05	9.62522	up
MSTRG.14614.1	1.23615e-05	11.0119	up
MSTRG.41944.2	0.000189369	-6.95761	down
MSTRG.19910.3	4.60621e-05	-8.84957	down
MSTRG.8740.2	8.29707e-05	6.95836	up
MSTRG.53769.3	0.000218034	5.29286	up
MSTRG.14352.1	1.23615e-05	9.76078	up
MSTRG.41668.3	1.12676e-08	4.84585	up
MSTRG.16239.8	5.57626e-05	7.14176	up
MSTRG.39320.6	1.23615e-05	-7.37624	down
MSTRG.31856.2	0.000218034	6.38114	up
