# Supplementary material for: Revealing the dynamic whole transcriptome landscape of Clonorchis sinensis: Insights into the regulatory roles of noncoding RNAs and microtubule-related genes in development
Source: PLoS Negl Trop Dis. 2024 Jul 11;18(7):e0012311. doi: 10.1371/journal.pntd.0012311 (PMC11265684; doi:10.1371/journal.pntd.0012311)
Supplement: S5 Table — (XLSX) [file pntd.0012311.s007.xlsx]

## Sheet: EGG VS M
Table S5. Differential expression of miRNAs at four different stages of Clonorchis sinensis.
Table S5-1. Differential expression of miRNAs of Clonorchis sinensis between eggs and metacercariae.
#ID	FDR	log2FC	regulated
fhe-miR-96	2.08075e-16	2.82721	up
sme-miR-749	0.000314712	-7.55599	down
novel_miR_1002	2.69439e-48	5.92086	up
novel_miR_1007	0.000296947	-1.37118	down
novel_miR_1010	0.00047307	1.12376	up
novel_miR_1022	0.000753061	2.52099	up
novel_miR_1024	0.000150971	1.82385	up
novel_miR_1036	0.000169183	-3.37269	down
novel_miR_1048	1.16529e-05	-2.53057	down
novel_miR_1061	6.3228e-08	-1.65391	down
novel_miR_1062	0.000314712	2.31469	up
novel_miR_1078	2.87216e-05	-1.71542	down
novel_miR_1088	3.85466e-14	-4.86825	down
novel_miR_1100	0.000918946	3.86165	up
novel_miR_1103	4.36201e-07	5.27616	up
novel_miR_1109	2.36266e-08	-4.7956	down
novel_miR_1111	2.20638e-11	2.55442	up
novel_miR_1119	0.000778795	-2.99865	down
novel_miR_1122	1.20377e-07	2.34145	up
novel_miR_1126	1.98768e-07	-3.54826	down
novel_miR_1132	3.42055e-16	3.19689	up
novel_miR_1141	2.19447e-08	-1.43842	down
novel_miR_1145	2.06166e-05	4.82986	up
novel_miR_115	1.98632e-05	2.03577	up
novel_miR_1161	0.000184118	5.1855	up
novel_miR_1196	9.57821e-05	3.51809	up
novel_miR_1205	0.000474815	-1.10269	down
novel_miR_1215	7.40279e-06	-3.2557	down
novel_miR_1268	2.30495e-07	3.61531	up
novel_miR_1276	3.42055e-16	3.19689	up
novel_miR_128	7.36779e-05	4.58309	up
novel_miR_1280	0.000218443	5.18261	up
novel_miR_1289	8.93389e-07	4.272	up
novel_miR_1296	4.36201e-07	3.81619	up
novel_miR_1303	0.000833649	3.88813	up
novel_miR_1328	4.33763e-28	8.6024	up
novel_miR_1332	3.17568e-08	-3.05557	down
novel_miR_1340	2.57738e-05	4.77944	up
novel_miR_1341	0.00047307	1.12376	up
novel_miR_1347	0.000979176	4.69773	up
novel_miR_1376	0.000536656	-6.97958	down
novel_miR_1377	3.24596e-05	4.64244	up
novel_miR_1382	3.94506e-06	1.59239	up
novel_miR_1392	1.91598e-07	3.40184	up
novel_miR_1395	0.000275906	4.17533	up
novel_miR_1418	3.74916e-09	4.13748	up
novel_miR_1419	4.86547e-08	4.07923	up
novel_miR_1422	0.000748332	4.78337	up
novel_miR_1423	3.10287e-05	2.07073	up
novel_miR_1437	4.41614e-25	-4.77947	down
novel_miR_1442	0.000832255	2.11212	up
novel_miR_1446	1.50005e-07	-2.22346	down
novel_miR_1460	1.52216e-05	-2.0667	down
novel_miR_1464	1.98163e-06	6.5419	up
novel_miR_1469	3.6515e-14	-2.72841	down
novel_miR_1477	2.75435e-34	-5.37046	down
novel_miR_1485	1.98632e-05	-2.96015	down
novel_miR_1489	0.000368487	3.57877	up
novel_miR_1495	1.1465e-09	-2.18674	down
novel_miR_1499	5.02263e-56	-4.87878	down
novel_miR_15	1.11883e-11	4.31277	up
novel_miR_1508	6.81276e-23	2.95067	up
novel_miR_152	8.42414e-10	3.50421	up
novel_miR_154	2.09826e-05	3.05232	up
novel_miR_155	1.95047e-46	6.30497	up
novel_miR_1551	2.92635e-34	4.25511	up
novel_miR_1575	0.000870791	4.81399	up
novel_miR_1588	1.43044e-07	2.25417	up
novel_miR_1598	3.12706e-06	2.54151	up
novel_miR_1638	0.000142562	-2.92106	down
novel_miR_1641	1.91573e-30	-6.17437	down
novel_miR_1642	5.41057e-23	2.40469	up
novel_miR_1646	1.26148e-07	5.69822	up
novel_miR_1662	6.88949e-38	-6.86631	down
novel_miR_1666	1.64583e-05	4.97407	up
novel_miR_1675	0.000933248	3.3704	up
novel_miR_1688	2.38206e-08	3.04176	up
novel_miR_1692	0.000278691	3.20292	up
novel_miR_1693	4.50607e-18	2.81872	up
novel_miR_1704	2.72117e-09	2.72994	up
novel_miR_1713	0.000638935	4.86062	up
novel_miR_1729	0.000428992	5.20226	up
novel_miR_1738	2.20638e-11	2.55442	up
novel_miR_1742	9.40588e-05	5.31344	up
novel_miR_1754	0.000179366	5.28565	up
novel_miR_1758	1.65011e-50	-8.71559	down
novel_miR_1782	0.000297011	2.55477	up
novel_miR_1795	0.000514353	4.01361	up
novel_miR_1808	1.18922e-15	-6.49255	down
novel_miR_1809	7.36779e-05	3.35105	up
novel_miR_1812	6.44617e-06	-5.55369	down
novel_miR_1838	0.000153504	1.46078	up
novel_miR_1847	7.14687e-16	2.18758	up
novel_miR_1854	2.29061e-13	3.01512	up
novel_miR_1870	3.96144e-08	4.08341	up
novel_miR_1886	7.00527e-08	-1.91088	down
novel_miR_1889	9.05326e-06	4.93266	up
novel_miR_1898	3.74916e-09	-7.81647	down
novel_miR_1899	1.71761e-05	4.85697	up
novel_miR_1900	6.13256e-28	3.80691	up
novel_miR_1903	0.000139767	-2.37755	down
novel_miR_1910	0.000321907	2.81662	up
novel_miR_1916	3.88258e-20	-7.31823	down
novel_miR_1921	8.60181e-21	2.66244	up
novel_miR_1930	4.40405e-06	-2.91928	down
novel_miR_1933	0.00047307	1.12376	up
novel_miR_1943	0.000184118	5.1855	up
novel_miR_1946	0.000101858	-2.26147	down
novel_miR_1947	0.000918946	-6.63669	down
novel_miR_195	2.33903e-156	7.76289	up
novel_miR_196	3.03719e-07	2.20635	up
novel_miR_1981	1.2992e-11	-6.08023	down
novel_miR_1994	1.17446e-06	3.98809	up
novel_miR_2004	2.26894e-18	-3.92141	down
novel_miR_2023	3.70309e-21	4.18523	up
novel_miR_2025	6.21853e-06	1.67692	up
novel_miR_203	4.77238e-12	2.32857	up
novel_miR_2032	2.63707e-08	2.58077	up
novel_miR_2070	1.98424e-14	9.78229	up
novel_miR_2078	2.8435e-29	-5.81993	down
novel_miR_2092	1.52216e-05	-2.78937	down
novel_miR_212	0.000246029	4.21264	up
novel_miR_2132	4.10218e-10	5.31965	up
novel_miR_2142	7.05365e-07	-2.63457	down
novel_miR_2160	1.94451e-18	2.57752	up
novel_miR_2165	0.000582866	1.68051	up
novel_miR_2182	9.37033e-05	2.61304	up
novel_miR_2183	3.64986e-10	-2.68109	down
novel_miR_2186	1.28097e-09	-3.66986	down
novel_miR_2190	0.000219817	-2.86502	down
novel_miR_22	0.000893309	3.91893	up
novel_miR_2200	0.000832255	2.08063	up
novel_miR_2217	0.000727165	-2.14952	down
novel_miR_2225	7.57457e-45	-5.41318	down
novel_miR_2226	4.85996e-05	1.32846	up
novel_miR_225	8.08283e-05	5.44	up
novel_miR_2255	0.000918946	3.49997	up
novel_miR_2270	0.000321121	3.13148	up
novel_miR_2280	1.35535e-46	-5.01437	down
novel_miR_2291	2.1306e-06	6.47912	up
novel_miR_2298	2.97619e-05	3.25128	up
novel_miR_2305	7.32168e-61	-9.03192	down
novel_miR_2316	2.36476e-17	1.6965	up
novel_miR_2347	0.000314712	1.65407	up
novel_miR_2351	0.000428992	-4.52667	down
novel_miR_2379	6.62024e-13	-2.57667	down
novel_miR_238	4.86639e-05	3.30849	up
novel_miR_2381	0.000147836	4.33293	up
novel_miR_24	7.29825e-07	3.21176	up
novel_miR_252	0.000120397	5.32012	up
novel_miR_263	1.50005e-07	4.32316	up
novel_miR_265	3.94506e-06	1.59239	up
novel_miR_276	0.000219817	5.17027	up
novel_miR_281	8.02882e-07	-2.06194	down
novel_miR_294	0.000142562	-2.92106	down
novel_miR_297	4.09525e-05	5.71307	up
novel_miR_300	5.50571e-15	-2.32285	down
novel_miR_31	1.18913e-26	-3.79109	down
novel_miR_310	6.66673e-05	3.30702	up
novel_miR_319	2.08571e-07	6.95841	up
novel_miR_329	0.00030706	5.04193	up
novel_miR_33	8.92466e-07	4.10178	up
novel_miR_336	1.2112e-06	1.78483	up
novel_miR_361	5.0439e-14	3.63648	up
novel_miR_363	0.000296947	5.03224	up
novel_miR_367	4.33476e-15	5.11784	up
novel_miR_37	0.000166505	-2.09679	down
novel_miR_376	1.12432e-11	-2.93572	down
novel_miR_380	0.000482536	3.47334	up
novel_miR_382	4.18862e-07	4.3382	up
novel_miR_39	1.6555e-09	7.77237	up
novel_miR_397	9.07544e-05	2.82223	up
novel_miR_400	8.50056e-09	-4.90943	down
novel_miR_42	5.68096e-13	3.6947	up
novel_miR_44	1.37152e-08	-9.36869	down
novel_miR_451	0.000190992	3.69833	up
novel_miR_452	0.000426986	4.08077	up
novel_miR_476	3.69876e-06	-2.95437	down
novel_miR_495	3.97924e-21	2.01565	up
novel_miR_506	0.000918946	4.04059	up
novel_miR_507	6.13607e-11	3.83244	up
novel_miR_508	4.07074e-06	3.44185	up
novel_miR_512	2.90871e-08	5.96723	up
novel_miR_525	0.000142562	-2.92106	down
novel_miR_528	4.49438e-204	-4.11841	down
novel_miR_529	6.16072e-11	3.06614	up
novel_miR_543	1.13327e-10	2.22854	up
novel_miR_544	1.94841e-09	-3.3422	down
novel_miR_563	2.91569e-05	3.39318	up
novel_miR_567	5.62024e-65	-8.68066	down
novel_miR_570	3.06481e-08	-1.62194	down
novel_miR_580	8.17414e-11	1.80233	up
novel_miR_584	1.39634e-12	-1.32622	down
novel_miR_604	1.64583e-05	2.92277	up
novel_miR_612	7.68335e-07	5.49933	up
novel_miR_632	2.63707e-08	2.58077	up
novel_miR_634	2.08521e-20	-1.40612	down
novel_miR_645	4.36201e-07	5.27616	up
novel_miR_678	8.22525e-05	5.4361	up
novel_miR_69	1.07707e-07	2.37272	up
novel_miR_695	0.00010078	-2.72551	down
novel_miR_698	2.14105e-31	3.19525	up
novel_miR_703	5.91264e-48	-4.8266	down
novel_miR_704	3.89014e-13	4.56281	up
novel_miR_72	8.34263e-19	6.36437	up
novel_miR_726	1.34914e-20	-3.83129	down
novel_miR_731	1.45228e-11	-3.39896	down
novel_miR_758	4.37144e-178	-9.14328	down
novel_miR_761	5.28414e-05	1.78613	up
novel_miR_765	1.87896e-12	-3.67367	down
novel_miR_769	5.23074e-08	-3.13981	down
novel_miR_770	9.29445e-19	-2.83372	down
novel_miR_772	2.52164e-19	2.93692	up
novel_miR_775	0.000321434	-2.57563	down
novel_miR_782	7.8115e-08	4.53151	up
novel_miR_793	1.26148e-07	4.59877	up
novel_miR_797	1.15396e-05	-1.92834	down
novel_miR_805	1.26148e-07	4.59877	up
novel_miR_816	0.000321907	-3.67728	down
novel_miR_82	9.89772e-06	5.87684	up
novel_miR_827	2.91569e-05	3.25199	up
novel_miR_830	0.000540333	-1.22176	down
novel_miR_837	9.95304e-07	-4.93942	down
novel_miR_853	5.07522e-28	6.0222	up
novel_miR_871	5.35327e-13	-4.01175	down
novel_miR_880	0.000103592	-2.12592	down
novel_miR_892	0.000284835	-4.03842	down
novel_miR_9	2.1306e-06	2.39877	up
novel_miR_902	5.18862e-08	-2.72948	down
novel_miR_908	5.15023e-08	-8.7269	down
novel_miR_909	0.000136748	2.08719	up
novel_miR_916	1.53323e-179	-12.4935	down
novel_miR_939	0.000582866	2.75177	up
novel_miR_940	4.04037e-07	3.97935	up
novel_miR_95	2.6179e-10	8.42879	up
novel_miR_964	1.27634e-06	3.01477	up
novel_miR_978	0.000832255	4.79689	up
novel_miR_981	0.000234324	2.04257	up
novel_miR_986	7.49647e-32	10.3447	up
novel_miR_989	0.000572191	4.85699	up
novel_miR_998	1.16095e-13	-3.09671	down

## Sheet: M VS EM
Table S5. Differential expression of miRNAs at four different stages of Clonorchis sinensis.
Table S5-2. Differential expression of miRNAs of Clonorchis sinensis between metacercariae and excysted metacercariae.
#ID	FDR	log2FC	regulated
novel_miR_1211	2.33978e-05	21.9373	up
novel_miR_319	0.000128452	1.03831	up
novel_miR_543	3.90698e-08	0.980205	up

## Sheet: EM VS AD 
Table S5. Differential expression of miRNAs at four different stages of Clonorchis sinensis.
Table S5-3. Differential expression of miRNAs of Clonorchis sinensis between excysted metacercariae and adults.
#ID	FDR	log2FC	regulated
fhe-miR-2e	2.0378e-29	-2.57452	down
fhe-miR-96	4.24219e-38	-2.60353	down
novel_miR_100	1.06437e-06	-5.61528	down
novel_miR_1005	6.45362e-30	5.86953	up
novel_miR_1019	1.62698e-31	4.78517	up
novel_miR_102	3.19098e-06	1.79925	up
novel_miR_1020	1.8808e-09	-3.85215	down
novel_miR_1021	0.000273029	-0.918437	down
novel_miR_1022	0.000229219	-1.10332	down
novel_miR_1024	4.63438e-13	-1.85228	down
novel_miR_1025	4.34403e-07	3.14384	up
novel_miR_1036	2.74046e-05	2.81789	up
novel_miR_1039	3.89356e-05	0.791194	up
novel_miR_1040	3.28637e-05	2.341	up
novel_miR_1045	2.80785e-06	-1.97246	down
novel_miR_1048	3.29851e-05	2.00385	up
novel_miR_1049	4.83087e-07	-2.39701	down
novel_miR_1055	8.28274e-12	2.88708	up
novel_miR_1058	1.76988e-11	-3.84203	down
novel_miR_106	0.000552295	0.880834	up
novel_miR_1061	2.99862e-15	1.88762	up
novel_miR_1076	7.04945e-10	-2.69499	down
novel_miR_1088	0.000310758	3.30164	up
novel_miR_1096	0.000205512	-1.61539	down
novel_miR_1097	0.000208832	-4.08264	down
novel_miR_1100	1.01496e-09	-2.86281	down
novel_miR_1103	6.45945e-17	-2.26563	down
novel_miR_1106	0.000496085	1.62349	up
novel_miR_1107	1.55336e-05	-2.75611	down
novel_miR_1109	9.34685e-15	5.98525	up
novel_miR_1111	6.31007e-26	-2.04189	down
novel_miR_1114	0.000203261	-2.46804	down
novel_miR_1116	1.21446e-11	2.88662	up
novel_miR_1117	3.3464e-21	2.28571	up
novel_miR_1119	1.53652e-15	3.73938	up
novel_miR_112	0.000130547	-5.76956	down
novel_miR_1122	1.71181e-25	-2.5268	down
novel_miR_1124	0.00037886	2.98398	up
novel_miR_1128	5.90552e-08	3.08098	up
novel_miR_1130	0.000401769	-3.08039	down
novel_miR_1132	1.89347e-26	-2.30795	down
novel_miR_1138	5.94501e-26	3.43741	up
novel_miR_1139	5.46179e-24	8.19196	up
novel_miR_1142	2.58726e-15	1.86852	up
novel_miR_1145	6.08171e-10	-1.94645	down
novel_miR_1146	2.19885e-07	-2.06389	down
novel_miR_115	9.30782e-09	-1.8143	down
novel_miR_1159	4.83968e-05	4.42919	up
novel_miR_1160	7.14639e-08	-2.29944	down
novel_miR_1161	4.15349e-12	-3.04107	down
novel_miR_1163	3.0871e-07	-2.15765	down
novel_miR_1165	3.49964e-05	2.7389	up
novel_miR_1169	4.78122e-05	-1.90075	down
novel_miR_1176	4.28942e-08	-3.5631	down
novel_miR_1179	3.42468e-05	1.69277	up
novel_miR_118	1.21248e-07	-2.36416	down
novel_miR_1187	2.19885e-07	-2.06389	down
novel_miR_1196	1.07324e-10	-2.31152	down
novel_miR_1198	3.00995e-05	1.76986	up
novel_miR_1205	9.8435e-08	1.46969	up
novel_miR_1215	1.9995e-10	3.82647	up
novel_miR_1219	1.34922e-13	-4.26573	down
novel_miR_1237	6.04454e-06	-2.36513	down
novel_miR_124	9.04888e-13	-3.68178	down
novel_miR_1242	1.92702e-05	-5.10807	down
novel_miR_1252	1.09866e-26	2.78423	up
novel_miR_1254	0.000204049	-3.17715	down
novel_miR_1257	8.97473e-07	-2.77587	down
novel_miR_1258	1.1137e-07	1.56348	up
novel_miR_126	2.04501e-05	1.40028	up
novel_miR_1268	4.84909e-06	1.26751	up
novel_miR_1269	0.000121014	2.4161	up
novel_miR_1273	3.56101e-06	-2.20444	down
novel_miR_1275	3.19098e-06	1.79925	up
novel_miR_1276	1.89347e-26	-2.30795	down
novel_miR_128	1.91899e-16	-3.87328	down
novel_miR_1280	1.75424e-17	-4.69699	down
novel_miR_1281	2.69186e-05	-1.18863	down
novel_miR_1283	0.000546534	-2.15915	down
novel_miR_1286	6.81914e-08	2.64578	up
novel_miR_1287	4.48312e-09	3.16872	up
novel_miR_1288	8.07821e-09	-2.03626	down
novel_miR_1289	2.81361e-11	-1.97428	down
novel_miR_129	8.59187e-05	-3.23416	down
novel_miR_1296	5.29806e-22	-2.7203	down
novel_miR_1303	5.20292e-10	-2.22277	down
novel_miR_1309	0.000543903	2.33542	up
novel_miR_132	3.12152e-07	-2.8065	down
novel_miR_1328	2.9466e-12	-1.83137	down
novel_miR_1332	1.19602e-12	2.5652	up
novel_miR_1347	1.36553e-08	-6.41109	down
novel_miR_1348	0.000988201	-2.8079	down
novel_miR_1360	4.71706e-14	3.39983	up
novel_miR_1369	0.000529371	-1.94053	down
novel_miR_1386	5.93515e-07	-3.22633	down
novel_miR_139	0.000328407	0.976577	up
novel_miR_1392	4.0871e-05	-1.26245	down
novel_miR_1395	3.64154e-19	-3.95043	down
novel_miR_1397	1.4002e-28	3.14784	up
novel_miR_1402	0.000444781	-2.93894	down
novel_miR_141	1.65961e-11	3.49846	up
novel_miR_1412	3.70965e-05	-2.29344	down
novel_miR_1418	3.74882e-20	-2.51326	down
novel_miR_1419	3.53908e-07	-1.28077	down
novel_miR_1425	5.14506e-06	-3.81278	down
novel_miR_1427	6.86802e-12	2.89434	up
novel_miR_143	3.51311e-06	1.58795	up
novel_miR_1433	1.37976e-05	1.82573	up
novel_miR_1437	5.70852e-24	5.23393	up
novel_miR_1438	1.01253e-30	3.71021	up
novel_miR_1440	4.15002e-25	2.10871	up
novel_miR_1442	1.23294e-12	-2.04191	down
novel_miR_1446	4.09678e-10	2.16629	up
novel_miR_1460	2.13019e-43	3.69232	up
novel_miR_1464	3.23724e-23	-3.76556	down
novel_miR_1465	5.32137e-07	3.01526	up
novel_miR_1466	8.27029e-07	-1.77813	down
novel_miR_1470	3.82048e-16	5.92799	up
novel_miR_1471	1.37392e-12	4.1698	up
novel_miR_1477	4.43806e-14	5.27891	up
novel_miR_1479	6.45909e-15	4.00601	up
novel_miR_148	3.26888e-05	-2.85531	down
novel_miR_1483	4.68927e-05	-1.99662	down
novel_miR_1485	1.39313e-27	4.7573	up
novel_miR_1489	1.13309e-14	-2.67481	down
novel_miR_1490	6.21471e-05	-2.79245	down
novel_miR_1495	0.000115097	1.28976	up
novel_miR_1499	1.966e-13	3.08505	up
novel_miR_15	1.00171e-17	-2.4378	down
novel_miR_1501	1.17538e-08	-2.28308	down
novel_miR_1507	4.87898e-08	3.38341	up
novel_miR_1508	5.17168e-196	-5.16408	down
novel_miR_1516	3.70347e-05	7.71706	up
novel_miR_1517	1.85611e-08	1.89974	up
novel_miR_1540	2.41384e-13	3.65111	up
novel_miR_1542	0.000191515	2.62049	up
novel_miR_1543	4.42498e-10	4.39046	up
novel_miR_1545	0.000277136	-2.18933	down
novel_miR_1546	0.000274621	-1.38031	down
novel_miR_155	3.91275e-81	-4.97374	down
novel_miR_1554	3.19098e-06	1.79925	up
novel_miR_1563	3.19098e-06	1.79925	up
novel_miR_1569	0.000116492	1.19834	up
novel_miR_1571	4.79325e-06	1.69797	up
novel_miR_1575	4.59595e-09	1.77405	up
novel_miR_1576	0.000332392	3.53457	up
novel_miR_1579	1.17538e-08	-2.28308	down
novel_miR_1581	2.92133e-05	-1.61434	down
novel_miR_1583	2.88073e-08	-3.2506	down
novel_miR_1588	1.42943e-36	-3.26044	down
novel_miR_1593	0.000994183	-1.89195	down
novel_miR_1597	2.18962e-06	-2.37885	down
novel_miR_1598	1.277e-06	-0.910507	down
novel_miR_1606	0.000221968	-3.56283	down
novel_miR_1618	0.000417279	2.27432	up
novel_miR_1631	6.5517e-08	-3.15033	down
novel_miR_1641	4.69195e-14	4.36282	up
novel_miR_1646	4.3935e-34	-4.50062	down
novel_miR_165	1.20948e-11	-6.37293	down
novel_miR_166	4.5449e-08	-2.45486	down
novel_miR_1662	6.11011e-20	5.65583	up
novel_miR_1666	6.44656e-18	-1.94523	down
novel_miR_1671	9.33097e-11	2.62793	up
novel_miR_1672	0.000699956	-3.81006	down
novel_miR_1673	2.37415e-15	4.24796	up
novel_miR_1675	1.28822e-13	-3.0397	down
novel_miR_1678	2.97733e-08	-1.4844	down
novel_miR_1680	0.00068947	-1.16657	down
novel_miR_1684	0.000278746	-1.80455	down
novel_miR_1688	2.10681e-08	-1.62802	down
novel_miR_1692	6.4986e-15	-2.77903	down
novel_miR_170	1.16736e-35	3.25533	up
novel_miR_1708	4.02708e-06	-3.0156	down
novel_miR_1714	3.19098e-06	1.79925	up
novel_miR_1716	8.97065e-12	2.87693	up
novel_miR_1720	1.7099e-06	-6.60571	down
novel_miR_1738	6.31007e-26	-2.04189	down
novel_miR_1742	6.2894e-05	-1.54521	down
novel_miR_1746	1.59878e-05	-6.24262	down
novel_miR_1749	2.27928e-05	2.85931	up
novel_miR_1751	1.32015e-07	3.95554	up
novel_miR_1752	7.88445e-05	-1.61734	down
novel_miR_1754	7.83818e-11	-3.52821	down
novel_miR_1758	0.000218996	4.31018	up
novel_miR_1759	4.59595e-09	-1.53927	down
novel_miR_1764	2.5384e-41	3.6496	up
novel_miR_1770	6.00231e-05	0.94403	up
novel_miR_1777	7.48257e-13	1.91503	up
novel_miR_1778	1.92665e-07	-2.80169	down
novel_miR_1779	6.58951e-11	-2.66007	down
novel_miR_1784	8.38505e-25	4.04987	up
novel_miR_1785	6.77694e-05	3.12407	up
novel_miR_1791	2.96527e-08	-2.40388	down
novel_miR_1792	1.25366e-06	1.41075	up
novel_miR_1793	2.73905e-10	-3.17844	down
novel_miR_1795	2.31763e-15	-3.0627	down
novel_miR_1798	8.16827e-06	-1.67541	down
novel_miR_180	2.6238e-13	3.04693	up
novel_miR_1805	1.07035e-05	-6.3565	down
novel_miR_1806	6.03588e-12	2.21904	up
novel_miR_1808	3.44005e-09	7.35699	up
novel_miR_1809	0.000706251	-1.29907	down
novel_miR_1811	2.59262e-09	3.62559	up
novel_miR_1812	1.26161e-07	5.32098	up
novel_miR_1823	5.93515e-07	-3.22633	down
novel_miR_1828	8.74497e-14	-3.06269	down
novel_miR_1835	9.50151e-06	-4.53785	down
novel_miR_1836	0.000380662	3.33044	up
novel_miR_1838	6.49827e-05	1.03657	up
novel_miR_184	6.86802e-12	2.89434	up
novel_miR_1841	0.000683972	-1.64764	down
novel_miR_1845	1.88272e-10	-1.91526	down
novel_miR_1847	1.24628e-11	-1.56715	down
novel_miR_1848	2.58366e-19	2.13918	up
novel_miR_1854	3.54186e-11	-1.93582	down
novel_miR_186	5.94769e-11	2.64007	up
novel_miR_1860	1.22708e-05	-1.87179	down
novel_miR_1862	4.71685e-05	2.21382	up
novel_miR_188	0.000221968	-2.04677	down
novel_miR_1881	7.57992e-16	2.95031	up
novel_miR_189	4.36949e-14	6.25704	up
novel_miR_1890	3.28577e-13	4.28347	up
novel_miR_1892	3.83685e-06	-1.77407	down
novel_miR_1893	3.00995e-05	3.01472	up
novel_miR_1895	3.19098e-06	1.79925	up
novel_miR_1896	2.71133e-08	-1.49481	down
novel_miR_1897	0.000734093	3.26413	up
novel_miR_1899	3.29144e-19	-5.45917	down
novel_miR_1903	3.35245e-10	2.00949	up
novel_miR_1906	1.52272e-08	-6.35256	down
novel_miR_1910	5.67936e-26	-3.58331	down
novel_miR_1916	4.17936e-07	3.43797	up
novel_miR_1918	2.36213e-05	-2.23516	down
novel_miR_193	2.57324e-10	9.37496	up
novel_miR_1935	0.000126183	2.32396	up
novel_miR_1938	1.57136e-05	-3.19348	down
novel_miR_194	6.86802e-12	2.89434	up
novel_miR_1942	1.06062e-10	8.89375	up
novel_miR_1943	4.15349e-12	-3.04107	down
novel_miR_1946	1.38984e-06	1.88334	up
novel_miR_1947	4.12666e-15	6.42176	up
novel_miR_1954	1.01051e-08	-2.92374	down
novel_miR_1955	8.28274e-12	2.88708	up
novel_miR_1962	0.000204049	-3.17715	down
novel_miR_1970	1.3834e-14	3.68216	up
novel_miR_1973	3.62298e-08	2.6872	up
novel_miR_1975	3.74947e-13	3.33866	up
novel_miR_1979	2.47109e-06	1.71	up
novel_miR_1981	2.43194e-05	4.80885	up
novel_miR_1989	8.00575e-05	-1.38813	down
novel_miR_1991	4.5582e-06	-3.64828	down
novel_miR_1994	2.35049e-07	-2.16004	down
novel_miR_2	1.6235e-15	-4.36638	down
novel_miR_2006	6.4685e-14	3.81422	up
novel_miR_201	0.000247059	-5.39701	down
novel_miR_2011	2.54821e-08	2.59364	up
novel_miR_2019	2.67228e-06	2.41696	up
novel_miR_202	4.1099e-05	3.89954	up
novel_miR_2020	2.52305e-05	-3.50332	down
novel_miR_2023	1.03938e-18	-3.5603	down
novel_miR_2026	2.12405e-05	-3.72066	down
novel_miR_2032	9.02234e-25	-1.99134	down
novel_miR_2038	5.97749e-10	2.0012	up
novel_miR_2039	7.97524e-11	2.94708	up
novel_miR_2041	2.94313e-05	-1.37945	down
novel_miR_2046	6.63305e-12	-3.55247	down
novel_miR_205	3.42563e-07	1.63732	up
novel_miR_2052	5.94501e-26	3.43741	up
novel_miR_2053	1.089e-12	1.90994	up
novel_miR_206	0.000204049	-3.17715	down
novel_miR_2062	2.97733e-08	-1.4844	down
novel_miR_2065	9.56504e-06	7.40086	up
novel_miR_2067	1.55133e-06	-3.09506	down
novel_miR_2070	7.13935e-14	-2.44052	down
novel_miR_2075	4.48332e-08	1.64407	up
novel_miR_2078	3.08263e-05	2.34982	up
novel_miR_208	1.0204e-05	-6.23435	down
novel_miR_2080	1.88934e-07	3.79493	up
novel_miR_2088	5.14771e-11	-3.61677	down
novel_miR_209	1.3783e-10	3.07488	up
novel_miR_2093	9.16391e-20	2.84516	up
novel_miR_21	2.1492e-25	3.72502	up
novel_miR_210	5.225e-06	-6.41912	down
novel_miR_2102	1.21446e-11	2.88662	up
novel_miR_2109	1.97433e-10	-2.52586	down
novel_miR_2115	5.53763e-10	1.76499	up
novel_miR_212	1.51482e-17	-4.17857	down
novel_miR_2121	6.02894e-05	4.4765	up
novel_miR_2126	3.20939e-10	-3.14876	down
novel_miR_2128	2.5985e-08	-3.19409	down
novel_miR_2132	5.80645e-06	-1.36742	down
novel_miR_2135	0.00073696	-1.73532	down
novel_miR_2136	3.26888e-05	-5.98941	down
novel_miR_2142	2.85435e-65	5.79457	up
novel_miR_2147	3.01049e-09	8.4023	up
novel_miR_2150	0.000771572	5.61454	up
novel_miR_2152	0.000275932	1.96592	up
novel_miR_2160	9.16391e-20	2.84387	up
novel_miR_2167	8.47307e-09	5.10275	up
novel_miR_2170	6.77694e-05	1.00497	up
novel_miR_2177	0.000273436	-2.84659	down
novel_miR_2181	4.81264e-06	-3.03906	down
novel_miR_2183	3.77851e-22	4.74863	up
novel_miR_2186	1.09739e-12	3.06549	up
novel_miR_219	2.33385e-17	1.72651	up
novel_miR_2198	1.33689e-07	-3.75778	down
novel_miR_22	4.45922e-16	-3.32964	down
novel_miR_220	1.0279e-08	4.16059	up
novel_miR_2200	1.66723e-06	-1.69074	down
novel_miR_2207	1.85423e-08	1.79202	up
novel_miR_2209	6.28584e-06	-1.90972	down
novel_miR_221	0.000465378	-5.37754	down
novel_miR_2212	1.99398e-27	4.71513	up
novel_miR_2217	1.78994e-05	2.02047	up
novel_miR_2218	1.78743e-05	-3.84297	down
novel_miR_222	0.000221968	-2.04677	down
novel_miR_2225	2.23989e-09	2.15871	up
novel_miR_2227	6.95678e-07	1.7188	up
novel_miR_2235	5.47983e-07	2.0926	up
novel_miR_2241	2.07442e-10	8.70668	up
novel_miR_2242	1.33877e-09	1.09786	up
novel_miR_2244	2.12405e-05	4.61745	up
novel_miR_2255	0.000191685	-1.37643	down
novel_miR_2272	0.000573728	1.29589	up
novel_miR_2278	7.63316e-17	3.01389	up
novel_miR_2279	6.86802e-12	2.89434	up
novel_miR_228	7.50511e-07	3.61104	up
novel_miR_2280	4.59595e-09	2.65129	up
novel_miR_2287	5.13109e-05	-3.1178	down
novel_miR_2291	6.31125e-20	-3.53317	down
novel_miR_2296	0.000571895	-2.37439	down
novel_miR_2297	1.62765e-14	3.78945	up
novel_miR_2298	2.66037e-21	-4.35955	down
novel_miR_2300	2.59917e-19	2.8172	up
novel_miR_2305	1.153e-66	10.1535	up
novel_miR_2306	1.27689e-07	2.81458	up
novel_miR_2309	1.16598e-08	-3.01983	down
novel_miR_2313	0.000195118	-1.17144	down
novel_miR_2316	2.33752e-24	-2.60217	down
novel_miR_2322	0.000376966	-3.67927	down
novel_miR_2325	1.56935e-05	5.1497	up
novel_miR_2328	1.88831e-16	6.36794	up
novel_miR_2329	1.56935e-05	5.1497	up
novel_miR_2332	6.88545e-08	4.60137	up
novel_miR_2337	4.0311e-05	-2.92367	down
novel_miR_2338	3.11039e-05	-3.65427	down
novel_miR_2340	5.93515e-07	-3.12798	down
novel_miR_2345	1.03106e-16	-3.13398	down
novel_miR_2346	8.09255e-08	-1.84965	down
novel_miR_2347	0.000571895	-0.78138	down
novel_miR_2349	1.60117e-07	-3.99885	down
novel_miR_2357	0.000844984	1.71038	up
novel_miR_2364	2.08732e-13	3.5114	up
novel_miR_2371	7.76943e-07	2.11769	up
novel_miR_2375	8.28274e-12	2.88708	up
novel_miR_2379	1.06204e-05	2.05358	up
novel_miR_2381	1.00567e-16	-2.73613	down
novel_miR_2383	5.93515e-07	-3.22633	down
novel_miR_2385	7.16092e-13	2.27415	up
novel_miR_2388	2.68833e-05	1.8403	up
novel_miR_24	4.14086e-16	-2.28299	down
novel_miR_245	1.24746e-14	3.80319	up
novel_miR_252	5.63233e-09	-1.90613	down
novel_miR_263	4.53899e-05	-0.911228	down
novel_miR_274	1.0729e-09	-1.70695	down
novel_miR_289	4.46527e-12	3.3076	up
novel_miR_29	3.26888e-05	-5.98941	down
novel_miR_292	3.24121e-14	4.00237	up
novel_miR_293	4.76773e-05	-1.75228	down
novel_miR_296	1.57136e-05	1.49599	up
novel_miR_297	5.80856e-07	-1.54722	down
novel_miR_300	0.000148026	1.30168	up
novel_miR_306	1.52113e-17	4.81973	up
novel_miR_31	4.45734e-16	3.41859	up
novel_miR_310	5.5326e-12	-1.82787	down
novel_miR_312	0.000240126	-1.19827	down
novel_miR_319	3.50462e-13	-3.27307	down
novel_miR_32	6.99479e-05	4.45349	up
novel_miR_320	0.000204049	-3.17715	down
novel_miR_329	3.49137e-09	-2.20458	down
novel_miR_33	7.55794e-29	-3.08532	down
novel_miR_336	1.06437e-06	-1.10042	down
novel_miR_338	7.80862e-08	-7.28218	down
novel_miR_34	1.48475e-05	-2.7619	down
novel_miR_344	0.000204049	-3.17715	down
novel_miR_345	2.67599e-21	-4.18858	down
novel_miR_349	7.67001e-05	-2.7333	down
novel_miR_352	0.000134276	4.85594	up
novel_miR_363	0.000148538	-1.22885	down
novel_miR_366	2.79347e-17	3.14156	up
novel_miR_369	0.000859702	-2.7457	down
novel_miR_37	2.12405e-05	2.11295	up
novel_miR_370	0.000147073	-1.53324	down
novel_miR_372	9.51536e-12	1.69358	up
novel_miR_377	2.3541e-05	2.84479	up
novel_miR_382	1.17448e-51	-4.9476	down
novel_miR_383	1.52334e-13	4.10738	up
novel_miR_386	7.87024e-07	-3.05397	down
novel_miR_388	2.97486e-06	-1.50943	down
novel_miR_394	2.09816e-05	2.73463	up
novel_miR_395	0.000353897	1.05605	up
novel_miR_396	6.52188e-16	3.34921	up
novel_miR_40	6.03015e-05	-1.98051	down
novel_miR_400	2.01551e-12	5.97703	up
novel_miR_401	5.28762e-09	8.22088	up
novel_miR_404	4.54483e-05	5.47778	up
novel_miR_42	5.29806e-22	-2.60763	down
novel_miR_432	4.1489e-05	-2.93361	down
novel_miR_434	4.55004e-12	6.8956	up
novel_miR_44	0.000530945	4.58732	up
novel_miR_441	2.5e-26	3.04336	up
novel_miR_444	1.79425e-06	-3.83853	down
novel_miR_445	1.97433e-10	-2.65761	down
novel_miR_449	7.04945e-10	2.55904	up
novel_miR_451	1.04603e-16	-2.82313	down
novel_miR_452	1.99957e-14	-2.92902	down
novel_miR_463	3.19098e-06	1.79925	up
novel_miR_468	1.97996e-11	5.31022	up
novel_miR_471	0.000221968	-2.04677	down
novel_miR_476	6.19514e-05	2.05701	up
novel_miR_478	0.000246858	1.35014	up
novel_miR_479	4.91167e-13	-3.95737	down
novel_miR_48	6.44739e-06	-6.35547	down
novel_miR_480	3.23616e-23	3.38436	up
novel_miR_485	0.000908644	-2.06193	down
novel_miR_491	6.31279e-06	-3.61773	down
novel_miR_495	2.12902e-05	-1.98674	down
novel_miR_500	2.7936e-09	-3.48725	down
novel_miR_507	4.54053e-07	-1.40052	down
novel_miR_512	1.17158e-12	-2.00967	down
novel_miR_519	3.6733e-05	-1.58119	down
novel_miR_526	0.000328407	2.06951	up
novel_miR_528	2.80785e-06	1.30797	up
novel_miR_529	6.12445e-26	-3.13848	down
novel_miR_538	3.19098e-06	-1.62238	down
novel_miR_541	8.31848e-08	-2.74986	down
novel_miR_543	8.04241e-55	2.83406	up
novel_miR_544	9.99507e-15	2.75025	up
novel_miR_545	2.47109e-06	1.71	up
novel_miR_551	1.26955e-05	-3.55601	down
novel_miR_553	2.58937e-24	2.68551	up
novel_miR_557	2.05212e-05	-1.4189	down
novel_miR_558	2.54361e-17	4.8506	up
novel_miR_561	6.90199e-05	-3.06547	down
novel_miR_562	9.14218e-07	1.35277	up
novel_miR_563	8.49878e-07	-1.51657	down
novel_miR_567	9.79474e-105	10.3193	up
novel_miR_571	7.38314e-08	7.73089	up
novel_miR_580	7.6476e-23	-2.66487	down
novel_miR_582	8.10293e-07	-6.89507	down
novel_miR_584	5.45005e-46	3.19163	up
novel_miR_585	5.10602e-08	1.28542	up
novel_miR_586	0.000573728	1.29589	up
novel_miR_595	1.46298e-07	-7.0709	down
novel_miR_596	4.5852e-09	1.57857	up
novel_miR_598	6.86802e-12	2.89434	up
novel_miR_599	2.09816e-05	1.24699	up
novel_miR_604	7.34814e-08	-1.81003	down
novel_miR_609	7.66283e-23	2.52709	up
novel_miR_61	4.71685e-05	3.77683	up
novel_miR_610	2.31281e-29	3.96331	up
novel_miR_611	4.71685e-05	3.77683	up
novel_miR_612	7.97464e-17	-2.59713	down
novel_miR_617	0.000752108	-2.52157	down
novel_miR_624	1.12972e-15	2.98109	up
novel_miR_626	7.67703e-55	4.538	up
novel_miR_630	1.59434e-19	2.61694	up
novel_miR_632	9.02234e-25	-1.99134	down
novel_miR_634	1.11472e-25	2.116	up
novel_miR_636	2.8265e-07	3.39246	up
novel_miR_637	6.77694e-05	-1.7133	down
novel_miR_64	0.000215451	-3.07999	down
novel_miR_640	0.000341183	1.62296	up
novel_miR_645	6.45945e-17	-2.26563	down
novel_miR_65	3.15227e-05	-2.74621	down
novel_miR_650	1.11419e-06	2.24459	up
novel_miR_658	3.18606e-07	-2.79366	down
novel_miR_665	4.91167e-13	-3.32798	down
novel_miR_672	4.30992e-11	3.0745	up
novel_miR_683	0.00098307	-2.33528	down
novel_miR_689	7.47844e-11	-2.74705	down
novel_miR_690	0.000167512	-1.73472	down
novel_miR_696	0.000221968	-1.6077	down
novel_miR_698	2.03603e-05	-1.33867	down
novel_miR_703	4.8562e-13	3.1101	up
novel_miR_704	2.807e-21	-2.06951	down
novel_miR_706	4.66953e-27	4.11813	up
novel_miR_71	3.05996e-05	-2.44699	down
novel_miR_712	0.000199703	-1.23929	down
novel_miR_713	2.3541e-05	-5.02732	down
novel_miR_716	0.00092147	-4.26382	down
novel_miR_72	2.98962e-36	-2.80215	down
novel_miR_722	0.000695712	-2.12751	down
novel_miR_724	1.22661e-07	3.21579	up
novel_miR_726	0.000280281	2.14541	up
novel_miR_728	6.98699e-07	1.53911	up
novel_miR_729	2.40423e-15	2.71811	up
novel_miR_731	3.41245e-21	4.04669	up
novel_miR_732	0.000257445	-1.94394	down
novel_miR_737	2.79789e-06	3.43928	up
novel_miR_740	2.71989e-06	2.58516	up
novel_miR_742	6.86802e-12	2.89434	up
novel_miR_749	6.83593e-05	-3.05135	down
novel_miR_754	0.000491787	1.57443	up
novel_miR_756	5.43163e-31	3.6902	up
novel_miR_758	0.000191865	4.99848	up
novel_miR_76	7.23951e-07	2.86435	up
novel_miR_761	2.53603e-08	-1.75599	down
novel_miR_768	1.30264e-09	-2.65071	down
novel_miR_769	4.32541e-07	2.1269	up
novel_miR_775	4.97022e-09	2.47674	up
novel_miR_776	0.000369037	-3.09754	down
novel_miR_782	6.45124e-28	-3.1449	down
novel_miR_785	2.01095e-05	-2.66043	down
novel_miR_793	8.21737e-15	-1.93879	down
novel_miR_795	0.00010424	1.00124	up
novel_miR_799	0.000705796	-1.64063	down
novel_miR_802	1.19602e-12	2.78285	up
novel_miR_803	9.05066e-13	2.48103	up
novel_miR_805	2.31763e-15	-1.95533	down
novel_miR_806	3.26888e-05	-5.98941	down
novel_miR_807	5.96089e-06	2.52886	up
novel_miR_816	2.07442e-10	5.58612	up
novel_miR_819	4.97022e-09	-2.59982	down
novel_miR_82	6.44718e-27	-4.61878	down
novel_miR_822	2.01095e-05	-2.66043	down
novel_miR_825	2.89585e-09	3.76375	up
novel_miR_827	3.02367e-15	-2.00927	down
novel_miR_828	3.97826e-05	1.30751	up
novel_miR_83	1.55336e-05	-2.75611	down
novel_miR_830	6.86638e-08	1.36248	up
novel_miR_839	2.86512e-05	-6.08773	down
novel_miR_840	0.000110994	1.0147	up
novel_miR_843	6.31279e-06	-3.61773	down
novel_miR_853	2.22025e-09	-1.72498	down
novel_miR_856	1.17857e-13	4.9852	up
novel_miR_86	0.00032055	1.98125	up
novel_miR_869	7.96553e-12	2.77081	up
novel_miR_871	2.7259e-20	4.61092	up
novel_miR_880	4.52704e-56	5.75057	up
novel_miR_889	1.71393e-08	1.9351	up
novel_miR_892	6.14142e-16	7.32561	up
novel_miR_894	7.96553e-12	-2.15119	down
novel_miR_898	1.00942e-08	-3.36454	down
novel_miR_9	2.69603e-08	1.57788	up
novel_miR_909	1.37877e-14	-1.98818	down
novel_miR_911	5.73327e-07	-3.90255	down
novel_miR_916	5.34856e-78	7.5788	up
novel_miR_920	0.000731405	-0.999143	down
novel_miR_936	1.86043e-07	-2.96393	down
novel_miR_94	7.36011e-07	4.05378	up
novel_miR_940	9.47793e-20	-3.87905	down
novel_miR_942	3.5361e-26	4.90339	up
novel_miR_943	0.000155789	5.56049	up
novel_miR_95	4.36018e-36	-8.41692	down
novel_miR_950	3.94933e-07	3.46173	up
novel_miR_952	1.26373e-05	-3.55346	down
novel_miR_954	0.000204049	-3.17715	down
novel_miR_955	2.31888e-10	9.04129	up
novel_miR_958	1.375e-12	4.42275	up
novel_miR_959	4.51802e-05	0.957346	up
novel_miR_960	3.19098e-06	1.79925	up
novel_miR_968	9.02234e-25	3.74132	up
novel_miR_969	0.000844984	-2.91016	down
novel_miR_972	0.000878974	-3.78568	down
novel_miR_977	7.80862e-08	-7.28218	down
novel_miR_979	0.000250815	1.08617	up
novel_miR_98	2.88465e-12	1.52564	up
novel_miR_981	2.59798e-23	-3.34287	down
novel_miR_982	5.32603e-05	-3.01047	down
novel_miR_983	1.00567e-16	5.87031	up
novel_miR_986	6.04966e-39	-4.26466	down
novel_miR_991	0.000444781	-2.98178	down
novel_miR_992	1.04643e-05	1.40559	up
novel_miR_994	8.97065e-12	2.87693	up
novel_miR_996	0.000677501	1.44694	up
novel_miR_998	1.01698e-07	2.05418	up

## Sheet: AD VS EGG
Table S5. Differential expression of miRNAs at four different stages of Clonorchis sinensis.
Table S5-4. Differential expression of miRNAs of Clonorchis sinensis between adults and eggs.
#ID	FDR	log2FC	regulated
novel_miR_1002	8.30487e-29	4.9975	up
novel_miR_1005	0.000458076	4.36627	up
novel_miR_1019	3.60677e-06	3.28792	up
novel_miR_1117	9.71001e-07	1.87365	up
novel_miR_1138	4.44785e-05	2.66448	up
novel_miR_1252	0.000806546	1.94131	up
novel_miR_126	1.29192e-05	1.36703	up
novel_miR_1268	3.11052e-06	3.80109	up
novel_miR_1301	3.38441e-13	-2.98845	down
novel_miR_1328	2.31133e-12	6.25857	up
novel_miR_1334	0.000155216	-1.99475	down
novel_miR_1397	0.000137111	1.6461	up
novel_miR_1469	2.44928e-07	-3.69922	down
novel_miR_1499	4.19664e-07	-2.09306	down
novel_miR_1508	6.88168e-12	-2.25969	down
novel_miR_1551	3.79742e-26	5.01284	up
novel_miR_1575	0.000143623	5.8594	up
novel_miR_1642	1.21108e-33	3.71107	up
novel_miR_170	3.92828e-09	2.90855	up
novel_miR_1753	0.000599742	-1.97995	down
novel_miR_1758	2.56588e-26	-5.35602	down
novel_miR_1764	6.72976e-05	6.0194	up
novel_miR_1886	0.00071061	-1.89358	down
novel_miR_1900	2.61442e-11	2.72369	up
novel_miR_1921	1.62997e-05	1.72211	up
novel_miR_195	1.07747e-90	7.25124	up
novel_miR_2004	0.000134458	-2.64787	down
novel_miR_203	1.29192e-05	2.07464	up
novel_miR_2052	4.44785e-05	2.66448	up
novel_miR_2070	1.86795e-06	6.96143	up
novel_miR_2078	7.17267e-14	-3.73169	down
novel_miR_2142	4.87893e-05	2.37452	up
novel_miR_2160	4.20946e-31	4.74981	up
novel_miR_219	0.000332186	2.01586	up
novel_miR_2207	2.8545e-12	1.9221	up
novel_miR_2212	0.000566495	3.78934	up
novel_miR_2225	1.05262e-17	-3.269	down
novel_miR_2280	2.49917e-09	-2.54182	down
novel_miR_2316	2.66519e-06	-1.46282	down
novel_miR_300	7.86885e-05	-1.82442	down
novel_miR_367	7.04802e-06	4.00629	up
novel_miR_376	1.33805e-06	-3.04323	down
novel_miR_441	0.000128561	2.53363	up
novel_miR_519	0.000566495	-2.44048	down
novel_miR_528	1.20156e-49	-3.79528	down
novel_miR_543	5.08081e-21	3.56465	up
novel_miR_570	0.00071061	-1.87679	down
novel_miR_584	5.81745e-08	1.14571	up
novel_miR_626	1.71903e-09	4.84551	up
novel_miR_703	0.000154952	-1.8789	down
novel_miR_770	3.16276e-05	-2.2553	down
novel_miR_853	4.31494e-07	3.08309	up
novel_miR_880	6.72625e-08	3.24999	up
novel_miR_9	6.74426e-07	2.95041	up
novel_miR_916	4.11891e-65	-4.29081	down
novel_miR_986	6.67842e-08	5.77103	up
