# Supplementary material for: Revealing the dynamic whole transcriptome landscape of Clonorchis sinensis: Insights into the regulatory roles of noncoding RNAs and microtubule-related genes in development
Source: PLoS Negl Trop Dis. 2024 Jul 11;18(7):e0012311. doi: 10.1371/journal.pntd.0012311 (PMC11265684; doi:10.1371/journal.pntd.0012311)
Supplement: S6 Table — (XLSX) [file pntd.0012311.s008.xlsx]

## Sheet: EGG VS M
Table S6. Differential expression of circRNAs at four different stages of Clonorchis sinensis.
Table S6-1. Differential expression of circRNAs of Clonorchis sinensis between eggs and metacercariae.
#ID	FDR	log2FC	regulated
CM030369.1:34437994|34448767	7.76011e-12	-25.9906	down
CM030370.1:62658836|62672911	1.56457e-09	-21.8835	down
CM030370.1:131975888|131976085	1.70951e-09	-21.8212	down
CM030370.1:131985609|132018704	2.42404e-10	23.7551	up
CM030370.1:159413066|159421411	1.52909e-08	20.5803	up
CM030373.1:11577751|11581294	4.11651e-06	-11.7022	down
CM030373.1:19413618|19414203	0.000632052	-9.30168	down
CM030375.1:17957687|17974070	2.68207e-05	11.4227	up
CM030375.1:19822738|19822908	1.51015e-07	14.2474	up

## Sheet: M VS EM
Table S6. Differential expression of circRNAs at four different stages of Clonorchis sinensis.
Table S6-2. Differential expression of circRNAs of Clonorchis sinensis between metacercariae and excysted metacercariae.
#ID	FDR	log2FC	regulated
CM030370.1:131985609|132010766	3.66802e-08	-21.5304	down
CM030370.1:131985609|132018704	3.02289e-09	23.17	up

## Sheet: EM VS AD 
Table S6. Differential expression of circRNAs at four different stages of Clonorchis sinensis.
Table S6-3. Differential expression of circRNAs of Clonorchis sinensis between excysted metacercariae and adults.
#ID	FDR	log2FC	regulated
CM030369.1:34437994|34448767	8.79477e-07	12.9667	up
CM030369.1:73224494|73227024	0.000249783	10.0141	up
CM030370.1:62658836|62672911	6.80578e-08	21.0971	up
CM030370.1:159413066|159421411	4.53444e-08	-21.3785	down
CM030370.1:165901962|165903743	2.42671e-08	21.8032	up
CM030374.1:25493111|25495954	0.000900316	-8.80902	down
CM030375.1:17957687|17974070	4.20519e-05	-10.8133	down

## Sheet: AD VS EGG
Table S6. Differential expression of circRNAs at four different stages of Clonorchis sinensis.
Table S6-4. Differential expression of circRNAs of Clonorchis sinensis between adults and eggs.
#ID	FDR	log2FC	regulated
CM030370.1:165901962|165903743	6.69855e-10	22.1653	up
CM030375.1:19822738|19822908	1.15724e-09	23.7798	up
