# Supplementary material for: Revealing the dynamic whole transcriptome landscape of Clonorchis sinensis: Insights into the regulatory roles of noncoding RNAs and microtubule-related genes in development
Source: PLoS Negl Trop Dis. 2024 Jul 11;18(7):e0012311. doi: 10.1371/journal.pntd.0012311 (PMC11265684; doi:10.1371/journal.pntd.0012311)
Supplement: S7 Table — (XLSX) [file pntd.0012311.s009.xlsx]

## Sheet: Sheet1
Table S7. Forty-two microtubule-related mRNAs and coexpressed noncoding RNAs (lncRNAs and circRNAs) were identified in Clonorchis sinensis.
42 microtubule-related mRNA gene	97 Co-expression lncRNA (|r|>0.9)	85 Co-expression circRNA (|r|>0.9)
CSKR_100204	MSTRG.10170.5	CM030369.1:89398904|89403917
CSKR_101063	MSTRG.10322.1	CM030373.1:11577751|11581294
CSKR_101292	MSTRG.10547.1	CM030370.1:141705872|141710167
CSKR_101927	MSTRG.10881.13	CM030369.1:66105242|66111476
CSKR_102028	MSTRG.11686.1	CM030370.1:52855561|52863407
CSKR_102537	MSTRG.12296.2	CM030375.1:3683501|3689680
CSKR_102697	MSTRG.12909.1	CM030375.1:12385876|12386579
CSKR_102703	MSTRG.14258.5	CM030370.1:142240017|142248534
CSKR_102704	MSTRG.14352.1	CM030371.1:9768492|9776888
CSKR_103192	MSTRG.14614.1	CM030370.1:59379379|59395878
CSKR_103334	MSTRG.1522.1	CM030372.1:13025871|13028962
CSKR_103483	MSTRG.154.14	CM030374.1:3087137|3087673
CSKR_103508	MSTRG.15858.12	CM030369.1:37766056|37791967
CSKR_103950	MSTRG.15928.3	CM030369.1:214573718|214574552
CSKR_104462	MSTRG.16239.8	CM030369.1:172361214|172376804
CSKR_105079	MSTRG.16769.1	CM030369.1:59207047|59210537
CSKR_106084	MSTRG.16911.2	CM030374.1:24891788|24893636
CSKR_106339	MSTRG.17714.15	CM030370.1:132816192|132818524
CSKR_107031	MSTRG.18398.1	CM030370.1:98695424|98696014
CSKR_107387	MSTRG.19374.4	CM030370.1:42204992|42212064
CSKR_107722	MSTRG.20136.2	CM030369.1:37107189|37107931
CSKR_107856	MSTRG.20206.1	CM030370.1:83146552|83147013
CSKR_108238	MSTRG.20509.31	CM030370.1:76626106|76626826
CSKR_108266	MSTRG.209.1	CM030373.1:29362056|29366232
CSKR_108691	MSTRG.2109.1	CM030374.1:10814270|10814965
CSKR_109591	MSTRG.21283.3	CM030369.1:153340213|153340977
CSKR_109594	MSTRG.21286.13	CM030371.1:6164351|6165968
CSKR_109990	MSTRG.21680.17	CM030372.1:1673768|1674888
CSKR_110010	MSTRG.21680.3	CM030369.1:53579999|53583384
CSKR_111080	MSTRG.22181.1	CM030370.1:52089457|52112651
CSKR_111814	MSTRG.22711.3	CM030369.1:17468085|17468867
CSKR_112190	MSTRG.23203.1	CM030370.1:41006086|41018074
CSKR_113302	MSTRG.23663.14	CM030369.1:202827279|202841659
CSKR_113692	MSTRG.23709.1	CM030371.1:20203323|20355085
CSKR_113704	MSTRG.2378.7	CM030370.1:121252567|121252970
CSKR_113714	MSTRG.23874.1	CM030370.1:20674918|20675492
CSKR_113754	MSTRG.24882.2	CM030370.1:148235455|148236288
CSKR_113932	MSTRG.2513.1	CM030369.1:180087983|180221118
CSKR_114216	MSTRG.26522.3	CM030370.1:34013513|34016220
CSKR_200323	MSTRG.26522.8	CM030369.1:189649070|189649514
CSKR_201849	MSTRG.27097.1	CM030369.1:220594020|220607047
CSKR_203361	MSTRG.27884.1	CM030369.1:76102982|76111536
	MSTRG.27930.6	CM030369.1:21830300|21835883
	MSTRG.2808.1	CM030369.1:146283899|146284691
	MSTRG.28131.1	CM030370.1:109993049|110005936
	MSTRG.28450.1	CM030370.1:124580141|124580793
	MSTRG.28971.1	CM030369.1:162210339|162210923
	MSTRG.2954.6	CM030369.1:32912615|32913281
	MSTRG.30007.21	CM030372.1:1921628|1931200
	MSTRG.31586.1	CM030370.1:89147622|89148189
	MSTRG.32102.11	CM030369.1:155061767|155064937
	MSTRG.32831.1	CM030375.1:1476966|1478827
	MSTRG.33220.1	CM030370.1:122718663|122719797
	MSTRG.33322.8	CM030374.1:11756896|11757453
	MSTRG.3368.2	CM030370.1:18148350|18150195
	MSTRG.35704.1	CM030371.1:9245141|9251083
	MSTRG.36719.1	CM030374.1:22855473|22862434
	MSTRG.38265.5	CM030369.1:183806680|183813921
	MSTRG.39011.2	CM030369.1:93269800|93305609
	MSTRG.39744.2	CM030370.1:65425818|65440535
	MSTRG.40292.12	CM030369.1:173685066|173686016
	MSTRG.40479.10	CM030369.1:66037767|66065649
	MSTRG.41668.3	CM030369.1:19661390|19662198
	MSTRG.42391.1	CM030369.1:143957817|144029220
	MSTRG.42988.1	CM030369.1:78551879|78553328
	MSTRG.43119.1	CM030375.1:24369928|24370820
	MSTRG.44122.3	CM030370.1:40158595|40158977
	MSTRG.44472.1	NIRI02000070.1:58183|69006
	MSTRG.458.4	CM030369.1:73224494|73227024
	MSTRG.45834.1	CM030370.1:41006086|41037983
	MSTRG.46028.1	CM030370.1:162810381|162812429
	MSTRG.4789.1	CM030370.1:132988235|132988678
	MSTRG.4821.1	CM030370.1:87760258|87761219
	MSTRG.48584.1	CM030372.1:28273865|28280092
	MSTRG.50126.1	CM030371.1:20806869|20827896
	MSTRG.50126.15	CM030369.1:183376452|183376979
	MSTRG.50471.1	CM030370.1:99339048|99352884
	MSTRG.507.1	CM030374.1:11841884|11842338
	MSTRG.50701.1	CM030375.1:19822738|19822908
	MSTRG.50703.15	CM030371.1:13283417|13284130
	MSTRG.51123.7	CM030369.1:176092221|176093090
	MSTRG.51180.3	CM030369.1:121423545|121423951
	MSTRG.5120.10	CM030369.1:98264374|98275358
	MSTRG.51905.1	CM030369.1:194913761|194914225
	MSTRG.52817.1	CM030369.1:102885667|102904903
	MSTRG.54383.1
	MSTRG.55372.1
	MSTRG.56121.1
	MSTRG.57781.16
	MSTRG.6451.1
	MSTRG.7904.14
	MSTRG.8413.2
	MSTRG.858.1
	MSTRG.8740.2
	MSTRG.9177.1
	MSTRG.9295.1
	MSTRG.991.7
