# Supplementary material for: Revealing the dynamic whole transcriptome landscape of Clonorchis sinensis: Insights into the regulatory roles of noncoding RNAs and microtubule-related genes in development
Source: PLoS Negl Trop Dis. 2024 Jul 11;18(7):e0012311. doi: 10.1371/journal.pntd.0012311 (PMC11265684; doi:10.1371/journal.pntd.0012311)
Supplement: S8 Table — (XLSX) [file pntd.0012311.s010.xlsx]

## Sheet: EM VS AD
Table S8. LncRNA-miRNA-mRNA ceRNA networks.
Table S8-1 LncRNA-miRNA-mRNA ceRNA networks (EM::AD).
ceRNA1 (mRNA)	ceRNA2 (lncRNA)	miRNA_target_num1	miRNA_target_num2	overlap_miRNA_num	miRNA_target1_uniq	miRNA_target2_uniq	overlap_miRNA
Clonorchis_sinensis_newGene_26113	MSTRG.56450.1	33	40	22	novel_miR_1485;novel_miR_1808;novel_miR_729;novel_miR_2351;novel_miR_372;novel_miR_1848;novel_miR_2020;novel_miR_1198;novel_miR_1268;novel_miR_2053;novel_miR_2217	novel_miR_61;novel_miR_959;novel_miR_582;novel_miR_1495;novel_miR_228;novel_miR_1375;novel_miR_996;novel_miR_1252;novel_miR_1682;novel_miR_596;novel_miR_1019;novel_miR_2297;novel_miR_1794;novel_miR_558;novel_miR_942;novel_miR_2244;novel_miR_611;novel_miR_94	novel_miR_1427;novel_miR_2375;novel_miR_2279;novel_miR_1055;novel_miR_742;novel_miR_2278;novel_miR_441;novel_miR_194;novel_miR_598;novel_miR_2093;novel_miR_2102;novel_miR_480;novel_miR_1116;novel_miR_994;novel_miR_366;novel_miR_1955;novel_miR_1716;novel_miR_184;novel_miR_383;novel_miR_869;novel_miR_1881;novel_miR_394
Clonorchis_sinensis_newGene_25393	MSTRG.56450.1	41	40	27	novel_miR_1476;novel_miR_1749;novel_miR_252;novel_miR_18;novel_miR_814;novel_miR_526;novel_miR_172;novel_miR_1954;novel_miR_1543;novel_miR_274;novel_miR_1448;novel_miR_953;novel_miR_1862;novel_miR_1066	novel_miR_959;novel_miR_582;novel_miR_996;novel_miR_228;novel_miR_1495;novel_miR_1682;novel_miR_1252;novel_miR_596;novel_miR_1019;novel_miR_2297;novel_miR_2244;novel_miR_942;novel_miR_558	novel_miR_61;novel_miR_1427;novel_miR_2375;novel_miR_2279;novel_miR_1055;novel_miR_2278;novel_miR_742;novel_miR_1375;novel_miR_441;novel_miR_194;novel_miR_2102;novel_miR_480;novel_miR_2093;novel_miR_598;novel_miR_1116;novel_miR_994;novel_miR_1794;novel_miR_184;novel_miR_366;novel_miR_1955;novel_miR_1716;novel_miR_869;novel_miR_94;novel_miR_611;novel_miR_383;novel_miR_1881;novel_miR_394
Clonorchis_sinensis_newGene_10705	MSTRG.56450.1	44	40	26	novel_miR_1438;novel_miR_2212;novel_miR_1198;novel_miR_825;novel_miR_352;novel_miR_21;novel_miR_950;novel_miR_1935;novel_miR_1360;novel_miR_756;novel_miR_292;novel_miR_626;novel_miR_636;novel_miR_816;novel_miR_958;novel_miR_1749;novel_miR_44;novel_miR_170	novel_miR_582;novel_miR_61;novel_miR_959;novel_miR_1495;novel_miR_1375;novel_miR_996;novel_miR_1794;novel_miR_2244;novel_miR_611;novel_miR_94;novel_miR_596;novel_miR_1252;novel_miR_1682;novel_miR_2297	novel_miR_441;novel_miR_2093;novel_miR_598;novel_miR_480;novel_miR_2102;novel_miR_194;novel_miR_2375;novel_miR_1427;novel_miR_228;novel_miR_742;novel_miR_2278;novel_miR_2279;novel_miR_1055;novel_miR_366;novel_miR_1716;novel_miR_1955;novel_miR_184;novel_miR_942;novel_miR_558;novel_miR_1881;novel_miR_394;novel_miR_383;novel_miR_869;novel_miR_1116;novel_miR_994;novel_miR_1019
Clonorchis_sinensis_newGene_9883	MSTRG.56450.1	39	40	21	novel_miR_2170;novel_miR_401;novel_miR_1942;novel_miR_650;novel_miR_203;novel_miR_1543;novel_miR_106;novel_miR_1605;novel_miR_1947;novel_miR_1975;novel_miR_1662;novel_miR_2167;novel_miR_1109;novel_miR_400;novel_miR_1215;novel_miR_1477;novel_miR_816;novel_miR_1440	novel_miR_942;novel_miR_558;novel_miR_1794;novel_miR_2244;novel_miR_611;novel_miR_383;novel_miR_94;novel_miR_1252;novel_miR_1682;novel_miR_596;novel_miR_1019;novel_miR_2297;novel_miR_2093;novel_miR_61;novel_miR_959;novel_miR_582;novel_miR_228;novel_miR_1495;novel_miR_996	novel_miR_366;novel_miR_1716;novel_miR_1955;novel_miR_184;novel_miR_869;novel_miR_1881;novel_miR_394;novel_miR_1116;novel_miR_994;novel_miR_441;novel_miR_194;novel_miR_598;novel_miR_2102;novel_miR_480;novel_miR_1427;novel_miR_2375;novel_miR_2279;novel_miR_1055;novel_miR_742;novel_miR_1375;novel_miR_2278
CSKR_202620	MSTRG.56450.1	40	40	14	novel_miR_32;novel_miR_756;novel_miR_1780;novel_miR_292;novel_miR_626;novel_miR_729;novel_miR_2351;novel_miR_2329;novel_miR_2325;novel_miR_1198;novel_miR_825;novel_miR_352;novel_miR_1268;novel_miR_1811;novel_miR_1862;novel_miR_2217;novel_miR_2212;novel_miR_1438;novel_miR_1935;novel_miR_526;novel_miR_1360;novel_miR_2159;novel_miR_2314;novel_miR_21;novel_miR_274;novel_miR_950	novel_miR_869;novel_miR_1881;novel_miR_394;novel_miR_366;novel_miR_1716;novel_miR_1955;novel_miR_184;novel_miR_994;novel_miR_2297;novel_miR_1252;novel_miR_1116;novel_miR_596;novel_miR_194;novel_miR_598;novel_miR_480;novel_miR_2102;novel_miR_441;novel_miR_2279;novel_miR_1055;novel_miR_742;novel_miR_1375;novel_miR_2278;novel_miR_1427;novel_miR_959;novel_miR_582;novel_miR_2375	novel_miR_611;novel_miR_383;novel_miR_94;novel_miR_942;novel_miR_558;novel_miR_1794;novel_miR_2244;novel_miR_1019;novel_miR_1682;novel_miR_2093;novel_miR_228;novel_miR_1495;novel_miR_996;novel_miR_61
Clonorchis_sinensis_newGene_17360	MSTRG.4521.2	72	47	30	novel_miR_1019;novel_miR_31;novel_miR_1842;novel_miR_1749;novel_miR_252;novel_miR_1946;novel_miR_765;novel_miR_2351;novel_miR_296;novel_miR_383;novel_miR_2280;novel_miR_1476;novel_miR_1523;novel_miR_586;novel_miR_1517;novel_miR_996;novel_miR_814;novel_miR_775;novel_miR_797;novel_miR_1515;novel_miR_731;novel_miR_1495;novel_miR_32;novel_miR_2093;novel_miR_1284;novel_miR_695;novel_miR_2272;novel_miR…	novel_miR_706;novel_miR_942;novel_miR_558;novel_miR_2364;novel_miR_1848;novel_miR_2039;novel_miR_958;novel_miR_816;novel_miR_2053;novel_miR_1862;novel_miR_2080;novel_miR_1485;novel_miR_1780;novel_miR_76;novel_miR_526;novel_miR_228;novel_miR_372	novel_miR_366;novel_miR_1975;novel_miR_1716;novel_miR_1955;novel_miR_184;novel_miR_1794;novel_miR_1881;novel_miR_394;novel_miR_611;novel_miR_94;novel_miR_869;novel_miR_1116;novel_miR_994;novel_miR_1066;novel_miR_441;novel_miR_953;novel_miR_172;novel_miR_1448;novel_miR_598;novel_miR_2102;novel_miR_480;novel_miR_194;novel_miR_2375;novel_miR_1427;novel_miR_61;novel_miR_742;novel_miR_18;novel_miR_227…
Clonorchis_sinensis_newGene_20270	MSTRG.4521.2	53	47	36	novel_miR_1375;novel_miR_2093;novel_miR_1488;novel_miR_1025;novel_miR_383;novel_miR_2351;novel_miR_1749;novel_miR_1019;novel_miR_825;novel_miR_1040;novel_miR_1369;novel_miR_2222;novel_miR_2159;novel_miR_375;novel_miR_1543;novel_miR_274;novel_miR_950	novel_miR_1485;novel_miR_76;novel_miR_2053;novel_miR_2080;novel_miR_372;novel_miR_2364;novel_miR_706;novel_miR_958;novel_miR_816;novel_miR_1848;novel_miR_2039	novel_miR_598;novel_miR_1780;novel_miR_2102;novel_miR_480;novel_miR_194;novel_miR_1862;novel_miR_953;novel_miR_1066;novel_miR_441;novel_miR_172;novel_miR_1448;novel_miR_228;novel_miR_742;novel_miR_18;novel_miR_2278;novel_miR_1055;novel_miR_2279;novel_miR_2375;novel_miR_1427;novel_miR_526;novel_miR_61;novel_miR_394;novel_miR_1881;novel_miR_611;novel_miR_94;novel_miR_869;novel_miR_1716;novel_miR_19…
CSKR_113753	MSTRG.56784.1	25	45	22	novel_miR_2244;novel_miR_1543;novel_miR_1061	novel_miR_18;novel_miR_1946;novel_miR_2313;novel_miR_1066;novel_miR_953;novel_miR_172;novel_miR_2080;novel_miR_1448;novel_miR_695;novel_miR_1018;novel_miR_1757;novel_miR_1160;novel_miR_2357;novel_miR_2159;novel_miR_775;novel_miR_1008;novel_miR_998;novel_miR_1641;novel_miR_2314;novel_miR_2225;novel_miR_1159;novel_miR_1021;novel_miR_1287	novel_miR_2375;novel_miR_1427;novel_miR_742;novel_miR_1375;novel_miR_2278;novel_miR_2279;novel_miR_1055;novel_miR_441;novel_miR_598;novel_miR_480;novel_miR_2102;novel_miR_194;novel_miR_1116;novel_miR_994;novel_miR_366;novel_miR_1716;novel_miR_1955;novel_miR_184;novel_miR_992;novel_miR_1881;novel_miR_394;novel_miR_869
Clonorchis_sinensis_newGene_20270	MSTRG.5388.4	53	18	11	novel_miR_1055;novel_miR_1749;novel_miR_869;novel_miR_1019;novel_miR_2279;novel_miR_194;novel_miR_383;novel_miR_1025;novel_miR_1780;novel_miR_994;novel_miR_2102;novel_miR_480;novel_miR_2278;novel_miR_1488;novel_miR_2093;novel_miR_394;novel_miR_598;novel_miR_742;novel_miR_18;novel_miR_1881;novel_miR_950;novel_miR_1448;novel_miR_172;novel_miR_1427;novel_miR_526;novel_miR_1543;novel_miR_375;novel_mi…	novel_miR_209;novel_miR_2217;novel_miR_1198;novel_miR_729;novel_miR_816;novel_miR_352;novel_miR_1268	novel_miR_1375;novel_miR_228;novel_miR_2351;novel_miR_274;novel_miR_61;novel_miR_94;novel_miR_611;novel_miR_1975;novel_miR_942;novel_miR_558;novel_miR_1794
Clonorchis_sinensis_newGene_26113	MSTRG.18702.1	33	25	20	novel_miR_1808;novel_miR_2093;novel_miR_1485;novel_miR_2351;novel_miR_372;novel_miR_383;novel_miR_729;novel_miR_2053;novel_miR_2217;novel_miR_1848;novel_miR_2020;novel_miR_1198;novel_miR_1268	novel_miR_611;novel_miR_94;novel_miR_1794;novel_miR_2159;novel_miR_61	novel_miR_869;novel_miR_394;novel_miR_1881;novel_miR_1955;novel_miR_1716;novel_miR_366;novel_miR_184;novel_miR_994;novel_miR_1116;novel_miR_194;novel_miR_598;novel_miR_2102;novel_miR_480;novel_miR_441;novel_miR_1055;novel_miR_2279;novel_miR_742;novel_miR_2278;novel_miR_1427;novel_miR_2375
Clonorchis_sinensis_newGene_25393	MSTRG.18702.1	41	25	24	novel_miR_1476;novel_miR_383;novel_miR_252;novel_miR_1749;novel_miR_1375;novel_miR_2093;novel_miR_18;novel_miR_814;novel_miR_526;novel_miR_172;novel_miR_1543;novel_miR_1954;novel_miR_274;novel_miR_1448;novel_miR_953;novel_miR_1862;novel_miR_1066	novel_miR_2159	novel_miR_2375;novel_miR_1427;novel_miR_61;novel_miR_742;novel_miR_2278;novel_miR_1055;novel_miR_2279;novel_miR_441;novel_miR_598;novel_miR_2102;novel_miR_480;novel_miR_194;novel_miR_1116;novel_miR_994;novel_miR_1955;novel_miR_1716;novel_miR_366;novel_miR_184;novel_miR_1794;novel_miR_394;novel_miR_1881;novel_miR_611;novel_miR_869;novel_miR_94
Clonorchis_sinensis_newGene_10705	MSTRG.18702.1	44	25	20	novel_miR_1438;novel_miR_2212;novel_miR_825;novel_miR_1198;novel_miR_352;novel_miR_21;novel_miR_950;novel_miR_558;novel_miR_942;novel_miR_1935;novel_miR_1360;novel_miR_292;novel_miR_756;novel_miR_636;novel_miR_626;novel_miR_2093;novel_miR_816;novel_miR_958;novel_miR_228;novel_miR_44;novel_miR_1749;novel_miR_1019;novel_miR_170;novel_miR_383	novel_miR_2159;novel_miR_94;novel_miR_611;novel_miR_1794;novel_miR_61	novel_miR_994;novel_miR_1116;novel_miR_394;novel_miR_1881;novel_miR_869;novel_miR_184;novel_miR_1955;novel_miR_1716;novel_miR_366;novel_miR_2278;novel_miR_742;novel_miR_1055;novel_miR_2279;novel_miR_2375;novel_miR_1427;novel_miR_480;novel_miR_2102;novel_miR_598;novel_miR_194;novel_miR_441
Clonorchis_sinensis_newGene_9883	MSTRG.18702.1	39	25	20	novel_miR_400;novel_miR_1109;novel_miR_2167;novel_miR_1477;novel_miR_1375;novel_miR_816;novel_miR_1440;novel_miR_1215;novel_miR_401;novel_miR_1942;novel_miR_650;novel_miR_203;novel_miR_1543;novel_miR_2170;novel_miR_1947;novel_miR_1605;novel_miR_1662;novel_miR_1975;novel_miR_106	novel_miR_61;novel_miR_2159;novel_miR_94;novel_miR_611;novel_miR_1794	novel_miR_2279;novel_miR_1055;novel_miR_2278;novel_miR_742;novel_miR_1427;novel_miR_2375;novel_miR_194;novel_miR_480;novel_miR_2102;novel_miR_598;novel_miR_441;novel_miR_994;novel_miR_1116;novel_miR_869;novel_miR_1881;novel_miR_394;novel_miR_184;novel_miR_366;novel_miR_1955;novel_miR_1716
CSKR_109564	MSTRG.38181.4	65	19	19	novel_miR_1198;novel_miR_139;novel_miR_1848;novel_miR_2347;novel_miR_352;novel_miR_1264;novel_miR_2053;novel_miR_1989;novel_miR_1380;novel_miR_2212;novel_miR_1438;novel_miR_1935;novel_miR_942;novel_miR_716;novel_miR_558;novel_miR_1062;novel_miR_395;novel_miR_1360;novel_miR_2159;novel_miR_1543;novel_miR_452;novel_miR_21;novel_miR_2352;novel_miR_950;novel_miR_1598;novel_miR_1795;novel_miR_1991;nove…	--	novel_miR_1881;novel_miR_869;novel_miR_366;novel_miR_1716;novel_miR_1955;novel_miR_184;novel_miR_994;novel_miR_1116;novel_miR_598;novel_miR_2102;novel_miR_480;novel_miR_194;novel_miR_441;novel_miR_742;novel_miR_2278;novel_miR_2279;novel_miR_1055;novel_miR_2375;novel_miR_1427
CSKR_201497	MSTRG.38181.4	25	19	19	novel_miR_2244;novel_miR_1543;novel_miR_1893;novel_miR_2351;novel_miR_394;novel_miR_1375	--	novel_miR_869;novel_miR_1881;novel_miR_366;novel_miR_1716;novel_miR_1955;novel_miR_184;novel_miR_994;novel_miR_1116;novel_miR_194;novel_miR_598;novel_miR_480;novel_miR_2102;novel_miR_441;novel_miR_2279;novel_miR_1055;novel_miR_742;novel_miR_2278;novel_miR_1427;novel_miR_2375
CSKR_109564	MSTRG.50300.1	65	30	21	novel_miR_452;novel_miR_2352;novel_miR_21;novel_miR_950;novel_miR_1795;novel_miR_1598;novel_miR_1935;novel_miR_942;novel_miR_716;novel_miR_558;novel_miR_1062;novel_miR_395;novel_miR_1360;novel_miR_2159;novel_miR_1543;novel_miR_2053;novel_miR_1989;novel_miR_1380;novel_miR_2212;novel_miR_1438;novel_miR_1198;novel_miR_1848;novel_miR_139;novel_miR_2347;novel_miR_352;novel_miR_1264;novel_miR_2351;nove…	novel_miR_611;novel_miR_94;novel_miR_1794;novel_miR_1862;novel_miR_2019;novel_miR_2041;novel_miR_526;novel_miR_61;novel_miR_274	novel_miR_1881;novel_miR_394;novel_miR_869;novel_miR_366;novel_miR_1955;novel_miR_1716;novel_miR_184;novel_miR_994;novel_miR_1116;novel_miR_598;novel_miR_480;novel_miR_2102;novel_miR_194;novel_miR_441;novel_miR_742;novel_miR_1375;novel_miR_2278;novel_miR_2279;novel_miR_1055;novel_miR_2375;novel_miR_1427
CSKR_201497	MSTRG.50300.1	25	30	21	novel_miR_2351;novel_miR_2244;novel_miR_1543;novel_miR_1893	novel_miR_1862;novel_miR_2019;novel_miR_526;novel_miR_61;novel_miR_274;novel_miR_2041;novel_miR_611;novel_miR_94;novel_miR_1794	novel_miR_194;novel_miR_598;novel_miR_480;novel_miR_2102;novel_miR_441;novel_miR_2279;novel_miR_1055;novel_miR_742;novel_miR_1375;novel_miR_2278;novel_miR_1427;novel_miR_2375;novel_miR_869;novel_miR_1881;novel_miR_394;novel_miR_366;novel_miR_1955;novel_miR_1716;novel_miR_184;novel_miR_994;novel_miR_1116
CSKR_109340	MSTRG.11766.28	28	24	16	novel_miR_351;novel_miR_2272;novel_miR_650;novel_miR_1499;novel_miR_478;novel_miR_765;novel_miR_296;novel_miR_2280;novel_miR_1517;novel_miR_586;novel_miR_797;novel_miR_1515	novel_miR_1808;novel_miR_1433;novel_miR_252;novel_miR_142;novel_miR_1954;novel_miR_1780;novel_miR_2080;novel_miR_1523	novel_miR_998;novel_miR_1142;novel_miR_1811;novel_miR_2314;novel_miR_1641;novel_miR_2225;novel_miR_32;novel_miR_775;novel_miR_2357;novel_miR_2216;novel_miR_1842;novel_miR_695;novel_miR_1495;novel_miR_996;novel_miR_1946;novel_miR_205
CSKR_109564	MSTRG.13064.4	65	38	24	novel_miR_2212;novel_miR_1438;novel_miR_1380;novel_miR_1989;novel_miR_1264;novel_miR_139;novel_miR_2347;novel_miR_1198;novel_miR_1795;novel_miR_1598;novel_miR_950;novel_miR_21;novel_miR_2352;novel_miR_452;novel_miR_2159;novel_miR_1543;novel_miR_395;novel_miR_1360;novel_miR_558;novel_miR_1062;novel_miR_1935;novel_miR_942;novel_miR_716;novel_miR_626;novel_miR_1780;novel_miR_292;novel_miR_756;novel_…	novel_miR_1794;novel_miR_706;novel_miR_383;novel_miR_611;novel_miR_1885;novel_miR_94;novel_miR_2364;novel_miR_1252;novel_miR_2039;novel_miR_2080;novel_miR_186;novel_miR_2093;novel_miR_61;novel_miR_191	novel_miR_1716;novel_miR_1955;novel_miR_366;novel_miR_184;novel_miR_869;novel_miR_1881;novel_miR_1848;novel_miR_352;novel_miR_1116;novel_miR_994;novel_miR_2053;novel_miR_441;novel_miR_194;novel_miR_598;novel_miR_1485;novel_miR_480;novel_miR_2102;novel_miR_1427;novel_miR_2375;novel_miR_1055;novel_miR_2279;novel_miR_372;novel_miR_742;novel_miR_2278
CSKR_201497	MSTRG.13064.4	25	38	19	novel_miR_394;novel_miR_1375;novel_miR_2351;novel_miR_1893;novel_miR_1543;novel_miR_2244	novel_miR_2364;novel_miR_94;novel_miR_383;novel_miR_611;novel_miR_1885;novel_miR_706;novel_miR_1794;novel_miR_1848;novel_miR_352;novel_miR_1252;novel_miR_2039;novel_miR_2093;novel_miR_1485;novel_miR_2053;novel_miR_186;novel_miR_2080;novel_miR_372;novel_miR_191;novel_miR_61	novel_miR_1881;novel_miR_869;novel_miR_184;novel_miR_1955;novel_miR_1716;novel_miR_366;novel_miR_994;novel_miR_1116;novel_miR_2102;novel_miR_480;novel_miR_598;novel_miR_194;novel_miR_441;novel_miR_2278;novel_miR_742;novel_miR_1055;novel_miR_2279;novel_miR_2375;novel_miR_1427
Clonorchis_sinensis_newGene_26113	MSTRG.10000.12	33	46	22	novel_miR_2053;novel_miR_2217;novel_miR_1198;novel_miR_2020;novel_miR_1848;novel_miR_1268;novel_miR_1808;novel_miR_1485;novel_miR_2351;novel_miR_372;novel_miR_729	novel_miR_2314;novel_miR_1811;novel_miR_1415;novel_miR_1749;novel_miR_296;novel_miR_2216;novel_miR_2272;novel_miR_2159;novel_miR_2280;novel_miR_32;novel_miR_1499;novel_miR_1862;novel_miR_1842;novel_miR_1515;novel_miR_526;novel_miR_478;novel_miR_765;novel_miR_1523;novel_miR_586;novel_miR_1517;novel_miR_996;novel_miR_797;novel_miR_1495;novel_miR_1375	novel_miR_184;novel_miR_366;novel_miR_1955;novel_miR_1716;novel_miR_869;novel_miR_383;novel_miR_1881;novel_miR_394;novel_miR_1116;novel_miR_994;novel_miR_441;novel_miR_194;novel_miR_480;novel_miR_2102;novel_miR_2093;novel_miR_598;novel_miR_1427;novel_miR_2375;novel_miR_2279;novel_miR_1055;novel_miR_2278;novel_miR_742
Clonorchis_sinensis_newGene_25393	MSTRG.10000.12	41	46	26	novel_miR_252;novel_miR_94;novel_miR_1476;novel_miR_611;novel_miR_814;novel_miR_18;novel_miR_1448;novel_miR_61;novel_miR_274;novel_miR_1543;novel_miR_1954;novel_miR_1794;novel_miR_172;novel_miR_1066;novel_miR_953	novel_miR_1499;novel_miR_1842;novel_miR_1515;novel_miR_478;novel_miR_1523;novel_miR_765;novel_miR_1495;novel_miR_996;novel_miR_797;novel_miR_586;novel_miR_1517;novel_miR_2314;novel_miR_1415;novel_miR_1811;novel_miR_296;novel_miR_2159;novel_miR_2272;novel_miR_2216;novel_miR_2280;novel_miR_32	novel_miR_1862;novel_miR_441;novel_miR_194;novel_miR_2093;novel_miR_598;novel_miR_2102;novel_miR_480;novel_miR_1427;novel_miR_526;novel_miR_2375;novel_miR_1055;novel_miR_2279;novel_miR_1375;novel_miR_742;novel_miR_2278;novel_miR_1955;novel_miR_1716;novel_miR_366;novel_miR_184;novel_miR_383;novel_miR_869;novel_miR_1749;novel_miR_394;novel_miR_1881;novel_miR_1116;novel_miR_994
Clonorchis_sinensis_newGene_10705	MSTRG.10000.12	44	46	23	novel_miR_626;novel_miR_636;novel_miR_756;novel_miR_292;novel_miR_228;novel_miR_958;novel_miR_816;novel_miR_1019;novel_miR_44;novel_miR_170;novel_miR_2212;novel_miR_1438;novel_miR_352;novel_miR_1198;novel_miR_825;novel_miR_950;novel_miR_21;novel_miR_1360;novel_miR_1935;novel_miR_942;novel_miR_558	novel_miR_2280;novel_miR_32;novel_miR_2159;novel_miR_2216;novel_miR_2272;novel_miR_296;novel_miR_2314;novel_miR_1415;novel_miR_1811;novel_miR_1523;novel_miR_765;novel_miR_1375;novel_miR_1495;novel_miR_797;novel_miR_996;novel_miR_1517;novel_miR_586;novel_miR_526;novel_miR_478;novel_miR_1842;novel_miR_1515;novel_miR_1499;novel_miR_1862	novel_miR_994;novel_miR_1116;novel_miR_383;novel_miR_869;novel_miR_1749;novel_miR_394;novel_miR_1881;novel_miR_1955;novel_miR_1716;novel_miR_366;novel_miR_184;novel_miR_1055;novel_miR_2279;novel_miR_742;novel_miR_2278;novel_miR_1427;novel_miR_2375;novel_miR_194;novel_miR_598;novel_miR_2093;novel_miR_480;novel_miR_2102;novel_miR_441
Clonorchis_sinensis_newGene_1644	MSTRG.10000.12	46	46	18	novel_miR_205;novel_miR_695;novel_miR_1284;novel_miR_980;novel_miR_2225;novel_miR_704;novel_miR_1641;novel_miR_665;novel_miR_2011;novel_miR_2357;novel_miR_2041;novel_miR_1208;novel_miR_1142;novel_miR_1380;novel_miR_703;novel_miR_998;novel_miR_289;novel_miR_1946;novel_miR_31;novel_miR_724;novel_miR_1493;novel_miR_76;novel_miR_1816;novel_miR_775;novel_miR_235;novel_miR_860;novel_miR_749;novel_miR_7…	novel_miR_194;novel_miR_598;novel_miR_2093;novel_miR_480;novel_miR_2102;novel_miR_1862;novel_miR_441;novel_miR_1055;novel_miR_2279;novel_miR_1375;novel_miR_742;novel_miR_2278;novel_miR_526;novel_miR_1427;novel_miR_2375;novel_miR_383;novel_miR_1749;novel_miR_869;novel_miR_394;novel_miR_1881;novel_miR_1716;novel_miR_1955;novel_miR_366;novel_miR_1415;novel_miR_184;novel_miR_994;novel_miR_2159;novel_…	novel_miR_1842;novel_miR_1515;novel_miR_1499;novel_miR_1523;novel_miR_765;novel_miR_1495;novel_miR_797;novel_miR_996;novel_miR_1517;novel_miR_586;novel_miR_478;novel_miR_296;novel_miR_2314;novel_miR_1811;novel_miR_2280;novel_miR_32;novel_miR_2216;novel_miR_2272
Clonorchis_sinensis_newGene_9883	MSTRG.10000.12	39	46	21	novel_miR_106;novel_miR_1662;novel_miR_1975;novel_miR_1605;novel_miR_1947;novel_miR_2170;novel_miR_1942;novel_miR_1543;novel_miR_650;novel_miR_203;novel_miR_401;novel_miR_1215;novel_miR_1440;novel_miR_816;novel_miR_1477;novel_miR_1109;novel_miR_2167;novel_miR_400	novel_miR_1862;novel_miR_1499;novel_miR_1515;novel_miR_2093;novel_miR_1842;novel_miR_478;novel_miR_526;novel_miR_1517;novel_miR_586;novel_miR_797;novel_miR_996;novel_miR_1495;novel_miR_765;novel_miR_1523;novel_miR_1811;novel_miR_1415;novel_miR_2314;novel_miR_1749;novel_miR_296;novel_miR_383;novel_miR_2216;novel_miR_2272;novel_miR_2159;novel_miR_32;novel_miR_2280	novel_miR_441;novel_miR_480;novel_miR_2102;novel_miR_598;novel_miR_194;novel_miR_2375;novel_miR_1427;novel_miR_2278;novel_miR_742;novel_miR_1375;novel_miR_2279;novel_miR_1055;novel_miR_184;novel_miR_366;novel_miR_1716;novel_miR_1955;novel_miR_1881;novel_miR_394;novel_miR_869;novel_miR_1116;novel_miR_994
CSKR_109340	MSTRG.10000.12	28	46	17	novel_miR_1946;novel_miR_775;novel_miR_695;novel_miR_205;novel_miR_351;novel_miR_2225;novel_miR_1641;novel_miR_650;novel_miR_2357;novel_miR_1142;novel_miR_998	novel_miR_194;novel_miR_2102;novel_miR_480;novel_miR_598;novel_miR_2093;novel_miR_441;novel_miR_1862;novel_miR_2279;novel_miR_1055;novel_miR_1523;novel_miR_2278;novel_miR_742;novel_miR_1375;novel_miR_526;novel_miR_1427;novel_miR_2375;novel_miR_869;novel_miR_1749;novel_miR_383;novel_miR_1881;novel_miR_394;novel_miR_184;novel_miR_1415;novel_miR_366;novel_miR_1955;novel_miR_1716;novel_miR_994;novel_…	novel_miR_1842;novel_miR_1515;novel_miR_1499;novel_miR_765;novel_miR_1517;novel_miR_586;novel_miR_797;novel_miR_996;novel_miR_1495;novel_miR_478;novel_miR_296;novel_miR_2314;novel_miR_1811;novel_miR_2280;novel_miR_32;novel_miR_2272;novel_miR_2216
Clonorchis_sinensis_newGene_15928	MSTRG.5871.2	34	34	27	novel_miR_2314;novel_miR_142;novel_miR_205;novel_miR_1142;novel_miR_2041;novel_miR_1523;novel_miR_1440	novel_miR_814;novel_miR_1476;novel_miR_2142;novel_miR_624;novel_miR_1808;novel_miR_1287;novel_miR_1965	novel_miR_1495;novel_miR_996;novel_miR_797;novel_miR_586;novel_miR_1517;novel_miR_1946;novel_miR_765;novel_miR_31;novel_miR_478;novel_miR_1515;novel_miR_1842;novel_miR_1499;novel_miR_695;novel_miR_32;novel_miR_775;novel_miR_2280;novel_miR_2357;novel_miR_2272;novel_miR_2216;novel_miR_731;novel_miR_296;novel_miR_703;novel_miR_998;novel_miR_1811;novel_miR_2225;novel_miR_1641;novel_miR_1284
Clonorchis_sinensis_newGene_26113	MSTRG.47096.1	33	21	20	novel_miR_2217;novel_miR_2053;novel_miR_1268;novel_miR_1848;novel_miR_2020;novel_miR_1198;novel_miR_372;novel_miR_2351;novel_miR_729;novel_miR_383;novel_miR_1808;novel_miR_1485;novel_miR_2093	novel_miR_992	novel_miR_1427;novel_miR_2375;novel_miR_2279;novel_miR_1055;novel_miR_2278;novel_miR_742;novel_miR_441;novel_miR_194;novel_miR_2102;novel_miR_480;novel_miR_598;novel_miR_1116;novel_miR_994;novel_miR_184;novel_miR_366;novel_miR_1955;novel_miR_1716;novel_miR_869;novel_miR_1881;novel_miR_394
Clonorchis_sinensis_newGene_25393	MSTRG.47096.1	41	21	20	novel_miR_252;novel_miR_94;novel_miR_1749;novel_miR_383;novel_miR_611;novel_miR_1476;novel_miR_814;novel_miR_18;novel_miR_2093;novel_miR_1375;novel_miR_61;novel_miR_1448;novel_miR_274;novel_miR_1954;novel_miR_1543;novel_miR_172;novel_miR_1794;novel_miR_526;novel_miR_1066;novel_miR_953;novel_miR_1862	novel_miR_992	novel_miR_194;novel_miR_480;novel_miR_2102;novel_miR_598;novel_miR_441;novel_miR_2279;novel_miR_1055;novel_miR_2278;novel_miR_742;novel_miR_1427;novel_miR_2375;novel_miR_869;novel_miR_1881;novel_miR_394;novel_miR_184;novel_miR_366;novel_miR_1955;novel_miR_1716;novel_miR_994;novel_miR_1116
Clonorchis_sinensis_newGene_10705	MSTRG.47096.1	44	21	20	novel_miR_958;novel_miR_816;novel_miR_228;novel_miR_2093;novel_miR_636;novel_miR_626;novel_miR_292;novel_miR_756;novel_miR_170;novel_miR_383;novel_miR_1019;novel_miR_44;novel_miR_1749;novel_miR_352;novel_miR_825;novel_miR_1198;novel_miR_1438;novel_miR_2212;novel_miR_1360;novel_miR_558;novel_miR_942;novel_miR_1935;novel_miR_950;novel_miR_21	novel_miR_992	novel_miR_194;novel_miR_480;novel_miR_2102;novel_miR_598;novel_miR_441;novel_miR_1055;novel_miR_2279;novel_miR_2278;novel_miR_742;novel_miR_1427;novel_miR_2375;novel_miR_869;novel_miR_394;novel_miR_1881;novel_miR_184;novel_miR_1716;novel_miR_1955;novel_miR_366;novel_miR_994;novel_miR_1116
Clonorchis_sinensis_newGene_24725	MSTRG.47096.1	63	21	20	novel_miR_825;novel_miR_1848;novel_miR_1198;novel_miR_1975;novel_miR_1268;novel_miR_352;novel_miR_953;novel_miR_1862;novel_miR_2053;novel_miR_1438;novel_miR_2212;novel_miR_1066;novel_miR_2217;novel_miR_1794;novel_miR_526;novel_miR_558;novel_miR_2080;novel_miR_942;novel_miR_172;novel_miR_1935;novel_miR_2159;novel_miR_1360;novel_miR_21;novel_miR_61;novel_miR_1448;novel_miR_950;novel_miR_1375;novel_…	novel_miR_992	novel_miR_869;novel_miR_394;novel_miR_1881;novel_miR_184;novel_miR_1955;novel_miR_1716;novel_miR_366;novel_miR_994;novel_miR_1116;novel_miR_194;novel_miR_480;novel_miR_2102;novel_miR_598;novel_miR_441;novel_miR_1055;novel_miR_2279;novel_miR_2278;novel_miR_742;novel_miR_1427;novel_miR_2375
Clonorchis_sinensis_newGene_9883	MSTRG.47096.1	39	21	20	novel_miR_1215;novel_miR_1440;novel_miR_816;novel_miR_1477;novel_miR_1375;novel_miR_2167;novel_miR_1109;novel_miR_400;novel_miR_106;novel_miR_1975;novel_miR_1662;novel_miR_1947;novel_miR_1605;novel_miR_2170;novel_miR_1942;novel_miR_1543;novel_miR_203;novel_miR_650;novel_miR_401	novel_miR_992	novel_miR_2278;novel_miR_742;novel_miR_1055;novel_miR_2279;novel_miR_2375;novel_miR_1427;novel_miR_480;novel_miR_2102;novel_miR_598;novel_miR_194;novel_miR_441;novel_miR_994;novel_miR_1116;novel_miR_394;novel_miR_1881;novel_miR_869;novel_miR_184;novel_miR_1955;novel_miR_1716;novel_miR_366
Clonorchis_sinensis_newGene_26113	MSTRG.12136.1	33	30	21	novel_miR_1485;novel_miR_2093;novel_miR_729;novel_miR_383;novel_miR_372;novel_miR_2351;novel_miR_1268;novel_miR_1198;novel_miR_2020;novel_miR_1848;novel_miR_2217;novel_miR_2053	novel_miR_2159;novel_miR_32;novel_miR_1284;novel_miR_2314;novel_miR_703;novel_miR_731;novel_miR_1543;novel_miR_31;novel_miR_1523	novel_miR_1116;novel_miR_994;novel_miR_184;novel_miR_366;novel_miR_1716;novel_miR_1955;novel_miR_869;novel_miR_1808;novel_miR_1881;novel_miR_394;novel_miR_1427;novel_miR_2375;novel_miR_2279;novel_miR_1055;novel_miR_2278;novel_miR_742;novel_miR_441;novel_miR_194;novel_miR_480;novel_miR_2102;novel_miR_598
Clonorchis_sinensis_newGene_25393	MSTRG.12136.1	41	30	21	novel_miR_1794;novel_miR_526;novel_miR_172;novel_miR_1954;novel_miR_274;novel_miR_61;novel_miR_1448;novel_miR_953;novel_miR_1862;novel_miR_1066;novel_miR_1476;novel_miR_383;novel_miR_611;novel_miR_252;novel_miR_94;novel_miR_1749;novel_miR_1375;novel_miR_2093;novel_miR_18;novel_miR_814	novel_miR_1523;novel_miR_31;novel_miR_2159;novel_miR_32;novel_miR_2314;novel_miR_1284;novel_miR_703;novel_miR_731;novel_miR_1808	novel_miR_1543;novel_miR_1427;novel_miR_2375;novel_miR_2279;novel_miR_1055;novel_miR_742;novel_miR_2278;novel_miR_441;novel_miR_194;novel_miR_598;novel_miR_2102;novel_miR_480;novel_miR_1116;novel_miR_994;novel_miR_366;novel_miR_1955;novel_miR_1716;novel_miR_184;novel_miR_869;novel_miR_1881;novel_miR_394
Clonorchis_sinensis_newGene_24725	MSTRG.12136.1	63	30	21	novel_miR_292;novel_miR_1780;novel_miR_756;novel_miR_626;novel_miR_1375;novel_miR_2093;novel_miR_816;novel_miR_1485;novel_miR_18;novel_miR_228;novel_miR_94;novel_miR_1749;novel_miR_372;novel_miR_1019;novel_miR_611;novel_miR_383;novel_miR_729;novel_miR_953;novel_miR_1862;novel_miR_2053;novel_miR_2212;novel_miR_1438;novel_miR_2217;novel_miR_1066;novel_miR_825;novel_miR_1848;novel_miR_1198;novel_miR…	novel_miR_1543;novel_miR_31;novel_miR_1523;novel_miR_32;novel_miR_703;novel_miR_1284;novel_miR_2314;novel_miR_1808;novel_miR_731	novel_miR_2375;novel_miR_1427;novel_miR_2278;novel_miR_742;novel_miR_2279;novel_miR_1055;novel_miR_441;novel_miR_480;novel_miR_2102;novel_miR_598;novel_miR_194;novel_miR_1116;novel_miR_2159;novel_miR_994;novel_miR_184;novel_miR_366;novel_miR_1716;novel_miR_1955;novel_miR_1881;novel_miR_394;novel_miR_869
Clonorchis_sinensis_newGene_9883	MSTRG.12136.1	39	30	21	novel_miR_1975;novel_miR_1662;novel_miR_1947;novel_miR_1605;novel_miR_106;novel_miR_203;novel_miR_650;novel_miR_1942;novel_miR_401;novel_miR_2170;novel_miR_816;novel_miR_1440;novel_miR_1375;novel_miR_1477;novel_miR_1215;novel_miR_400;novel_miR_2167;novel_miR_1109	novel_miR_32;novel_miR_2159;novel_miR_1808;novel_miR_731;novel_miR_1284;novel_miR_2314;novel_miR_703;novel_miR_31;novel_miR_1523	novel_miR_994;novel_miR_1116;novel_miR_869;novel_miR_394;novel_miR_1881;novel_miR_184;novel_miR_1955;novel_miR_1716;novel_miR_366;novel_miR_1055;novel_miR_2279;novel_miR_2278;novel_miR_742;novel_miR_1427;novel_miR_1543;novel_miR_2375;novel_miR_194;novel_miR_480;novel_miR_2102;novel_miR_598;novel_miR_441
Clonorchis_sinensis_newGene_26113	MSTRG.10435.3	33	44	22	novel_miR_1485;novel_miR_2093;novel_miR_729;novel_miR_383;novel_miR_372;novel_miR_1268;novel_miR_1198;novel_miR_2020;novel_miR_1848;novel_miR_2217;novel_miR_2053	novel_miR_731;novel_miR_94;novel_miR_611;novel_miR_998;novel_miR_703;novel_miR_1641;novel_miR_2225;novel_miR_1794;novel_miR_775;novel_miR_2357;novel_miR_1369;novel_miR_880;novel_miR_2159;novel_miR_1286;novel_miR_695;novel_miR_375;novel_miR_1375;novel_miR_31;novel_miR_1946;novel_miR_1523;novel_miR_1662;novel_miR_61	novel_miR_1808;novel_miR_1881;novel_miR_394;novel_miR_869;novel_miR_184;novel_miR_366;novel_miR_1955;novel_miR_1716;novel_miR_994;novel_miR_1116;novel_miR_480;novel_miR_2102;novel_miR_598;novel_miR_194;novel_miR_441;novel_miR_2278;novel_miR_742;novel_miR_2279;novel_miR_2351;novel_miR_1055;novel_miR_2375;novel_miR_1427
Clonorchis_sinensis_newGene_25393	MSTRG.10435.3	41	44	25	novel_miR_1066;novel_miR_953;novel_miR_1862;novel_miR_1954;novel_miR_1543;novel_miR_526;novel_miR_172;novel_miR_1448;novel_miR_274;novel_miR_18;novel_miR_2093;novel_miR_814;novel_miR_1476;novel_miR_383;novel_miR_1749;novel_miR_252	novel_miR_1286;novel_miR_695;novel_miR_375;novel_miR_31;novel_miR_2351;novel_miR_1946;novel_miR_1523;novel_miR_1662;novel_miR_1808;novel_miR_731;novel_miR_998;novel_miR_703;novel_miR_1641;novel_miR_2225;novel_miR_775;novel_miR_2357;novel_miR_1369;novel_miR_880;novel_miR_2159	novel_miR_480;novel_miR_2102;novel_miR_598;novel_miR_194;novel_miR_441;novel_miR_2278;novel_miR_742;novel_miR_1375;novel_miR_2279;novel_miR_1055;novel_miR_2375;novel_miR_61;novel_miR_1427;novel_miR_1881;novel_miR_394;novel_miR_869;novel_miR_94;novel_miR_611;novel_miR_184;novel_miR_366;novel_miR_1955;novel_miR_1716;novel_miR_1794;novel_miR_994;novel_miR_1116
Clonorchis_sinensis_newGene_22229	MSTRG.29943.10	59	36	26	novel_miR_2279;novel_miR_194;novel_miR_372;novel_miR_1749;novel_miR_1055;novel_miR_2351;novel_miR_869;novel_miR_1881;novel_miR_1485;novel_miR_742;novel_miR_598;novel_miR_394;novel_miR_2278;novel_miR_480;novel_miR_994;novel_miR_2102;novel_miR_2159;novel_miR_375;novel_miR_1543;novel_miR_2080;novel_miR_1427;novel_miR_2244;novel_miR_366;novel_miR_1716;novel_miR_1848;novel_miR_825;novel_miR_1955;novel…	novel_miR_816;novel_miR_1975;novel_miR_983;novel_miR_274;novel_miR_959;novel_miR_1470;novel_miR_189;novel_miR_582;novel_miR_434;novel_miR_1914	novel_miR_1935;novel_miR_1268;novel_miR_352;novel_miR_1019;novel_miR_558;novel_miR_1794;novel_miR_942;novel_miR_1360;novel_miR_383;novel_miR_611;novel_miR_94;novel_miR_1088;novel_miR_292;novel_miR_756;novel_miR_61;novel_miR_2212;novel_miR_729;novel_miR_1375;novel_miR_228;novel_miR_626;novel_miR_21;novel_miR_950;novel_miR_1198;novel_miR_1438;novel_miR_2217;novel_miR_2093
CSKR_109340	MSTRG.43893.13	28	53	17	novel_miR_765;novel_miR_1842;novel_miR_2280;novel_miR_32;novel_miR_2216;novel_miR_205;novel_miR_351;novel_miR_1499;novel_miR_2314;novel_miR_650;novel_miR_1142	novel_miR_624;novel_miR_1425;novel_miR_1219;novel_miR_1918;novel_miR_1671;novel_miR_1252;novel_miR_1954;novel_miR_810;novel_miR_1111;novel_miR_731;novel_miR_983;novel_miR_83;novel_miR_636;novel_miR_1159;novel_miR_1287;novel_miR_1433;novel_miR_252;novel_miR_703;novel_miR_1046;novel_miR_1107;novel_miR_1523;novel_miR_44;novel_miR_785;novel_miR_1276;novel_miR_31;novel_miR_189;novel_miR_1022;novel_miR…	novel_miR_775;novel_miR_2357;novel_miR_2272;novel_miR_296;novel_miR_998;novel_miR_1811;novel_miR_2225;novel_miR_1641;novel_miR_1495;novel_miR_996;novel_miR_797;novel_miR_586;novel_miR_1517;novel_miR_1946;novel_miR_478;novel_miR_1515;novel_miR_695
Clonorchis_sinensis_newGene_5488	MSTRG.5388.12	37	49	26	novel_miR_2053;novel_miR_1848;novel_miR_2159;novel_miR_1543;novel_miR_1780;novel_miR_958;novel_miR_1485;novel_miR_2093;novel_miR_372;novel_miR_76;novel_miR_383	novel_miR_2351;novel_miR_729;novel_miR_228;novel_miR_274;novel_miR_1605;novel_miR_1947;novel_miR_209;novel_miR_1018;novel_miR_950;novel_miR_1198;novel_miR_1019;novel_miR_101;novel_miR_816;novel_miR_106;novel_miR_352;novel_miR_1268;novel_miR_740;novel_miR_2170;novel_miR_942;novel_miR_558;novel_miR_650;novel_miR_203;novel_miR_1975	novel_miR_1055;novel_miR_2279;novel_miR_2278;novel_miR_1375;novel_miR_742;novel_miR_61;novel_miR_1427;novel_miR_2375;novel_miR_194;novel_miR_480;novel_miR_2102;novel_miR_598;novel_miR_2217;novel_miR_441;novel_miR_994;novel_miR_1116;novel_miR_869;novel_miR_94;novel_miR_611;novel_miR_394;novel_miR_1881;novel_miR_1794;novel_miR_184;novel_miR_1955;novel_miR_1716;novel_miR_366
Clonorchis_sinensis_newGene_20270	MSTRG.5388.12	53	49	33	novel_miR_1066;novel_miR_2222;novel_miR_1862;novel_miR_953;novel_miR_1369;novel_miR_1040;novel_miR_825;novel_miR_1448;novel_miR_1543;novel_miR_375;novel_miR_2159;novel_miR_172;novel_miR_526;novel_miR_1780;novel_miR_18;novel_miR_1488;novel_miR_2093;novel_miR_1749;novel_miR_383;novel_miR_1025	novel_miR_1198;novel_miR_2217;novel_miR_1018;novel_miR_209;novel_miR_1947;novel_miR_1605;novel_miR_729;novel_miR_203;novel_miR_650;novel_miR_2170;novel_miR_740;novel_miR_1268;novel_miR_352;novel_miR_106;novel_miR_816;novel_miR_101	novel_miR_441;novel_miR_950;novel_miR_598;novel_miR_2102;novel_miR_480;novel_miR_194;novel_miR_2375;novel_miR_1427;novel_miR_274;novel_miR_61;novel_miR_1375;novel_miR_228;novel_miR_742;novel_miR_2278;novel_miR_1055;novel_miR_2351;novel_miR_2279;novel_miR_1716;novel_miR_1955;novel_miR_366;novel_miR_1975;novel_miR_184;novel_miR_942;novel_miR_558;novel_miR_1794;novel_miR_394;novel_miR_1881;novel_miR…
Clonorchis_sinensis_newGene_22229	MSTRG.32615.2	59	24	20	novel_miR_1485;novel_miR_228;novel_miR_394;novel_miR_2093;novel_miR_1088;novel_miR_626;novel_miR_292;novel_miR_756;novel_miR_729;novel_miR_383;novel_miR_611;novel_miR_372;novel_miR_1019;novel_miR_2351;novel_miR_1749;novel_miR_94;novel_miR_1268;novel_miR_352;novel_miR_825;novel_miR_1848;novel_miR_1198;novel_miR_1369;novel_miR_1438;novel_miR_2212;novel_miR_2217;novel_miR_2053;novel_miR_1543;novel_m…	novel_miR_2251;novel_miR_1165;novel_miR_1124;novel_miR_319	novel_miR_184;novel_miR_1716;novel_miR_1955;novel_miR_366;novel_miR_1881;novel_miR_869;novel_miR_1116;novel_miR_994;novel_miR_441;novel_miR_480;novel_miR_2102;novel_miR_598;novel_miR_194;novel_miR_2375;novel_miR_1427;novel_miR_2278;novel_miR_1375;novel_miR_742;novel_miR_1055;novel_miR_2279
Clonorchis_sinensis_newGene_1644	MSTRG.50436.1	46	23	12	novel_miR_665;novel_miR_2011;novel_miR_2041;novel_miR_478;novel_miR_1208;novel_miR_1142;novel_miR_1380;novel_miR_703;novel_miR_289;novel_miR_2216;novel_miR_205;novel_miR_2272;novel_miR_1284;novel_miR_1499;novel_miR_980;novel_miR_704;novel_miR_1816;novel_miR_797;novel_miR_1517;novel_miR_235;novel_miR_586;novel_miR_860;novel_miR_749;novel_miR_731;novel_miR_1515;novel_miR_765;novel_miR_31;novel_miR_…	sme-miR-749;novel_miR_434;novel_miR_1470;novel_miR_189;novel_miR_769;novel_miR_1088;novel_miR_983;novel_miR_1808;novel_miR_1264;novel_miR_1867;novel_miR_1252	novel_miR_695;novel_miR_1946;novel_miR_1495;novel_miR_996;novel_miR_2225;novel_miR_1641;novel_miR_2314;novel_miR_998;novel_miR_1811;novel_miR_32;novel_miR_775;novel_miR_2357
CSKR_109340	MSTRG.50436.1	28	23	12	novel_miR_1515;novel_miR_797;novel_miR_586;novel_miR_1517;novel_miR_2280;novel_miR_296;novel_miR_765;novel_miR_1842;novel_miR_478;novel_miR_1142;novel_miR_1499;novel_miR_650;novel_miR_2216;novel_miR_205;novel_miR_2272;novel_miR_351	novel_miR_1867;novel_miR_1252;novel_miR_1088;novel_miR_983;novel_miR_1808;novel_miR_769;novel_miR_1264;novel_miR_189;novel_miR_1470;sme-miR-749;novel_miR_434	novel_miR_32;novel_miR_775;novel_miR_2357;novel_miR_998;novel_miR_1811;novel_miR_2225;novel_miR_2314;novel_miR_1641;novel_miR_1495;novel_miR_996;novel_miR_1946;novel_miR_695
Clonorchis_sinensis_newGene_25393	MSTRG.19575.8	41	35	27	novel_miR_1375;novel_miR_814;novel_miR_611;novel_miR_1476;novel_miR_1749;novel_miR_94;novel_miR_252;novel_miR_1862;novel_miR_526;novel_miR_1794;novel_miR_1543;novel_miR_1954;novel_miR_274;novel_miR_61	novel_miR_1978;novel_miR_1780;novel_miR_180;novel_miR_375;novel_miR_2351;novel_miR_404;novel_miR_2159;novel_miR_1369	novel_miR_194;novel_miR_2102;novel_miR_480;novel_miR_598;novel_miR_2093;novel_miR_1448;novel_miR_172;novel_miR_953;novel_miR_441;novel_miR_1066;novel_miR_1055;novel_miR_2279;novel_miR_2278;novel_miR_18;novel_miR_742;novel_miR_1427;novel_miR_2375;novel_miR_869;novel_miR_383;novel_miR_394;novel_miR_1881;novel_miR_184;novel_miR_1955;novel_miR_1716;novel_miR_366;novel_miR_994;novel_miR_1116
Clonorchis_sinensis_newGene_5769	MSTRG.14258.5	17	37	14	novel_miR_205;novel_miR_2159;novel_miR_1142	novel_miR_1107;novel_miR_1284;novel_miR_2155;novel_miR_1808;novel_miR_83;novel_miR_1252;novel_miR_1918;novel_miR_2280;novel_miR_1425;novel_miR_1499;novel_miR_34;novel_miR_220;novel_miR_822;novel_miR_349;novel_miR_2287;novel_miR_606;novel_miR_1412;novel_miR_1022;novel_miR_582;novel_miR_2041;novel_miR_1523;novel_miR_765;novel_miR_785	novel_miR_2314;novel_miR_1811;novel_miR_296;novel_miR_2216;novel_miR_2272;novel_miR_32;novel_miR_1842;novel_miR_1515;novel_miR_478;novel_miR_1495;novel_miR_996;novel_miR_797;novel_miR_586;novel_miR_1517
Clonorchis_sinensis_newGene_1064	MSTRG.14258.5	25	37	19	novel_miR_2180;novel_miR_703;novel_miR_731;novel_miR_31;novel_miR_1219;novel_miR_769	novel_miR_765;novel_miR_1495;novel_miR_996;novel_miR_1022;novel_miR_582;novel_miR_2041;novel_miR_1842;novel_miR_1499;novel_miR_220;novel_miR_2280;novel_miR_32;novel_miR_1252;novel_miR_2216;novel_miR_2155;novel_miR_1808;novel_miR_2314;novel_miR_1284;novel_miR_1811	novel_miR_1523;novel_miR_785;novel_miR_797;novel_miR_1517;novel_miR_586;novel_miR_606;novel_miR_1412;novel_miR_478;novel_miR_349;novel_miR_2287;novel_miR_1515;novel_miR_34;novel_miR_822;novel_miR_1425;novel_miR_2272;novel_miR_1918;novel_miR_296;novel_miR_83;novel_miR_1107
Clonorchis_sinensis_newGene_1644	MSTRG.14258.5	46	37	20	novel_miR_860;novel_miR_749;novel_miR_731;novel_miR_1816;novel_miR_775;novel_miR_235;novel_miR_1493;novel_miR_76;novel_miR_1946;novel_miR_724;novel_miR_31;novel_miR_998;novel_miR_703;novel_miR_289;novel_miR_2011;novel_miR_665;novel_miR_2357;novel_miR_1380;novel_miR_1208;novel_miR_1142;novel_miR_704;novel_miR_2225;novel_miR_980;novel_miR_1641;novel_miR_205;novel_miR_695	novel_miR_1107;novel_miR_1808;novel_miR_83;novel_miR_2155;novel_miR_1918;novel_miR_1252;novel_miR_1425;novel_miR_822;novel_miR_220;novel_miR_34;novel_miR_2287;novel_miR_349;novel_miR_582;novel_miR_1022;novel_miR_606;novel_miR_1412;novel_miR_785	novel_miR_1811;novel_miR_2314;novel_miR_1284;novel_miR_296;novel_miR_2216;novel_miR_2272;novel_miR_32;novel_miR_2280;novel_miR_1499;novel_miR_1515;novel_miR_1842;novel_miR_2041;novel_miR_478;novel_miR_1495;novel_miR_586;novel_miR_1517;novel_miR_996;novel_miR_797;novel_miR_1523;novel_miR_765
CSKR_109340	MSTRG.14258.5	28	37	17	novel_miR_775;novel_miR_1946;novel_miR_998;novel_miR_2357;novel_miR_1142;novel_miR_2225;novel_miR_650;novel_miR_1641;novel_miR_695;novel_miR_205;novel_miR_351	novel_miR_2041;novel_miR_1022;novel_miR_582;novel_miR_1412;novel_miR_606;novel_miR_785;novel_miR_1523;novel_miR_822;novel_miR_34;novel_miR_220;novel_miR_2287;novel_miR_349;novel_miR_1918;novel_miR_1252;novel_miR_1425;novel_miR_1107;novel_miR_1284;novel_miR_1808;novel_miR_83;novel_miR_2155	novel_miR_478;novel_miR_996;novel_miR_797;novel_miR_586;novel_miR_1517;novel_miR_1495;novel_miR_765;novel_miR_1499;novel_miR_1515;novel_miR_1842;novel_miR_2216;novel_miR_2272;novel_miR_32;novel_miR_2280;novel_miR_1811;novel_miR_2314;novel_miR_296
Clonorchis_sinensis_newGene_9883	MSTRG.57728.27	39	35	20	novel_miR_1215;novel_miR_816;novel_miR_1440;novel_miR_1375;novel_miR_1477;novel_miR_1109;novel_miR_2167;novel_miR_400;novel_miR_106;novel_miR_1662;novel_miR_1975;novel_miR_1605;novel_miR_1947;novel_miR_2170;novel_miR_650;novel_miR_203;novel_miR_1543;novel_miR_1942;novel_miR_401	novel_miR_2280;novel_miR_32;novel_miR_2159;novel_miR_2216;novel_miR_731;novel_miR_703;novel_miR_1811;novel_miR_31;novel_miR_765;novel_miR_1495;novel_miR_996;novel_miR_1476;novel_miR_1842;novel_miR_814;novel_miR_1499	novel_miR_994;novel_miR_1116;novel_miR_869;novel_miR_1881;novel_miR_394;novel_miR_366;novel_miR_1716;novel_miR_1955;novel_miR_184;novel_miR_2279;novel_miR_1055;novel_miR_742;novel_miR_2278;novel_miR_1427;novel_miR_2375;novel_miR_194;novel_miR_598;novel_miR_2102;novel_miR_480;novel_miR_441
CSKR_100214	MSTRG.57736.4	20	13	13	novel_miR_856;novel_miR_1018;novel_miR_1440;novel_miR_802;novel_miR_449;novel_miR_106;novel_miR_1947	--	novel_miR_1942;novel_miR_1215;novel_miR_871;novel_miR_650;novel_miR_1662;novel_miR_1477;novel_miR_400;novel_miR_1812;novel_miR_2167;novel_miR_1109;novel_miR_1437;novel_miR_401;novel_miR_245
CSKR_202063	MSTRG.19374.4	43	46	23	novel_miR_2351;novel_miR_44;novel_miR_1507;novel_miR_1025;novel_miR_1965;novel_miR_312;novel_miR_209;novel_miR_1159;novel_miR_636;novel_miR_1375;novel_miR_816;novel_miR_186;novel_miR_1543;novel_miR_1671;novel_miR_2217;novel_miR_1442;novel_miR_1836;novel_miR_1268;novel_miR_352;novel_miR_1975	novel_miR_2381;novel_miR_383;novel_miR_756;novel_miR_292;novel_miR_1795;novel_miR_1360;novel_miR_825;novel_miR_451;novel_miR_1935;novel_miR_2093;novel_miR_1286;novel_miR_452;novel_miR_21;novel_miR_2080;novel_miR_1062;novel_miR_1862;novel_miR_1438;novel_miR_626;novel_miR_2198;novel_miR_274;novel_miR_526;novel_miR_1989;novel_miR_2212	novel_miR_869;novel_miR_394;novel_miR_1881;novel_miR_184;novel_miR_1955;novel_miR_1716;novel_miR_366;novel_miR_994;novel_miR_1119;novel_miR_2186;novel_miR_1116;novel_miR_194;novel_miR_480;novel_miR_1540;novel_miR_2102;novel_miR_598;novel_miR_441;novel_miR_1055;novel_miR_2279;novel_miR_2278;novel_miR_742;novel_miR_1427;novel_miR_2375

## Sheet: M VS AD
Table S8. LncRNA-miRNA-mRNA ceRNA networks.
Table S8-2. LncRNA-miRNA-mRNA ceRNA networks (M::AD).
ceRNA1 (mRNA)	ceRNA2 (lncRNA)	miRNA_target_num1	miRNA_target_num2	overlap_miRNA_num	miRNA_target1_uniq	miRNA_target2_uniq	overlap_miRNA
Clonorchis_sinensis_newGene_26113	MSTRG.56450.1	35	43	22	novel_miR_1485;novel_miR_1808;novel_miR_729;novel_miR_2351;novel_miR_372;novel_miR_1848;novel_miR_2020;novel_miR_1198;novel_miR_1268;novel_miR_2053;novel_miR_2217;novel_miR_1635;novel_miR_1972	novel_miR_61;novel_miR_959;novel_miR_582;novel_miR_1495;novel_miR_228;novel_miR_1375;novel_miR_718;novel_miR_469;novel_miR_996;novel_miR_989;novel_miR_1252;novel_miR_1682;novel_miR_596;novel_miR_1019;novel_miR_2297;novel_miR_558;novel_miR_942;novel_miR_2244;novel_miR_1968;novel_miR_611;novel_miR_94	novel_miR_1427;novel_miR_2375;novel_miR_2279;novel_miR_1055;novel_miR_742;novel_miR_2278;novel_miR_441;novel_miR_194;novel_miR_598;novel_miR_2093;novel_miR_2102;novel_miR_480;novel_miR_1116;novel_miR_994;novel_miR_366;novel_miR_1955;novel_miR_1716;novel_miR_184;novel_miR_383;novel_miR_869;novel_miR_1881;novel_miR_394
Clonorchis_sinensis_newGene_13063	MSTRG.56450.1	41	43	19	novel_miR_421;novel_miR_295;novel_miR_2328;novel_miR_2023;novel_miR_1816;novel_miR_57;novel_miR_245;novel_miR_772;novel_miR_235;novel_miR_871;novel_miR_76;novel_miR_336;novel_miR_1812;novel_miR_1388;novel_miR_65;novel_miR_2154;novel_miR_1437;novel_miR_2147;novel_miR_964;novel_miR_396;novel_miR_2043;novel_miR_214	novel_miR_1019;novel_miR_2297;novel_miR_1682;novel_miR_1252;novel_miR_596;novel_miR_94;novel_miR_383;novel_miR_611;novel_miR_394;novel_miR_2244;novel_miR_942;novel_miR_558;novel_miR_1968;novel_miR_996;novel_miR_469;novel_miR_1375;novel_miR_718;novel_miR_228;novel_miR_1495;novel_miR_959;novel_miR_61;novel_miR_582;novel_miR_2093;novel_miR_989	novel_miR_994;novel_miR_1116;novel_miR_869;novel_miR_1881;novel_miR_184;novel_miR_1955;novel_miR_1716;novel_miR_366;novel_miR_1055;novel_miR_2279;novel_miR_2278;novel_miR_742;novel_miR_1427;novel_miR_2375;novel_miR_194;novel_miR_480;novel_miR_2102;novel_miR_598;novel_miR_441
Clonorchis_sinensis_newGene_25393	MSTRG.56450.1	38	43	26	novel_miR_1476;novel_miR_1749;novel_miR_252;novel_miR_814;novel_miR_248;novel_miR_526;novel_miR_1954;novel_miR_1543;novel_miR_274;novel_miR_1448;novel_miR_2232;novel_miR_1862	novel_miR_959;novel_miR_582;novel_miR_996;novel_miR_228;novel_miR_1495;novel_miR_469;novel_miR_718;novel_miR_989;novel_miR_1682;novel_miR_1252;novel_miR_596;novel_miR_1019;novel_miR_2297;novel_miR_2244;novel_miR_942;novel_miR_558;novel_miR_1968	novel_miR_61;novel_miR_1427;novel_miR_2375;novel_miR_2279;novel_miR_1055;novel_miR_2278;novel_miR_742;novel_miR_1375;novel_miR_441;novel_miR_194;novel_miR_2102;novel_miR_480;novel_miR_2093;novel_miR_598;novel_miR_1116;novel_miR_994;novel_miR_184;novel_miR_366;novel_miR_1955;novel_miR_1716;novel_miR_869;novel_miR_94;novel_miR_611;novel_miR_383;novel_miR_1881;novel_miR_394
Clonorchis_sinensis_newGene_10705	MSTRG.56450.1	46	43	26	novel_miR_1438;novel_miR_2212;novel_miR_1198;novel_miR_825;novel_miR_352;novel_miR_21;novel_miR_1972;novel_miR_950;novel_miR_1935;novel_miR_1360;novel_miR_756;novel_miR_292;novel_miR_626;novel_miR_248;novel_miR_636;novel_miR_816;novel_miR_958;novel_miR_1749;novel_miR_44;novel_miR_170	novel_miR_989;novel_miR_582;novel_miR_61;novel_miR_959;novel_miR_1495;novel_miR_469;novel_miR_718;novel_miR_1375;novel_miR_996;novel_miR_1968;novel_miR_2244;novel_miR_611;novel_miR_94;novel_miR_596;novel_miR_1252;novel_miR_1682;novel_miR_2297	novel_miR_441;novel_miR_2093;novel_miR_598;novel_miR_480;novel_miR_2102;novel_miR_194;novel_miR_2375;novel_miR_1427;novel_miR_228;novel_miR_742;novel_miR_2278;novel_miR_2279;novel_miR_1055;novel_miR_366;novel_miR_1716;novel_miR_1955;novel_miR_184;novel_miR_942;novel_miR_558;novel_miR_1881;novel_miR_394;novel_miR_383;novel_miR_869;novel_miR_1116;novel_miR_994;novel_miR_1019
Clonorchis_sinensis_newGene_19958	MSTRG.56450.1	29	43	27	novel_miR_1088;novel_miR_1448	novel_miR_989;novel_miR_582;novel_miR_959;novel_miR_996;novel_miR_228;novel_miR_1495;novel_miR_469;novel_miR_718;novel_miR_1968;novel_miR_2244;novel_miR_942;novel_miR_558;novel_miR_596;novel_miR_1682;novel_miR_1252;novel_miR_2297	novel_miR_441;novel_miR_480;novel_miR_2102;novel_miR_2093;novel_miR_598;novel_miR_194;novel_miR_2375;novel_miR_61;novel_miR_1427;novel_miR_2278;novel_miR_742;novel_miR_1375;novel_miR_2279;novel_miR_1055;novel_miR_184;novel_miR_366;novel_miR_1955;novel_miR_1716;novel_miR_1881;novel_miR_394;novel_miR_869;novel_miR_94;novel_miR_611;novel_miR_383;novel_miR_1116;novel_miR_994;novel_miR_1019
Clonorchis_sinensis_newGene_24683	MSTRG.56450.1	59	43	26	novel_miR_248;novel_miR_626;novel_miR_1780;novel_miR_292;novel_miR_756;novel_miR_1485;novel_miR_1286;novel_miR_1088;novel_miR_372;novel_miR_1749;novel_miR_2351;novel_miR_729;novel_miR_1438;novel_miR_2212;novel_miR_2217;novel_miR_2053;novel_miR_1268;novel_miR_352;novel_miR_1264;novel_miR_1848;novel_miR_2347;novel_miR_825;novel_miR_1198;novel_miR_1598;novel_miR_1448;novel_miR_1972;novel_miR_950;nov…	novel_miR_1682;novel_miR_1252;novel_miR_596;novel_miR_2297;novel_miR_1968;novel_miR_94;novel_miR_611;novel_miR_383;novel_miR_959;novel_miR_61;novel_miR_582;novel_miR_996;novel_miR_469;novel_miR_718;novel_miR_1495;novel_miR_989;novel_miR_2093	novel_miR_1116;novel_miR_1019;novel_miR_994;novel_miR_2244;novel_miR_942;novel_miR_558;novel_miR_184;novel_miR_1955;novel_miR_1716;novel_miR_366;novel_miR_869;novel_miR_394;novel_miR_1881;novel_miR_1427;novel_miR_2375;novel_miR_1055;novel_miR_2279;novel_miR_2278;novel_miR_1375;novel_miR_742;novel_miR_228;novel_miR_441;novel_miR_194;novel_miR_480;novel_miR_2102;novel_miR_598
Clonorchis_sinensis_newGene_9883	MSTRG.56450.1	38	43	21	novel_miR_401;novel_miR_1942;novel_miR_650;novel_miR_1543;novel_miR_1605;novel_miR_1947;novel_miR_1975;novel_miR_1662;novel_miR_1693;novel_miR_2167;novel_miR_1109;novel_miR_1423;novel_miR_400;novel_miR_1215;novel_miR_1477;novel_miR_816;novel_miR_1440	novel_miR_942;novel_miR_558;novel_miR_2244;novel_miR_1968;novel_miR_611;novel_miR_383;novel_miR_94;novel_miR_1252;novel_miR_1682;novel_miR_596;novel_miR_1019;novel_miR_2297;novel_miR_989;novel_miR_2093;novel_miR_61;novel_miR_959;novel_miR_582;novel_miR_228;novel_miR_1495;novel_miR_469;novel_miR_718;novel_miR_996	novel_miR_366;novel_miR_1716;novel_miR_1955;novel_miR_184;novel_miR_869;novel_miR_1881;novel_miR_394;novel_miR_1116;novel_miR_994;novel_miR_441;novel_miR_194;novel_miR_598;novel_miR_2102;novel_miR_480;novel_miR_1427;novel_miR_2375;novel_miR_2279;novel_miR_1055;novel_miR_742;novel_miR_1375;novel_miR_2278
Clonorchis_sinensis_newGene_6684	MSTRG.56450.1	32	43	26	novel_miR_1369;novel_miR_1448;novel_miR_1543;novel_miR_2159;novel_miR_375;novel_miR_1780	novel_miR_582;novel_miR_959;novel_miR_996;novel_miR_228;novel_miR_1495;novel_miR_469;novel_miR_718;novel_miR_989;novel_miR_596;novel_miR_1682;novel_miR_1252;novel_miR_2297;novel_miR_1019;novel_miR_1968;novel_miR_2244;novel_miR_942;novel_miR_558	novel_miR_2375;novel_miR_61;novel_miR_1427;novel_miR_2278;novel_miR_742;novel_miR_1375;novel_miR_2279;novel_miR_1055;novel_miR_441;novel_miR_2102;novel_miR_480;novel_miR_2093;novel_miR_598;novel_miR_194;novel_miR_1116;novel_miR_994;novel_miR_184;novel_miR_366;novel_miR_1955;novel_miR_1716;novel_miR_1881;novel_miR_394;novel_miR_869;novel_miR_94;novel_miR_611;novel_miR_383
Clonorchis_sinensis_newGene_18840	MSTRG.56450.1	64	43	30	novel_miR_1438;novel_miR_2212;novel_miR_2217;novel_miR_1862;novel_miR_2053;novel_miR_26;novel_miR_1268;novel_miR_352;novel_miR_1975;novel_miR_1848;novel_miR_825;novel_miR_1198;novel_miR_1369;novel_miR_1448;novel_miR_950;novel_miR_1972;novel_miR_21;novel_miR_274;novel_miR_1543;novel_miR_2159;novel_miR_375;novel_miR_1360;novel_miR_526;novel_miR_1635;novel_miR_1935;novel_miR_248;novel_miR_626;novel_…	novel_miR_1968;novel_miR_2244;novel_miR_2297;novel_miR_596;novel_miR_1682;novel_miR_1252;novel_miR_989;novel_miR_996;novel_miR_1495;novel_miR_718;novel_miR_469;novel_miR_582;novel_miR_959	novel_miR_1881;novel_miR_394;novel_miR_94;novel_miR_869;novel_miR_383;novel_miR_611;novel_miR_184;novel_miR_366;novel_miR_1716;novel_miR_1955;novel_miR_558;novel_miR_942;novel_miR_994;novel_miR_1019;novel_miR_1116;novel_miR_480;novel_miR_2102;novel_miR_598;novel_miR_2093;novel_miR_194;novel_miR_441;novel_miR_2278;novel_miR_228;novel_miR_742;novel_miR_1375;novel_miR_2279;novel_miR_1055;novel_miR_2…
CSKR_202620	MSTRG.56450.1	42	43	14	novel_miR_32;novel_miR_780;novel_miR_756;novel_miR_1780;novel_miR_292;novel_miR_626;novel_miR_729;novel_miR_2351;novel_miR_2329;novel_miR_2325;novel_miR_1198;novel_miR_825;novel_miR_352;novel_miR_1268;novel_miR_1811;novel_miR_1862;novel_miR_2217;novel_miR_2212;novel_miR_1438;novel_miR_1935;novel_miR_1635;novel_miR_526;novel_miR_1360;novel_miR_2159;novel_miR_21;novel_miR_274;novel_miR_1972;novel_m…	novel_miR_869;novel_miR_1881;novel_miR_394;novel_miR_366;novel_miR_1716;novel_miR_1955;novel_miR_184;novel_miR_994;novel_miR_2297;novel_miR_1252;novel_miR_1116;novel_miR_596;novel_miR_194;novel_miR_598;novel_miR_480;novel_miR_2102;novel_miR_989;novel_miR_441;novel_miR_2279;novel_miR_1055;novel_miR_742;novel_miR_469;novel_miR_718;novel_miR_1375;novel_miR_2278;novel_miR_1427;novel_miR_959;novel_miR…	novel_miR_611;novel_miR_383;novel_miR_94;novel_miR_942;novel_miR_558;novel_miR_2244;novel_miR_1968;novel_miR_1019;novel_miR_1682;novel_miR_2093;novel_miR_228;novel_miR_1495;novel_miR_996;novel_miR_61
Clonorchis_sinensis_newGene_28400	MSTRG.56450.1	38	43	24	novel_miR_1477;novel_miR_1215;novel_miR_245;novel_miR_400;novel_miR_871;novel_miR_468;novel_miR_1109;novel_miR_2167;novel_miR_1662;novel_miR_2142;novel_miR_650;novel_miR_1942;novel_miR_1437;novel_miR_401	novel_miR_1682;novel_miR_1252;novel_miR_596;novel_miR_1019;novel_miR_2297;novel_miR_2244;novel_miR_942;novel_miR_558;novel_miR_1968;novel_miR_94;novel_miR_611;novel_miR_383;novel_miR_61;novel_miR_996;novel_miR_718;novel_miR_228;novel_miR_1495;novel_miR_989;novel_miR_2093	novel_miR_1116;novel_miR_994;novel_miR_184;novel_miR_1716;novel_miR_1955;novel_miR_366;novel_miR_869;novel_miR_394;novel_miR_1881;novel_miR_959;novel_miR_1427;novel_miR_2375;novel_miR_582;novel_miR_1055;novel_miR_2279;novel_miR_2278;novel_miR_469;novel_miR_1375;novel_miR_742;novel_miR_441;novel_miR_194;novel_miR_2102;novel_miR_480;novel_miR_598
Clonorchis_sinensis_newGene_17360	MSTRG.4521.2	71	44	26	novel_miR_1019;novel_miR_31;novel_miR_1842;novel_miR_1749;novel_miR_252;novel_miR_1946;novel_miR_765;novel_miR_2351;novel_miR_296;novel_miR_383;novel_miR_2280;novel_miR_1476;novel_miR_1523;novel_miR_248;novel_miR_586;novel_miR_1517;novel_miR_996;novel_miR_814;novel_miR_775;novel_miR_797;novel_miR_1515;novel_miR_731;novel_miR_2362;novel_miR_1495;novel_miR_32;novel_miR_2093;novel_miR_1284;novel_miR…	novel_miR_706;novel_miR_942;novel_miR_558;novel_miR_2364;novel_miR_1848;novel_miR_2039;novel_miR_958;novel_miR_816;novel_miR_2053;novel_miR_1862;novel_miR_2080;novel_miR_1485;novel_miR_1780;novel_miR_76;novel_miR_275;novel_miR_526;novel_miR_228;novel_miR_372	novel_miR_366;novel_miR_1975;novel_miR_26;novel_miR_1716;novel_miR_1955;novel_miR_184;novel_miR_1881;novel_miR_394;novel_miR_611;novel_miR_94;novel_miR_869;novel_miR_1116;novel_miR_994;novel_miR_441;novel_miR_1448;novel_miR_598;novel_miR_2102;novel_miR_480;novel_miR_194;novel_miR_2375;novel_miR_1427;novel_miR_61;novel_miR_742;novel_miR_2278;novel_miR_2279;novel_miR_1055
Clonorchis_sinensis_newGene_25181	MSTRG.4521.2	31	44	23	novel_miR_1061;novel_miR_2313;novel_miR_2159;novel_miR_1375;novel_miR_2093;novel_miR_1160;novel_miR_383;novel_miR_1757	novel_miR_942;novel_miR_558;novel_miR_1975;novel_miR_26;novel_miR_706;novel_miR_2364;novel_miR_2039;novel_miR_1848;novel_miR_958;novel_miR_816;novel_miR_2080;novel_miR_1448;novel_miR_2053;novel_miR_1862;novel_miR_76;novel_miR_1485;novel_miR_1780;novel_miR_526;novel_miR_275;novel_miR_372;novel_miR_228	novel_miR_1716;novel_miR_1955;novel_miR_366;novel_miR_184;novel_miR_611;novel_miR_94;novel_miR_869;novel_miR_394;novel_miR_1881;novel_miR_1116;novel_miR_994;novel_miR_441;novel_miR_194;novel_miR_598;novel_miR_480;novel_miR_2102;novel_miR_1427;novel_miR_61;novel_miR_2375;novel_miR_1055;novel_miR_2279;novel_miR_742;novel_miR_2278
Clonorchis_sinensis_newGene_24683	MSTRG.4521.2	59	44	29	novel_miR_1635;novel_miR_1935;novel_miR_1543;novel_miR_2159;novel_miR_1360;novel_miR_21;novel_miR_1598;novel_miR_1972;novel_miR_950;novel_miR_2244;novel_miR_825;novel_miR_2347;novel_miR_1198;novel_miR_1264;novel_miR_1268;novel_miR_352;novel_miR_1438;novel_miR_2212;novel_miR_2217;novel_miR_729;novel_miR_2351;novel_miR_1749;novel_miR_1019;novel_miR_1375;novel_miR_1088;novel_miR_1286;novel_miR_292;n…	novel_miR_611;novel_miR_94;novel_miR_2364;novel_miR_26;novel_miR_1975;novel_miR_706;novel_miR_958;novel_miR_816;novel_miR_2039;novel_miR_76;novel_miR_2080;novel_miR_1862;novel_miR_526;novel_miR_61;novel_miR_275	novel_miR_869;novel_miR_1881;novel_miR_394;novel_miR_558;novel_miR_942;novel_miR_366;novel_miR_1716;novel_miR_1955;novel_miR_184;novel_miR_994;novel_miR_1848;novel_miR_1116;novel_miR_194;novel_miR_1485;novel_miR_598;novel_miR_480;novel_miR_2102;novel_miR_1780;novel_miR_1448;novel_miR_441;novel_miR_2053;novel_miR_2279;novel_miR_372;novel_miR_1055;novel_miR_228;novel_miR_742;novel_miR_2278;novel_mi…
Clonorchis_sinensis_newGene_20270	MSTRG.4521.2	50	44	32	novel_miR_1375;novel_miR_2093;novel_miR_1488;novel_miR_248;novel_miR_1025;novel_miR_383;novel_miR_2351;novel_miR_1749;novel_miR_1019;novel_miR_825;novel_miR_1040;novel_miR_1369;novel_miR_171;novel_miR_2159;novel_miR_375;novel_miR_1543;novel_miR_274;novel_miR_950	novel_miR_1485;novel_miR_76;novel_miR_2053;novel_miR_2080;novel_miR_372;novel_miR_275;novel_miR_2364;novel_miR_706;novel_miR_958;novel_miR_816;novel_miR_1848;novel_miR_2039	novel_miR_598;novel_miR_1780;novel_miR_2102;novel_miR_480;novel_miR_194;novel_miR_1862;novel_miR_441;novel_miR_1448;novel_miR_228;novel_miR_742;novel_miR_2278;novel_miR_1055;novel_miR_2279;novel_miR_2375;novel_miR_1427;novel_miR_526;novel_miR_61;novel_miR_394;novel_miR_1881;novel_miR_611;novel_miR_94;novel_miR_869;novel_miR_1716;novel_miR_1955;novel_miR_366;novel_miR_1975;novel_miR_26;novel_miR_1…
Clonorchis_sinensis_newGene_25162	MSTRG.52207.7	29	31	19	novel_miR_1836;novel_miR_1040;novel_miR_1665;novel_miR_1981;novel_miR_1671;novel_miR_171;novel_miR_186;novel_miR_1607;novel_miR_636;novel_miR_1965	novel_miR_61;novel_miR_729;novel_miR_2217;novel_miR_1635;novel_miR_553;novel_miR_1268;novel_miR_395;novel_miR_958;novel_miR_1688;novel_miR_394;novel_miR_611;novel_miR_94	novel_miR_2375;novel_miR_1427;novel_miR_742;novel_miR_2278;novel_miR_1055;novel_miR_2279;novel_miR_441;novel_miR_598;novel_miR_2102;novel_miR_480;novel_miR_194;novel_miR_1116;novel_miR_994;novel_miR_1716;novel_miR_1955;novel_miR_366;novel_miR_184;novel_miR_1881;novel_miR_869
Clonorchis_sinensis_newGene_19958	MSTRG.52207.7	29	31	23	novel_miR_1448;novel_miR_1375;novel_miR_1088;novel_miR_2093;novel_miR_383;novel_miR_1019	novel_miR_1688;novel_miR_958;novel_miR_395;novel_miR_1268;novel_miR_553;novel_miR_1635;novel_miR_2217;novel_miR_729	novel_miR_611;novel_miR_94;novel_miR_869;novel_miR_1881;novel_miR_394;novel_miR_366;novel_miR_1716;novel_miR_1955;novel_miR_184;novel_miR_994;novel_miR_1116;novel_miR_194;novel_miR_598;novel_miR_480;novel_miR_2102;novel_miR_441;novel_miR_2279;novel_miR_1055;novel_miR_742;novel_miR_2278;novel_miR_1427;novel_miR_61;novel_miR_2375
Clonorchis_sinensis_newGene_24683	MSTRG.52207.7	59	31	24	novel_miR_2351;novel_miR_1749;novel_miR_372;novel_miR_1019;novel_miR_1375;novel_miR_1088;novel_miR_1485;novel_miR_1286;novel_miR_228;novel_miR_292;novel_miR_1780;novel_miR_756;novel_miR_626;novel_miR_248;novel_miR_558;novel_miR_942;novel_miR_1935;novel_miR_1543;novel_miR_2159;novel_miR_1360;novel_miR_21;novel_miR_1598;novel_miR_1448;novel_miR_1972;novel_miR_950;novel_miR_2244;novel_miR_825;novel_…	novel_miR_553;novel_miR_61;novel_miR_94;novel_miR_611;novel_miR_958;novel_miR_1688;novel_miR_395	novel_miR_2102;novel_miR_480;novel_miR_598;novel_miR_194;novel_miR_441;novel_miR_2217;novel_miR_1635;novel_miR_2278;novel_miR_742;novel_miR_1055;novel_miR_2279;novel_miR_729;novel_miR_2375;novel_miR_1427;novel_miR_394;novel_miR_1881;novel_miR_869;novel_miR_184;novel_miR_1716;novel_miR_1955;novel_miR_366;novel_miR_994;novel_miR_1116;novel_miR_1268
Clonorchis_sinensis_newGene_22229	MSTRG.52207.7	61	31	27	novel_miR_2212;novel_miR_1438;novel_miR_2053;novel_miR_352;novel_miR_825;novel_miR_1848;novel_miR_1369;novel_miR_1198;novel_miR_1972;novel_miR_950;novel_miR_2244;novel_miR_21;novel_miR_375;novel_miR_2159;novel_miR_1543;novel_miR_1360;novel_miR_2080;novel_miR_558;novel_miR_1935;novel_miR_942;novel_miR_626;novel_miR_248;novel_miR_292;novel_miR_756;novel_miR_1485;novel_miR_228;novel_miR_1375;novel_m…	novel_miR_958;novel_miR_1688;novel_miR_395;novel_miR_553	novel_miR_994;novel_miR_1116;novel_miR_1268;novel_miR_394;novel_miR_1881;novel_miR_869;novel_miR_94;novel_miR_611;novel_miR_184;novel_miR_1955;novel_miR_1716;novel_miR_366;novel_miR_2278;novel_miR_742;novel_miR_1055;novel_miR_2279;novel_miR_729;novel_miR_2375;novel_miR_61;novel_miR_1427;novel_miR_2102;novel_miR_480;novel_miR_598;novel_miR_194;novel_miR_2217;novel_miR_441;novel_miR_1635
Clonorchis_sinensis_newGene_6684	MSTRG.52207.7	32	31	23	novel_miR_1780;novel_miR_2093;novel_miR_1375;novel_miR_383;novel_miR_1369;novel_miR_1448;novel_miR_1543;novel_miR_375;novel_miR_2159	novel_miR_958;novel_miR_1688;novel_miR_1268;novel_miR_395;novel_miR_729;novel_miR_553;novel_miR_2217;novel_miR_1635	novel_miR_994;novel_miR_1116;novel_miR_1881;novel_miR_394;novel_miR_611;novel_miR_94;novel_miR_869;novel_miR_366;novel_miR_1716;novel_miR_1955;novel_miR_184;novel_miR_742;novel_miR_2278;novel_miR_2279;novel_miR_1055;novel_miR_2375;novel_miR_1427;novel_miR_61;novel_miR_598;novel_miR_480;novel_miR_2102;novel_miR_194;novel_miR_441
Clonorchis_sinensis_newGene_18840	MSTRG.52207.7	64	31	27	novel_miR_1360;novel_miR_2159;novel_miR_375;novel_miR_1543;novel_miR_1935;novel_miR_942;novel_miR_558;novel_miR_526;novel_miR_950;novel_miR_1972;novel_miR_1448;novel_miR_274;novel_miR_21;novel_miR_352;novel_miR_1975;novel_miR_26;novel_miR_1369;novel_miR_1198;novel_miR_1848;novel_miR_825;novel_miR_2212;novel_miR_1438;novel_miR_2053;novel_miR_1862;novel_miR_383;novel_miR_1019;novel_miR_372;novel_mi…	novel_miR_553;novel_miR_958;novel_miR_1688;novel_miR_395	novel_miR_598;novel_miR_2102;novel_miR_480;novel_miR_194;novel_miR_2217;novel_miR_441;novel_miR_1635;novel_miR_742;novel_miR_2278;novel_miR_729;novel_miR_1055;novel_miR_2279;novel_miR_2375;novel_miR_1427;novel_miR_61;novel_miR_394;novel_miR_1881;novel_miR_611;novel_miR_869;novel_miR_94;novel_miR_1955;novel_miR_1716;novel_miR_366;novel_miR_184;novel_miR_994;novel_miR_1268;novel_miR_1116
Clonorchis_sinensis_newGene_26113	MSTRG.56645.1	35	39	19	novel_miR_2053;novel_miR_2217;novel_miR_1848;novel_miR_2020;novel_miR_1198;novel_miR_1268;novel_miR_1972;novel_miR_1635;novel_miR_1808;novel_miR_394;novel_miR_2093;novel_miR_1485;novel_miR_2351;novel_miR_372;novel_miR_383;novel_miR_729	novel_miR_1991;novel_miR_1842;novel_miR_76;novel_miR_452;novel_miR_1062;novel_miR_290;novel_miR_996;novel_miR_1495;novel_miR_718;novel_miR_265;novel_miR_1382;novel_miR_1368;novel_miR_1022;novel_miR_205;novel_miR_2381;novel_miR_1142;novel_miR_1811;novel_miR_1795;novel_miR_330;novel_miR_2216	novel_miR_480;novel_miR_2102;novel_miR_598;novel_miR_194;novel_miR_441;novel_miR_2278;novel_miR_742;novel_miR_2279;novel_miR_1055;novel_miR_2375;novel_miR_1427;novel_miR_1881;novel_miR_869;novel_miR_184;novel_miR_366;novel_miR_1955;novel_miR_1716;novel_miR_994;novel_miR_1116
Clonorchis_sinensis_newGene_10705	MSTRG.56645.1	46	39	19	novel_miR_383;novel_miR_170;novel_miR_44;novel_miR_1749;novel_miR_1019;novel_miR_394;novel_miR_2093;novel_miR_816;novel_miR_958;novel_miR_228;novel_miR_292;novel_miR_756;novel_miR_636;novel_miR_626;novel_miR_248;novel_miR_558;novel_miR_1935;novel_miR_942;novel_miR_1360;novel_miR_21;novel_miR_1972;novel_miR_950;novel_miR_825;novel_miR_1198;novel_miR_352;novel_miR_2212;novel_miR_1438	novel_miR_76;novel_miR_1842;novel_miR_1991;novel_miR_1062;novel_miR_452;novel_miR_1382;novel_miR_1495;novel_miR_265;novel_miR_718;novel_miR_290;novel_miR_996;novel_miR_205;novel_miR_1368;novel_miR_1022;novel_miR_2381;novel_miR_1795;novel_miR_1142;novel_miR_1811;novel_miR_2216;novel_miR_330	novel_miR_194;novel_miR_598;novel_miR_480;novel_miR_2102;novel_miR_441;novel_miR_2279;novel_miR_1055;novel_miR_742;novel_miR_2278;novel_miR_1427;novel_miR_2375;novel_miR_869;novel_miR_1881;novel_miR_366;novel_miR_1955;novel_miR_1716;novel_miR_184;novel_miR_994;novel_miR_1116
Clonorchis_sinensis_newGene_9883	MSTRG.56645.1	38	39	19	novel_miR_1215;novel_miR_1477;novel_miR_394;novel_miR_1375;novel_miR_1440;novel_miR_816;novel_miR_1109;novel_miR_2167;novel_miR_1423;novel_miR_400;novel_miR_1605;novel_miR_1947;novel_miR_1662;novel_miR_1975;novel_miR_1693;novel_miR_401;novel_miR_1942;novel_miR_1543;novel_miR_650	novel_miR_1382;novel_miR_718;novel_miR_265;novel_miR_1495;novel_miR_996;novel_miR_290;novel_miR_205;novel_miR_1022;novel_miR_1368;novel_miR_76;novel_miR_1842;novel_miR_1991;novel_miR_1062;novel_miR_452;novel_miR_2216;novel_miR_330;novel_miR_2381;novel_miR_1795;novel_miR_1811;novel_miR_1142	novel_miR_1055;novel_miR_2279;novel_miR_742;novel_miR_2278;novel_miR_1427;novel_miR_2375;novel_miR_194;novel_miR_598;novel_miR_2102;novel_miR_480;novel_miR_441;novel_miR_994;novel_miR_1116;novel_miR_869;novel_miR_1881;novel_miR_1716;novel_miR_1955;novel_miR_366;novel_miR_184
Clonorchis_sinensis_newGene_6684	MSTRG.56645.1	32	39	19	novel_miR_1369;novel_miR_1543;novel_miR_2159;novel_miR_375;novel_miR_61;novel_miR_1448;novel_miR_394;novel_miR_1375;novel_miR_2093;novel_miR_1780;novel_miR_383;novel_miR_611;novel_miR_94	novel_miR_205;novel_miR_1022;novel_miR_1368;novel_miR_1382;novel_miR_1495;novel_miR_718;novel_miR_265;novel_miR_290;novel_miR_996;novel_miR_1062;novel_miR_452;novel_miR_76;novel_miR_1842;novel_miR_1991;novel_miR_2216;novel_miR_330;novel_miR_1795;novel_miR_1142;novel_miR_1811;novel_miR_2381	novel_miR_1427;novel_miR_2375;novel_miR_2279;novel_miR_1055;novel_miR_742;novel_miR_2278;novel_miR_441;novel_miR_194;novel_miR_598;novel_miR_480;novel_miR_2102;novel_miR_1116;novel_miR_994;novel_miR_366;novel_miR_1716;novel_miR_1955;novel_miR_184;novel_miR_869;novel_miR_1881
Clonorchis_sinensis_newGene_30766	MSTRG.5388.4	54	19	12	novel_miR_2278;novel_miR_480;novel_miR_626;novel_miR_994;novel_miR_2102;novel_miR_1780;novel_miR_292;novel_miR_756;novel_miR_1881;novel_miR_1485;novel_miR_742;novel_miR_598;novel_miR_394;novel_miR_404;novel_miR_2093;novel_miR_2279;novel_miR_194;novel_miR_372;novel_miR_1019;novel_miR_1055;novel_miR_869;novel_miR_383;novel_miR_441;novel_miR_2212;novel_miR_1438;novel_miR_1116;novel_miR_184;novel_miR…	novel_miR_1268;novel_miR_1975;novel_miR_274;novel_miR_729;novel_miR_1635;novel_miR_2217;novel_miR_209	novel_miR_1972;novel_miR_352;novel_miR_816;novel_miR_942;novel_miR_558;novel_miR_611;novel_miR_94;novel_miR_61;novel_miR_2351;novel_miR_228;novel_miR_1375;novel_miR_1198
Clonorchis_sinensis_newGene_26113	MSTRG.18702.1	35	24	20	novel_miR_1808;novel_miR_2093;novel_miR_1485;novel_miR_2351;novel_miR_372;novel_miR_383;novel_miR_729;novel_miR_2053;novel_miR_2217;novel_miR_1848;novel_miR_2020;novel_miR_1198;novel_miR_1268;novel_miR_1972;novel_miR_1635	novel_miR_611;novel_miR_94;novel_miR_2159;novel_miR_61	novel_miR_869;novel_miR_394;novel_miR_1881;novel_miR_1955;novel_miR_1716;novel_miR_366;novel_miR_184;novel_miR_994;novel_miR_1116;novel_miR_194;novel_miR_598;novel_miR_2102;novel_miR_480;novel_miR_441;novel_miR_1055;novel_miR_2279;novel_miR_742;novel_miR_2278;novel_miR_1427;novel_miR_2375
Clonorchis_sinensis_newGene_25393	MSTRG.18702.1	38	24	23	novel_miR_1476;novel_miR_383;novel_miR_252;novel_miR_1749;novel_miR_1375;novel_miR_2093;novel_miR_814;novel_miR_248;novel_miR_526;novel_miR_1543;novel_miR_1954;novel_miR_274;novel_miR_1448;novel_miR_1862;novel_miR_2232	novel_miR_2159	novel_miR_2375;novel_miR_1427;novel_miR_61;novel_miR_742;novel_miR_2278;novel_miR_1055;novel_miR_2279;novel_miR_441;novel_miR_598;novel_miR_2102;novel_miR_480;novel_miR_194;novel_miR_1116;novel_miR_994;novel_miR_1955;novel_miR_1716;novel_miR_366;novel_miR_184;novel_miR_394;novel_miR_1881;novel_miR_611;novel_miR_869;novel_miR_94
Clonorchis_sinensis_newGene_10705	MSTRG.18702.1	46	24	20	novel_miR_1438;novel_miR_2212;novel_miR_825;novel_miR_1198;novel_miR_352;novel_miR_21;novel_miR_950;novel_miR_1972;novel_miR_558;novel_miR_942;novel_miR_1935;novel_miR_1360;novel_miR_292;novel_miR_756;novel_miR_636;novel_miR_626;novel_miR_248;novel_miR_2093;novel_miR_816;novel_miR_958;novel_miR_228;novel_miR_44;novel_miR_1749;novel_miR_1019;novel_miR_170;novel_miR_383	novel_miR_2159;novel_miR_94;novel_miR_611;novel_miR_61	novel_miR_994;novel_miR_1116;novel_miR_394;novel_miR_1881;novel_miR_869;novel_miR_184;novel_miR_1955;novel_miR_1716;novel_miR_366;novel_miR_2278;novel_miR_742;novel_miR_1055;novel_miR_2279;novel_miR_2375;novel_miR_1427;novel_miR_480;novel_miR_2102;novel_miR_598;novel_miR_194;novel_miR_441
Clonorchis_sinensis_newGene_19958	MSTRG.18702.1	29	24	23	novel_miR_383;novel_miR_1019;novel_miR_1088;novel_miR_2093;novel_miR_1375;novel_miR_1448	novel_miR_2159	novel_miR_994;novel_miR_1116;novel_miR_394;novel_miR_1881;novel_miR_94;novel_miR_869;novel_miR_611;novel_miR_184;novel_miR_1716;novel_miR_1955;novel_miR_366;novel_miR_2278;novel_miR_742;novel_miR_1055;novel_miR_2279;novel_miR_2375;novel_miR_61;novel_miR_1427;novel_miR_480;novel_miR_2102;novel_miR_598;novel_miR_194;novel_miR_441
Clonorchis_sinensis_newGene_4343	MSTRG.18702.1	80	24	23	novel_miR_729;novel_miR_624;novel_miR_1287;novel_miR_1025;novel_miR_553;novel_miR_1965;novel_miR_1019;novel_miR_1688;novel_miR_372;novel_miR_1749;novel_miR_2351;novel_miR_228;novel_miR_816;novel_miR_1485;novel_miR_1088;novel_miR_1375;novel_miR_248;novel_miR_1540;novel_miR_626;novel_miR_1159;novel_miR_756;novel_miR_1780;novel_miR_292;novel_miR_1465;novel_miR_395;novel_miR_1119;novel_miR_1360;novel…	novel_miR_2159	novel_miR_2278;novel_miR_742;novel_miR_1055;novel_miR_2279;novel_miR_2375;novel_miR_61;novel_miR_1427;novel_miR_2102;novel_miR_480;novel_miR_598;novel_miR_194;novel_miR_441;novel_miR_994;novel_miR_1116;novel_miR_394;novel_miR_1881;novel_miR_94;novel_miR_869;novel_miR_611;novel_miR_184;novel_miR_1716;novel_miR_1955;novel_miR_366
Clonorchis_sinensis_newGene_9883	MSTRG.18702.1	38	24	20	novel_miR_400;novel_miR_1109;novel_miR_2167;novel_miR_1423;novel_miR_1477;novel_miR_1375;novel_miR_816;novel_miR_1440;novel_miR_1215;novel_miR_401;novel_miR_1942;novel_miR_650;novel_miR_1543;novel_miR_1947;novel_miR_1605;novel_miR_1662;novel_miR_1975;novel_miR_1693	novel_miR_61;novel_miR_2159;novel_miR_94;novel_miR_611	novel_miR_2279;novel_miR_1055;novel_miR_2278;novel_miR_742;novel_miR_1427;novel_miR_2375;novel_miR_194;novel_miR_480;novel_miR_2102;novel_miR_598;novel_miR_441;novel_miR_994;novel_miR_1116;novel_miR_869;novel_miR_1881;novel_miR_394;novel_miR_184;novel_miR_366;novel_miR_1955;novel_miR_1716
Clonorchis_sinensis_newGene_6684	MSTRG.18702.1	32	24	24	novel_miR_1369;novel_miR_1448;novel_miR_375;novel_miR_1543;novel_miR_1780;novel_miR_2093;novel_miR_1375;novel_miR_383	--	novel_miR_394;novel_miR_1881;novel_miR_611;novel_miR_94;novel_miR_869;novel_miR_1716;novel_miR_1955;novel_miR_366;novel_miR_184;novel_miR_994;novel_miR_1116;novel_miR_2159;novel_miR_598;novel_miR_480;novel_miR_2102;novel_miR_194;novel_miR_441;novel_miR_742;novel_miR_2278;novel_miR_1055;novel_miR_2279;novel_miR_2375;novel_miR_1427;novel_miR_61
Clonorchis_sinensis_newGene_23665	MSTRG.18702.1	55	24	24	novel_miR_950;novel_miR_1598;novel_miR_274;novel_miR_942;novel_miR_526;novel_miR_558;novel_miR_1635;novel_miR_2080;novel_miR_2217;novel_miR_2053;novel_miR_1862;novel_miR_1975;novel_miR_1264;novel_miR_1268;novel_miR_352;novel_miR_26;novel_miR_2347;novel_miR_825;novel_miR_1848;novel_miR_1019;novel_miR_372;novel_miR_2351;novel_miR_1749;novel_miR_729;novel_miR_383;novel_miR_248;novel_miR_1780;novel_m…	--	novel_miR_366;novel_miR_1955;novel_miR_1716;novel_miR_184;novel_miR_611;novel_miR_869;novel_miR_94;novel_miR_1881;novel_miR_394;novel_miR_2159;novel_miR_1116;novel_miR_994;novel_miR_441;novel_miR_194;novel_miR_598;novel_miR_2102;novel_miR_480;novel_miR_1427;novel_miR_61;novel_miR_2375;novel_miR_2279;novel_miR_1055;novel_miR_742;novel_miR_2278
Clonorchis_sinensis_newGene_28400	MSTRG.18702.1	38	24	20	novel_miR_1215;novel_miR_245;novel_miR_1375;novel_miR_1477;novel_miR_469;novel_miR_2167;novel_miR_1109;novel_miR_468;novel_miR_871;novel_miR_400;novel_miR_2142;novel_miR_582;novel_miR_1662;novel_miR_959;novel_miR_1437;novel_miR_401;novel_miR_650;novel_miR_1942	novel_miR_2159;novel_miR_611;novel_miR_94;novel_miR_61	novel_miR_1116;novel_miR_994;novel_miR_1955;novel_miR_1716;novel_miR_366;novel_miR_184;novel_miR_394;novel_miR_1881;novel_miR_869;novel_miR_2375;novel_miR_1427;novel_miR_742;novel_miR_2278;novel_miR_1055;novel_miR_2279;novel_miR_441;novel_miR_598;novel_miR_480;novel_miR_2102;novel_miR_194
Clonorchis_sinensis_newGene_10227	MSTRG.39471.1	41	16	11	novel_miR_1965;novel_miR_871;novel_miR_1025;novel_miR_1382;novel_miR_1224;novel_miR_1812;novel_miR_1332;novel_miR_44;novel_miR_2167;novel_miR_1440;novel_miR_544;novel_miR_737;novel_miR_1488;novel_miR_265;novel_miR_245;novel_miR_780;novel_miR_1018;novel_miR_1942;novel_miR_1437;novel_miR_401;novel_miR_186;novel_miR_810;novel_miR_1981;novel_miR_1665;novel_miR_1947;novel_miR_1040;novel_miR_1836;novel…	novel_miR_1110;novel_miR_2093;novel_miR_1975;novel_miR_26;novel_miR_383	novel_miR_1605;novel_miR_1662;novel_miR_400;novel_miR_1109;novel_miR_1477;novel_miR_2300;novel_miR_856;novel_miR_1423;novel_miR_1215;novel_miR_1693;novel_miR_754
Clonorchis_sinensis_newGene_24683	MSTRG.43620.9	59	22	18	novel_miR_184;novel_miR_2375;novel_miR_1116;novel_miR_2212;novel_miR_441;novel_miR_1438;novel_miR_1955;novel_miR_825;novel_miR_1716;novel_miR_1198;novel_miR_352;novel_miR_366;novel_miR_21;novel_miR_1448;novel_miR_1972;novel_miR_2244;novel_miR_1935;novel_miR_1427;novel_miR_2159;novel_miR_1543;novel_miR_1360;novel_miR_292;novel_miR_756;novel_miR_2278;novel_miR_480;novel_miR_2102;novel_miR_994;novel…	novel_miR_2080;novel_miR_2093;novel_miR_26;novel_miR_383	novel_miR_2053;novel_miR_2217;novel_miR_950;novel_miR_1635;novel_miR_1780;novel_miR_1485;novel_miR_228;novel_miR_2351;novel_miR_372;novel_miR_729;novel_miR_1264;novel_miR_1598;novel_miR_558;novel_miR_942;novel_miR_1848;novel_miR_2347;novel_miR_1268;novel_miR_1019
Clonorchis_sinensis_newGene_18840	MSTRG.43620.9	64	22	17	novel_miR_194;novel_miR_2279;novel_miR_869;novel_miR_94;novel_miR_1749;novel_miR_1055;novel_miR_611;novel_miR_480;novel_miR_2102;novel_miR_626;novel_miR_994;novel_miR_248;novel_miR_2278;novel_miR_756;novel_miR_292;novel_miR_742;novel_miR_1881;novel_miR_1375;novel_miR_598;novel_miR_394;novel_miR_1972;novel_miR_61;novel_miR_1448;novel_miR_21;novel_miR_274;novel_miR_1360;novel_miR_375;novel_miR_2159…	novel_miR_2351;novel_miR_2080;novel_miR_2347;novel_miR_1264;novel_miR_1598	novel_miR_228;novel_miR_372;novel_miR_729;novel_miR_2053;novel_miR_2217;novel_miR_950;novel_miR_1635;novel_miR_1780;novel_miR_2093;novel_miR_1485;novel_miR_1848;novel_miR_1268;novel_miR_1019;novel_miR_26;novel_miR_942;novel_miR_558;novel_miR_383
CSKR_109564	MSTRG.38181.4	63	19	19	novel_miR_1198;novel_miR_1848;novel_miR_2347;novel_miR_1368;novel_miR_352;novel_miR_1264;novel_miR_2053;novel_miR_1989;novel_miR_2212;novel_miR_1438;novel_miR_1935;novel_miR_942;novel_miR_716;novel_miR_558;novel_miR_1062;novel_miR_395;novel_miR_1360;novel_miR_2159;novel_miR_1543;novel_miR_452;novel_miR_21;novel_miR_950;novel_miR_1972;novel_miR_1598;novel_miR_1795;novel_miR_1991;novel_miR_1088;nov…	--	novel_miR_1881;novel_miR_869;novel_miR_366;novel_miR_1716;novel_miR_1955;novel_miR_184;novel_miR_994;novel_miR_1116;novel_miR_598;novel_miR_2102;novel_miR_480;novel_miR_194;novel_miR_441;novel_miR_742;novel_miR_2278;novel_miR_2279;novel_miR_1055;novel_miR_2375;novel_miR_1427
CSKR_201497	MSTRG.38181.4	25	19	19	novel_miR_2244;novel_miR_1543;novel_miR_1893;novel_miR_2351;novel_miR_394;novel_miR_1375	--	novel_miR_869;novel_miR_1881;novel_miR_366;novel_miR_1716;novel_miR_1955;novel_miR_184;novel_miR_994;novel_miR_1116;novel_miR_194;novel_miR_598;novel_miR_480;novel_miR_2102;novel_miR_441;novel_miR_2279;novel_miR_1055;novel_miR_742;novel_miR_2278;novel_miR_1427;novel_miR_2375
CSKR_109564	MSTRG.50300.1	63	29	21	novel_miR_452;novel_miR_21;novel_miR_950;novel_miR_1972;novel_miR_1795;novel_miR_1598;novel_miR_1935;novel_miR_942;novel_miR_716;novel_miR_558;novel_miR_1062;novel_miR_395;novel_miR_1360;novel_miR_2159;novel_miR_1543;novel_miR_2053;novel_miR_1989;novel_miR_2212;novel_miR_1438;novel_miR_1198;novel_miR_1848;novel_miR_1368;novel_miR_2347;novel_miR_352;novel_miR_1264;novel_miR_2351;novel_miR_2381;nov…	novel_miR_611;novel_miR_94;novel_miR_1862;novel_miR_2019;novel_miR_2041;novel_miR_526;novel_miR_61;novel_miR_274	novel_miR_1881;novel_miR_394;novel_miR_869;novel_miR_366;novel_miR_1955;novel_miR_1716;novel_miR_184;novel_miR_994;novel_miR_1116;novel_miR_598;novel_miR_480;novel_miR_2102;novel_miR_194;novel_miR_441;novel_miR_742;novel_miR_1375;novel_miR_2278;novel_miR_2279;novel_miR_1055;novel_miR_2375;novel_miR_1427
CSKR_201497	MSTRG.50300.1	25	29	21	novel_miR_2351;novel_miR_2244;novel_miR_1543;novel_miR_1893	novel_miR_1862;novel_miR_2019;novel_miR_526;novel_miR_61;novel_miR_274;novel_miR_2041;novel_miR_611;novel_miR_94	novel_miR_194;novel_miR_598;novel_miR_480;novel_miR_2102;novel_miR_441;novel_miR_2279;novel_miR_1055;novel_miR_742;novel_miR_1375;novel_miR_2278;novel_miR_1427;novel_miR_2375;novel_miR_869;novel_miR_1881;novel_miR_394;novel_miR_366;novel_miR_1955;novel_miR_1716;novel_miR_184;novel_miR_994;novel_miR_1116
Clonorchis_sinensis_newGene_35518	MSTRG.13158.19	31	22	11	novel_miR_1641;novel_miR_2225;novel_miR_695;novel_miR_205;novel_miR_2216;novel_miR_998;novel_miR_703;novel_miR_1142;novel_miR_330;novel_miR_1811;novel_miR_2357;novel_miR_1842;novel_miR_31;novel_miR_1946;novel_miR_731;novel_miR_2362;novel_miR_1495;novel_miR_32;novel_miR_775;novel_miR_996	novel_miR_959;novel_miR_1022;novel_miR_827;novel_miR_2232;novel_miR_1476;novel_miR_814;novel_miR_1954;novel_miR_2159;novel_miR_1425;novel_miR_1219;novel_miR_1284	novel_miR_478;novel_miR_1523;novel_miR_765;novel_miR_797;novel_miR_1517;novel_miR_586;novel_miR_1499;novel_miR_1515;novel_miR_2272;novel_miR_2280;novel_miR_296
Clonorchis_sinensis_newGene_26113	MSTRG.3230.1	35	23	21	novel_miR_1198;novel_miR_1848;novel_miR_2020;novel_miR_1268;novel_miR_2053;novel_miR_2217;novel_miR_1635;novel_miR_1972;novel_miR_1485;novel_miR_1808;novel_miR_383;novel_miR_729;novel_miR_2351;novel_miR_372	novel_miR_769;novel_miR_2080	novel_miR_1881;novel_miR_394;novel_miR_869;novel_miR_366;novel_miR_1716;novel_miR_1955;novel_miR_184;novel_miR_994;novel_miR_1116;novel_miR_598;novel_miR_2093;novel_miR_2102;novel_miR_480;novel_miR_194;novel_miR_441;novel_miR_742;novel_miR_2278;novel_miR_2279;novel_miR_1055;novel_miR_2375;novel_miR_1427
Clonorchis_sinensis_newGene_36368	MSTRG.3230.1	42	23	20	novel_miR_611;novel_miR_729;novel_miR_94;novel_miR_1019;novel_miR_816;novel_miR_2019;novel_miR_292;novel_miR_756;novel_miR_626;novel_miR_1635;novel_miR_1935;novel_miR_1360;novel_miR_21;novel_miR_61;novel_miR_1972;novel_miR_950;novel_miR_2244;novel_miR_1198;novel_miR_1268;novel_miR_352;novel_miR_1438;novel_miR_2212	novel_miR_2093;novel_miR_2080;novel_miR_769	novel_miR_2279;novel_miR_1055;novel_miR_742;novel_miR_2278;novel_miR_1427;novel_miR_2375;novel_miR_194;novel_miR_598;novel_miR_480;novel_miR_2102;novel_miR_441;novel_miR_994;novel_miR_1116;novel_miR_869;novel_miR_1881;novel_miR_394;novel_miR_366;novel_miR_1955;novel_miR_1716;novel_miR_184
Clonorchis_sinensis_newGene_25393	MSTRG.3230.1	38	23	21	novel_miR_1476;novel_miR_611;novel_miR_383;novel_miR_94;novel_miR_252;novel_miR_1749;novel_miR_1375;novel_miR_814;novel_miR_248;novel_miR_526;novel_miR_1954;novel_miR_1543;novel_miR_274;novel_miR_1448;novel_miR_61;novel_miR_1862;novel_miR_2232	novel_miR_2080;novel_miR_769	novel_miR_441;novel_miR_194;novel_miR_2093;novel_miR_598;novel_miR_480;novel_miR_2102;novel_miR_1427;novel_miR_2375;novel_miR_2279;novel_miR_1055;novel_miR_742;novel_miR_2278;novel_miR_366;novel_miR_1716;novel_miR_1955;novel_miR_184;novel_miR_869;novel_miR_1881;novel_miR_394;novel_miR_1116;novel_miR_994
Clonorchis_sinensis_newGene_25657	MSTRG.3230.1	28	23	21	novel_miR_991;novel_miR_2244;novel_miR_129;novel_miR_383;novel_miR_64;novel_miR_1375;novel_miR_1286	novel_miR_2080;novel_miR_769	novel_miR_194;novel_miR_2102;novel_miR_480;novel_miR_598;novel_miR_2093;novel_miR_441;novel_miR_2279;novel_miR_1055;novel_miR_2278;novel_miR_742;novel_miR_1427;novel_miR_2375;novel_miR_869;novel_miR_1881;novel_miR_394;novel_miR_184;novel_miR_366;novel_miR_1716;novel_miR_1955;novel_miR_994;novel_miR_1116
Clonorchis_sinensis_newGene_10705	MSTRG.3230.1	46	23	21	novel_miR_383;novel_miR_170;novel_miR_1749;novel_miR_44;novel_miR_1019;novel_miR_228;novel_miR_958;novel_miR_816;novel_miR_756;novel_miR_292;novel_miR_248;novel_miR_626;novel_miR_636;novel_miR_1935;novel_miR_942;novel_miR_558;novel_miR_1360;novel_miR_21;novel_miR_1972;novel_miR_950;novel_miR_1198;novel_miR_825;novel_miR_352;novel_miR_2212;novel_miR_1438	novel_miR_769;novel_miR_2080	novel_miR_366;novel_miR_1955;novel_miR_1716;novel_miR_184;novel_miR_869;novel_miR_1881;novel_miR_394;novel_miR_1116;novel_miR_994;novel_miR_441;novel_miR_194;novel_miR_598;novel_miR_2093;novel_miR_2102;novel_miR_480;novel_miR_1427;novel_miR_2375;novel_miR_2279;novel_miR_1055;novel_miR_742;novel_miR_2278
Clonorchis_sinensis_newGene_19958	MSTRG.3230.1	29	23	21	novel_miR_1448;novel_miR_61;novel_miR_94;novel_miR_1019;novel_miR_611;novel_miR_383;novel_miR_1375;novel_miR_1088	novel_miR_769;novel_miR_2080	novel_miR_1955;novel_miR_1716;novel_miR_366;novel_miR_184;novel_miR_869;novel_miR_394;novel_miR_1881;novel_miR_1116;novel_miR_994;novel_miR_441;novel_miR_194;novel_miR_2093;novel_miR_598;novel_miR_2102;novel_miR_480;novel_miR_1427;novel_miR_2375;novel_miR_1055;novel_miR_2279;novel_miR_742;novel_miR_2278
Clonorchis_sinensis_newGene_4343	MSTRG.3230.1	80	23	20	novel_miR_228;novel_miR_816;novel_miR_1485;novel_miR_1088;novel_miR_1375;novel_miR_248;novel_miR_626;novel_miR_1540;novel_miR_1159;novel_miR_756;novel_miR_1780;novel_miR_292;novel_miR_1465;novel_miR_624;novel_miR_729;novel_miR_611;novel_miR_1287;novel_miR_1025;novel_miR_553;novel_miR_1965;novel_miR_1688;novel_miR_1019;novel_miR_372;novel_miR_1749;novel_miR_94;novel_miR_2351;novel_miR_1268;novel_m…	novel_miR_769;novel_miR_2093;novel_miR_2080	novel_miR_994;novel_miR_1116;novel_miR_1881;novel_miR_394;novel_miR_869;novel_miR_184;novel_miR_366;novel_miR_1955;novel_miR_1716;novel_miR_2278;novel_miR_742;novel_miR_2279;novel_miR_1055;novel_miR_2375;novel_miR_1427;novel_miR_480;novel_miR_2102;novel_miR_598;novel_miR_194;novel_miR_441
Clonorchis_sinensis_newGene_9883	MSTRG.3230.1	38	23	20	novel_miR_401;novel_miR_1942;novel_miR_650;novel_miR_1543;novel_miR_1947;novel_miR_1605;novel_miR_1975;novel_miR_1662;novel_miR_1693;novel_miR_2167;novel_miR_1109;novel_miR_1423;novel_miR_400;novel_miR_1215;novel_miR_1477;novel_miR_1375;novel_miR_816;novel_miR_1440	novel_miR_769;novel_miR_2080;novel_miR_2093	novel_miR_184;novel_miR_366;novel_miR_1955;novel_miR_1716;novel_miR_869;novel_miR_1881;novel_miR_394;novel_miR_1116;novel_miR_994;novel_miR_441;novel_miR_194;novel_miR_480;novel_miR_2102;novel_miR_598;novel_miR_1427;novel_miR_2375;novel_miR_2279;novel_miR_1055;novel_miR_2278;novel_miR_742
Clonorchis_sinensis_newGene_6684	MSTRG.3230.1	32	23	21	novel_miR_611;novel_miR_383;novel_miR_94;novel_miR_1375;novel_miR_1780;novel_miR_375;novel_miR_2159;novel_miR_1543;novel_miR_1448;novel_miR_61;novel_miR_1369	novel_miR_2080;novel_miR_769	novel_miR_1055;novel_miR_2279;novel_miR_2278;novel_miR_742;novel_miR_1427;novel_miR_2375;novel_miR_194;novel_miR_2102;novel_miR_480;novel_miR_2093;novel_miR_598;novel_miR_441;novel_miR_994;novel_miR_1116;novel_miR_869;novel_miR_394;novel_miR_1881;novel_miR_184;novel_miR_1716;novel_miR_1955;novel_miR_366
Clonorchis_sinensis_newGene_23665	MSTRG.3230.1	55	23	22	novel_miR_2159;novel_miR_526;novel_miR_558;novel_miR_1635;novel_miR_942;novel_miR_1598;novel_miR_61;novel_miR_950;novel_miR_274;novel_miR_26;novel_miR_1268;novel_miR_352;novel_miR_1975;novel_miR_1264;novel_miR_1848;novel_miR_2347;novel_miR_825;novel_miR_2217;novel_miR_1862;novel_miR_2053;novel_miR_729;novel_miR_383;novel_miR_611;novel_miR_372;novel_miR_1019;novel_miR_1749;novel_miR_94;novel_miR_2…	novel_miR_769	novel_miR_394;novel_miR_1881;novel_miR_869;novel_miR_1716;novel_miR_1955;novel_miR_366;novel_miR_184;novel_miR_994;novel_miR_1116;novel_miR_598;novel_miR_2093;novel_miR_480;novel_miR_2102;novel_miR_194;novel_miR_441;novel_miR_2080;novel_miR_742;novel_miR_2278;novel_miR_1055;novel_miR_2279;novel_miR_2375;novel_miR_1427
CSKR_109540	MSTRG.9295.1	65	25	20	novel_miR_2280;novel_miR_553;novel_miR_1476;novel_miR_769;novel_miR_729;novel_miR_2351;novel_miR_765;novel_miR_1019;novel_miR_1688;novel_miR_31;novel_miR_1088;novel_miR_469;novel_miR_718;novel_miR_1375;novel_miR_731;novel_miR_1495;novel_miR_2362;novel_miR_996;novel_miR_756;novel_miR_814;novel_miR_292;novel_miR_626;novel_miR_1935;novel_miR_1499;novel_miR_1252;novel_miR_1635;novel_miR_395;novel_miR…	novel_miR_1764;novel_miR_1021;novel_miR_1467;novel_miR_1780;novel_miR_209	novel_miR_83;novel_miR_2225;novel_miR_1641;novel_miR_1107;novel_miR_998;novel_miR_1425;novel_miR_32;novel_miR_775;novel_miR_880;novel_miR_2216;novel_miR_1918;novel_miR_2357;novel_miR_1842;novel_miR_2287;novel_miR_34;novel_miR_695;novel_miR_822;novel_miR_1946;novel_miR_785;novel_miR_1412
Clonorchis_sinensis_newGene_33457	MSTRG.9295.1	31	25	19	novel_miR_1219;novel_miR_765;novel_miR_769;novel_miR_2280;novel_miR_996;novel_miR_1495;novel_miR_718;novel_miR_205;novel_miR_1499;novel_miR_330;novel_miR_1142;novel_miR_1811	novel_miR_1780;novel_miR_209;novel_miR_1764;novel_miR_1021;novel_miR_1467;novel_miR_880	novel_miR_695;novel_miR_34;novel_miR_822;novel_miR_1842;novel_miR_2287;novel_miR_1412;novel_miR_1946;novel_miR_785;novel_miR_1107;novel_miR_2225;novel_miR_1641;novel_miR_998;novel_miR_83;novel_miR_2216;novel_miR_2357;novel_miR_1918;novel_miR_1425;novel_miR_775;novel_miR_32
Clonorchis_sinensis_newGene_25657	MSTRG.45865.3	28	24	20	novel_miR_991;novel_miR_2244;novel_miR_129;novel_miR_64;novel_miR_383;novel_miR_1375;novel_miR_2093;novel_miR_1286	novel_miR_968;novel_miR_1671;novel_miR_1607;novel_miR_1965	novel_miR_2278;novel_miR_742;novel_miR_1055;novel_miR_2279;novel_miR_2375;novel_miR_1427;novel_miR_2102;novel_miR_480;novel_miR_598;novel_miR_194;novel_miR_441;novel_miR_994;novel_miR_1116;novel_miR_394;novel_miR_1881;novel_miR_869;novel_miR_184;novel_miR_1955;novel_miR_1716;novel_miR_366
Clonorchis_sinensis_newGene_31423	MSTRG.45865.3	25	24	20	novel_miR_474;novel_miR_2019;novel_miR_469;novel_miR_1375;novel_miR_989	novel_miR_1965;novel_miR_1607;novel_miR_968;novel_miR_1671	novel_miR_869;novel_miR_394;novel_miR_1881;novel_miR_184;novel_miR_1716;novel_miR_1955;novel_miR_366;novel_miR_994;novel_miR_1116;novel_miR_194;novel_miR_2102;novel_miR_480;novel_miR_598;novel_miR_441;novel_miR_1055;novel_miR_2279;novel_miR_2278;novel_miR_742;novel_miR_1427;novel_miR_2375
Clonorchis_sinensis_newGene_5488	MSTRG.45865.3	36	24	20	novel_miR_611;novel_miR_383;novel_miR_76;novel_miR_94;novel_miR_372;novel_miR_1375;novel_miR_2093;novel_miR_1485;novel_miR_958;novel_miR_1780;novel_miR_1543;novel_miR_2159;novel_miR_61;novel_miR_1848;novel_miR_2053;novel_miR_2217	novel_miR_1671;novel_miR_968;novel_miR_1965;novel_miR_1607	novel_miR_1116;novel_miR_994;novel_miR_184;novel_miR_1716;novel_miR_1955;novel_miR_366;novel_miR_869;novel_miR_394;novel_miR_1881;novel_miR_1427;novel_miR_2375;novel_miR_1055;novel_miR_2279;novel_miR_2278;novel_miR_742;novel_miR_441;novel_miR_194;novel_miR_2102;novel_miR_480;novel_miR_598
Clonorchis_sinensis_newGene_20270	MSTRG.45865.3	50	24	20	novel_miR_1025;novel_miR_383;novel_miR_611;novel_miR_1019;novel_miR_2351;novel_miR_1749;novel_miR_94;novel_miR_228;novel_miR_2093;novel_miR_1488;novel_miR_1375;novel_miR_248;novel_miR_1780;novel_miR_1543;novel_miR_2159;novel_miR_375;novel_miR_942;novel_miR_526;novel_miR_558;novel_miR_950;novel_miR_61;novel_miR_1448;novel_miR_274;novel_miR_1975;novel_miR_26;novel_miR_1040;novel_miR_1369;novel_miR_…	novel_miR_968;novel_miR_1671;novel_miR_1965;novel_miR_1607	novel_miR_994;novel_miR_1116;novel_miR_869;novel_miR_394;novel_miR_1881;novel_miR_1955;novel_miR_1716;novel_miR_366;novel_miR_184;novel_miR_1055;novel_miR_2279;novel_miR_742;novel_miR_2278;novel_miR_1427;novel_miR_2375;novel_miR_194;novel_miR_598;novel_miR_480;novel_miR_2102;novel_miR_441
Clonorchis_sinensis_newGene_11925	MSTRG.15871.10	48	21	18	novel_miR_769;novel_miR_2280;novel_miR_1425;novel_miR_296;novel_miR_1946;novel_miR_765;novel_miR_1219;novel_miR_718;novel_miR_32;novel_miR_1495;novel_miR_1515;novel_miR_797;novel_miR_996;novel_miR_775;novel_miR_1517;novel_miR_586;novel_miR_1499;novel_miR_2225;novel_miR_1641;novel_miR_880;novel_miR_606;novel_miR_205;novel_miR_2272;novel_miR_695;novel_miR_998;novel_miR_2357;novel_miR_1811;novel_miR…	novel_miR_349;novel_miR_582;novel_miR_959	novel_miR_83;novel_miR_731;novel_miR_703;novel_miR_1107;novel_miR_1918;novel_miR_2216;novel_miR_1252;novel_miR_2287;novel_miR_1842;novel_miR_822;novel_miR_34;novel_miR_469;novel_miR_2362;novel_miR_31;novel_miR_785;novel_miR_1523;novel_miR_1022;novel_miR_1412
CSKR_109540	MSTRG.11766.28	65	23	17	novel_miR_2362;novel_miR_2287;novel_miR_731;novel_miR_1375;novel_miR_1088;novel_miR_469;novel_miR_626;novel_miR_83;novel_miR_292;novel_miR_814;novel_miR_756;novel_miR_1425;novel_miR_729;novel_miR_1476;novel_miR_553;novel_miR_769;novel_miR_2280;novel_miR_31;novel_miR_785;novel_miR_1019;novel_miR_1688;novel_miR_2351;novel_miR_765;novel_miR_582;novel_miR_352;novel_miR_1268;novel_miR_703;novel_miR_10…	novel_miR_252;novel_miR_1808;novel_miR_1954;novel_miR_1780;novel_miR_2080;novel_miR_1523	novel_miR_1641;novel_miR_2225;novel_miR_1142;novel_miR_1811;novel_miR_998;novel_miR_775;novel_miR_32;novel_miR_2216;novel_miR_330;novel_miR_2357;novel_miR_1842;novel_miR_695;novel_miR_1946;novel_miR_996;novel_miR_1495;novel_miR_718;novel_miR_205
Clonorchis_sinensis_newGene_35518	MSTRG.11766.28	31	23	17	novel_miR_586;novel_miR_1517;novel_miR_797;novel_miR_731;novel_miR_1515;novel_miR_2362;novel_miR_31;novel_miR_765;novel_miR_296;novel_miR_2280;novel_miR_478;novel_miR_703;novel_miR_2272;novel_miR_1499	novel_miR_1954;novel_miR_1808;novel_miR_252;novel_miR_718;novel_miR_1780;novel_miR_2080	novel_miR_775;novel_miR_32;novel_miR_2357;novel_miR_330;novel_miR_2216;novel_miR_1811;novel_miR_1142;novel_miR_998;novel_miR_2225;novel_miR_1641;novel_miR_996;novel_miR_1495;novel_miR_1946;novel_miR_1523;novel_miR_205;novel_miR_1842;novel_miR_695
Clonorchis_sinensis_newGene_6796	MSTRG.11766.28	26	23	17	novel_miR_1499;novel_miR_1284;novel_miR_959;novel_miR_582;novel_miR_2232;novel_miR_2041;novel_miR_1476;novel_miR_2280;novel_miR_814	novel_miR_1808;novel_miR_32;novel_miR_1780;novel_miR_2080;novel_miR_1523;novel_miR_718	novel_miR_252;novel_miR_2225;novel_miR_1641;novel_miR_998;novel_miR_1811;novel_miR_1142;novel_miR_775;novel_miR_1954;novel_miR_2216;novel_miR_2357;novel_miR_330;novel_miR_1842;novel_miR_695;novel_miR_1946;novel_miR_1495;novel_miR_996;novel_miR_205
Clonorchis_sinensis_newGene_33457	MSTRG.11766.28	31	23	17	novel_miR_83;novel_miR_2287;novel_miR_765;novel_miR_1219;novel_miR_785;novel_miR_2280;novel_miR_769;novel_miR_1425;novel_miR_822;novel_miR_1918;novel_miR_34;novel_miR_1412;novel_miR_1107;novel_miR_1499	novel_miR_2080;novel_miR_1780;novel_miR_1523;novel_miR_252;novel_miR_1808;novel_miR_1954	novel_miR_695;novel_miR_1842;novel_miR_205;novel_miR_1946;novel_miR_718;novel_miR_1495;novel_miR_996;novel_miR_2225;novel_miR_1641;novel_miR_998;novel_miR_1811;novel_miR_1142;novel_miR_2216;novel_miR_2357;novel_miR_330;novel_miR_32;novel_miR_775
Clonorchis_sinensis_newGene_828	MSTRG.11766.28	15	23	11	novel_miR_2280;novel_miR_765;novel_miR_1499;novel_miR_1284	novel_miR_205;novel_miR_1523;novel_miR_996;novel_miR_1495;novel_miR_718;novel_miR_2080;novel_miR_1780;novel_miR_1954;novel_miR_330;novel_miR_1142;novel_miR_1811;novel_miR_252	novel_miR_1946;novel_miR_695;novel_miR_1842;novel_miR_2216;novel_miR_2357;novel_miR_775;novel_miR_32;novel_miR_1641;novel_miR_2225;novel_miR_998;novel_miR_1808
CSKR_109340	MSTRG.11766.28	28	23	16	novel_miR_351;novel_miR_2272;novel_miR_650;novel_miR_1499;novel_miR_478;novel_miR_765;novel_miR_296;novel_miR_2280;novel_miR_1517;novel_miR_586;novel_miR_797;novel_miR_1515	novel_miR_1808;novel_miR_252;novel_miR_1954;novel_miR_1780;novel_miR_2080;novel_miR_718;novel_miR_1523	novel_miR_998;novel_miR_1142;novel_miR_1811;novel_miR_1641;novel_miR_2225;novel_miR_32;novel_miR_775;novel_miR_330;novel_miR_2357;novel_miR_2216;novel_miR_1842;novel_miR_695;novel_miR_1495;novel_miR_996;novel_miR_1946;novel_miR_205
CSKR_109564	MSTRG.13064.4	63	37	24	novel_miR_2212;novel_miR_1438;novel_miR_1989;novel_miR_1264;novel_miR_1368;novel_miR_2347;novel_miR_1198;novel_miR_1795;novel_miR_1598;novel_miR_1972;novel_miR_950;novel_miR_21;novel_miR_452;novel_miR_2159;novel_miR_1543;novel_miR_395;novel_miR_1360;novel_miR_558;novel_miR_1062;novel_miR_1935;novel_miR_942;novel_miR_716;novel_miR_626;novel_miR_1780;novel_miR_292;novel_miR_756;novel_miR_749;novel_…	novel_miR_706;novel_miR_383;novel_miR_611;novel_miR_1885;novel_miR_94;novel_miR_2364;novel_miR_1252;novel_miR_2039;novel_miR_2080;novel_miR_186;novel_miR_2093;novel_miR_61;novel_miR_191	novel_miR_1716;novel_miR_1955;novel_miR_366;novel_miR_184;novel_miR_869;novel_miR_1881;novel_miR_1848;novel_miR_352;novel_miR_1116;novel_miR_994;novel_miR_2053;novel_miR_441;novel_miR_194;novel_miR_598;novel_miR_1485;novel_miR_480;novel_miR_2102;novel_miR_1427;novel_miR_2375;novel_miR_1055;novel_miR_2279;novel_miR_372;novel_miR_742;novel_miR_2278
CSKR_201497	MSTRG.13064.4	25	37	19	novel_miR_394;novel_miR_1375;novel_miR_2351;novel_miR_1893;novel_miR_1543;novel_miR_2244	novel_miR_2364;novel_miR_94;novel_miR_383;novel_miR_611;novel_miR_1885;novel_miR_706;novel_miR_1848;novel_miR_352;novel_miR_1252;novel_miR_2039;novel_miR_2093;novel_miR_1485;novel_miR_2053;novel_miR_186;novel_miR_2080;novel_miR_372;novel_miR_191;novel_miR_61	novel_miR_1881;novel_miR_869;novel_miR_184;novel_miR_1955;novel_miR_1716;novel_miR_366;novel_miR_994;novel_miR_1116;novel_miR_2102;novel_miR_480;novel_miR_598;novel_miR_194;novel_miR_441;novel_miR_2278;novel_miR_742;novel_miR_1055;novel_miR_2279;novel_miR_2375;novel_miR_1427
Clonorchis_sinensis_newGene_28400	MSTRG.46987.1	38	27	20	novel_miR_468;novel_miR_1109;novel_miR_2167;novel_miR_400;novel_miR_871;novel_miR_1215;novel_miR_245;novel_miR_1375;novel_miR_1477;novel_miR_469;novel_miR_959;novel_miR_650;novel_miR_1942;novel_miR_1437;novel_miR_401;novel_miR_582;novel_miR_1662;novel_miR_2142	novel_miR_330;novel_miR_32;novel_miR_1811;novel_miR_1142;novel_miR_205;novel_miR_1495;novel_miR_996	novel_miR_1116;novel_miR_994;novel_miR_1716;novel_miR_1955;novel_miR_366;novel_miR_184;novel_miR_394;novel_miR_1881;novel_miR_869;novel_miR_2375;novel_miR_1427;novel_miR_742;novel_miR_2278;novel_miR_1055;novel_miR_2279;novel_miR_441;novel_miR_598;novel_miR_480;novel_miR_2102;novel_miR_194
Clonorchis_sinensis_newGene_26113	MSTRG.21860.3	35	20	20	novel_miR_2053;novel_miR_2217;novel_miR_1848;novel_miR_2020;novel_miR_1198;novel_miR_1268;novel_miR_1972;novel_miR_1635;novel_miR_1808;novel_miR_2093;novel_miR_1485;novel_miR_2351;novel_miR_372;novel_miR_383;novel_miR_729	--	novel_miR_2375;novel_miR_1427;novel_miR_2278;novel_miR_742;novel_miR_1055;novel_miR_2279;novel_miR_441;novel_miR_2102;novel_miR_480;novel_miR_598;novel_miR_194;novel_miR_1116;novel_miR_994;novel_miR_184;novel_miR_1955;novel_miR_1716;novel_miR_366;novel_miR_394;novel_miR_1881;novel_miR_869
Clonorchis_sinensis_newGene_36368	MSTRG.21860.3	42	20	20	novel_miR_2019;novel_miR_816;novel_miR_756;novel_miR_292;novel_miR_626;novel_miR_611;novel_miR_729;novel_miR_94;novel_miR_1019;novel_miR_1198;novel_miR_1268;novel_miR_352;novel_miR_1438;novel_miR_2212;novel_miR_1935;novel_miR_1635;novel_miR_1360;novel_miR_21;novel_miR_2244;novel_miR_1972;novel_miR_950;novel_miR_61	--	novel_miR_1116;novel_miR_994;novel_miR_184;novel_miR_1955;novel_miR_1716;novel_miR_366;novel_miR_394;novel_miR_1881;novel_miR_869;novel_miR_2375;novel_miR_1427;novel_miR_2278;novel_miR_742;novel_miR_1055;novel_miR_2279;novel_miR_441;novel_miR_480;novel_miR_2102;novel_miR_598;novel_miR_194
Clonorchis_sinensis_newGene_25393	MSTRG.21860.3	38	20	20	novel_miR_2093;novel_miR_1375;novel_miR_814;novel_miR_248;novel_miR_611;novel_miR_383;novel_miR_1476;novel_miR_252;novel_miR_94;novel_miR_1749;novel_miR_1862;novel_miR_2232;novel_miR_526;novel_miR_1954;novel_miR_1543;novel_miR_274;novel_miR_1448;novel_miR_61	--	novel_miR_441;novel_miR_194;novel_miR_2102;novel_miR_480;novel_miR_598;novel_miR_1427;novel_miR_2375;novel_miR_1055;novel_miR_2279;novel_miR_2278;novel_miR_742;novel_miR_184;novel_miR_1716;novel_miR_1955;novel_miR_366;novel_miR_869;novel_miR_394;novel_miR_1881;novel_miR_1116;novel_miR_994
Clonorchis_sinensis_newGene_24725	MSTRG.21860.3	61	20	20	novel_miR_1485;novel_miR_816;novel_miR_228;novel_miR_1375;novel_miR_2093;novel_miR_626;novel_miR_248;novel_miR_292;novel_miR_1780;novel_miR_756;novel_miR_729;novel_miR_611;novel_miR_383;novel_miR_372;novel_miR_1019;novel_miR_1749;novel_miR_94;novel_miR_1975;novel_miR_1268;novel_miR_352;novel_miR_825;novel_miR_1848;novel_miR_1198;novel_miR_1438;novel_miR_2212;novel_miR_2217;novel_miR_1862;novel_mi…	--	novel_miR_194;novel_miR_598;novel_miR_480;novel_miR_2102;novel_miR_441;novel_miR_1055;novel_miR_2279;novel_miR_742;novel_miR_2278;novel_miR_1427;novel_miR_2375;novel_miR_869;novel_miR_394;novel_miR_1881;novel_miR_1955;novel_miR_1716;novel_miR_366;novel_miR_184;novel_miR_994;novel_miR_1116
Clonorchis_sinensis_newGene_4343	MSTRG.21860.3	80	20	20	novel_miR_1287;novel_miR_611;novel_miR_1025;novel_miR_553;novel_miR_1965;novel_miR_624;novel_miR_729;novel_miR_1749;novel_miR_94;novel_miR_2351;novel_miR_1688;novel_miR_1019;novel_miR_372;novel_miR_1088;novel_miR_1375;novel_miR_228;novel_miR_1485;novel_miR_816;novel_miR_756;novel_miR_1780;novel_miR_292;novel_miR_1465;novel_miR_248;novel_miR_626;novel_miR_1540;novel_miR_1159;novel_miR_942;novel_mi…	--	novel_miR_1055;novel_miR_2279;novel_miR_2278;novel_miR_742;novel_miR_1427;novel_miR_2375;novel_miR_194;novel_miR_2102;novel_miR_480;novel_miR_598;novel_miR_441;novel_miR_994;novel_miR_1116;novel_miR_869;novel_miR_394;novel_miR_1881;novel_miR_184;novel_miR_1716;novel_miR_1955;novel_miR_366
Clonorchis_sinensis_newGene_6684	MSTRG.21860.3	32	20	20	novel_miR_2093;novel_miR_1375;novel_miR_1780;novel_miR_383;novel_miR_611;novel_miR_94;novel_miR_1369;novel_miR_375;novel_miR_2159;novel_miR_1543;novel_miR_61;novel_miR_1448	--	novel_miR_2279;novel_miR_1055;novel_miR_742;novel_miR_2278;novel_miR_1427;novel_miR_2375;novel_miR_194;novel_miR_598;novel_miR_2102;novel_miR_480;novel_miR_441;novel_miR_994;novel_miR_1116;novel_miR_869;novel_miR_1881;novel_miR_394;novel_miR_366;novel_miR_1716;novel_miR_1955;novel_miR_184
Clonorchis_sinensis_newGene_23665	MSTRG.21860.3	55	20	20	novel_miR_228;novel_miR_1485;novel_miR_2093;novel_miR_1375;novel_miR_248;novel_miR_1780;novel_miR_729;novel_miR_611;novel_miR_383;novel_miR_1019;novel_miR_372;novel_miR_1749;novel_miR_94;novel_miR_2351;novel_miR_1268;novel_miR_352;novel_miR_1264;novel_miR_1975;novel_miR_26;novel_miR_1848;novel_miR_825;novel_miR_2347;novel_miR_2217;novel_miR_2053;novel_miR_1862;novel_miR_2159;novel_miR_942;novel_m…	--	novel_miR_994;novel_miR_1116;novel_miR_869;novel_miR_394;novel_miR_1881;novel_miR_1955;novel_miR_1716;novel_miR_366;novel_miR_184;novel_miR_1055;novel_miR_2279;novel_miR_742;novel_miR_2278;novel_miR_1427;novel_miR_2375;novel_miR_194;novel_miR_598;novel_miR_480;novel_miR_2102;novel_miR_441
Clonorchis_sinensis_newGene_28400	MSTRG.21860.3	38	20	20	novel_miR_1375;novel_miR_469;novel_miR_1477;novel_miR_245;novel_miR_1215;novel_miR_871;novel_miR_400;novel_miR_1109;novel_miR_2167;novel_miR_468;novel_miR_2142;novel_miR_582;novel_miR_1662;novel_miR_1437;novel_miR_401;novel_miR_650;novel_miR_1942;novel_miR_959	--	novel_miR_441;novel_miR_194;novel_miR_2102;novel_miR_480;novel_miR_598;novel_miR_1427;novel_miR_2375;novel_miR_1055;novel_miR_2279;novel_miR_2278;novel_miR_742;novel_miR_184;novel_miR_1716;novel_miR_1955;novel_miR_366;novel_miR_869;novel_miR_394;novel_miR_1881;novel_miR_1116;novel_miR_994
CSKR_109540	MSTRG.46647.14	65	30	14	novel_miR_32;novel_miR_469;novel_miR_1088;novel_miR_1375;novel_miR_718;novel_miR_731;novel_miR_2287;novel_miR_2362;novel_miR_1495;novel_miR_814;novel_miR_775;novel_miR_996;novel_miR_83;novel_miR_2280;novel_miR_769;novel_miR_553;novel_miR_1476;novel_miR_1425;novel_miR_765;novel_miR_2351;novel_miR_1946;novel_miR_1688;novel_miR_1019;novel_miR_785;novel_miR_1842;novel_miR_31;novel_miR_998;novel_miR_1…	novel_miR_706;novel_miR_558;novel_miR_942;novel_miR_2364;novel_miR_611;novel_miR_2329;novel_miR_2325;novel_miR_94;novel_miR_1441;novel_miR_2039;novel_miR_958;novel_miR_816;novel_miR_2217;novel_miR_61;novel_miR_228;novel_miR_1523	novel_miR_1360;novel_miR_292;novel_miR_756;novel_miR_352;novel_miR_1268;novel_miR_1935;novel_miR_1972;novel_miR_1198;novel_miR_1438;novel_miR_1635;novel_miR_21;novel_miR_2212;novel_miR_626;novel_miR_729
Clonorchis_sinensis_newGene_23348	MSTRG.46647.14	19	30	14	novel_miR_274;novel_miR_1975;novel_miR_26;novel_miR_1642;novel_miR_825	novel_miR_611;novel_miR_94;novel_miR_2329;novel_miR_2325;novel_miR_2364;novel_miR_706;novel_miR_958;novel_miR_816;novel_miR_2039;novel_miR_1268;novel_miR_1441;novel_miR_1635;novel_miR_2217;novel_miR_1523;novel_miR_729;novel_miR_61	novel_miR_756;novel_miR_292;novel_miR_942;novel_miR_558;novel_miR_1360;novel_miR_1935;novel_miR_1972;novel_miR_352;novel_miR_21;novel_miR_1198;novel_miR_1438;novel_miR_228;novel_miR_626;novel_miR_2212
Clonorchis_sinensis_newGene_10705	MSTRG.46647.14	46	30	16	novel_miR_1116;novel_miR_441;novel_miR_184;novel_miR_2375;novel_miR_366;novel_miR_825;novel_miR_1955;novel_miR_1716;novel_miR_950;novel_miR_1427;novel_miR_636;novel_miR_2278;novel_miR_994;novel_miR_2102;novel_miR_480;novel_miR_248;novel_miR_1881;novel_miR_742;novel_miR_394;novel_miR_598;novel_miR_2093;novel_miR_194;novel_miR_2279;novel_miR_1019;novel_miR_44;novel_miR_869;novel_miR_1749;novel_miR_…	novel_miR_611;novel_miR_2325;novel_miR_2329;novel_miR_94;novel_miR_2364;novel_miR_706;novel_miR_2039;novel_miR_1268;novel_miR_1441;novel_miR_1635;novel_miR_2217;novel_miR_729;novel_miR_1523;novel_miR_61	novel_miR_292;novel_miR_756;novel_miR_1360;novel_miR_558;novel_miR_942;novel_miR_816;novel_miR_958;novel_miR_1935;novel_miR_1972;novel_miR_352;novel_miR_21;novel_miR_1198;novel_miR_1438;novel_miR_228;novel_miR_626;novel_miR_2212
Clonorchis_sinensis_newGene_24683	MSTRG.46647.14	59	30	18	novel_miR_1780;novel_miR_2278;novel_miR_248;novel_miR_480;novel_miR_994;novel_miR_2102;novel_miR_598;novel_miR_394;novel_miR_1375;novel_miR_1088;novel_miR_1881;novel_miR_1485;novel_miR_1286;novel_miR_742;novel_miR_1055;novel_miR_1749;novel_miR_2351;novel_miR_869;novel_miR_2279;novel_miR_194;novel_miR_372;novel_miR_1019;novel_miR_184;novel_miR_2375;novel_miR_2053;novel_miR_441;novel_miR_1116;novel…	novel_miR_2364;novel_miR_611;novel_miR_2325;novel_miR_2329;novel_miR_94;novel_miR_706;novel_miR_816;novel_miR_958;novel_miR_1441;novel_miR_2039;novel_miR_1523;novel_miR_61	novel_miR_292;novel_miR_756;novel_miR_1360;novel_miR_558;novel_miR_942;novel_miR_1268;novel_miR_352;novel_miR_1935;novel_miR_1972;novel_miR_1198;novel_miR_1438;novel_miR_2217;novel_miR_1635;novel_miR_21;novel_miR_228;novel_miR_626;novel_miR_729;novel_miR_2212
Clonorchis_sinensis_newGene_18840	MSTRG.46647.14	64	30	21	novel_miR_441;novel_miR_1116;novel_miR_2375;novel_miR_2053;novel_miR_1862;novel_miR_184;novel_miR_366;novel_miR_1975;novel_miR_26;novel_miR_1369;novel_miR_1848;novel_miR_1716;novel_miR_1955;novel_miR_825;novel_miR_950;novel_miR_1448;novel_miR_274;novel_miR_1543;novel_miR_375;novel_miR_2159;novel_miR_1427;novel_miR_526;novel_miR_248;novel_miR_2102;novel_miR_994;novel_miR_480;novel_miR_2278;novel_m…	novel_miR_958;novel_miR_816;novel_miR_1441;novel_miR_2039;novel_miR_2364;novel_miR_2329;novel_miR_2325;novel_miR_706;novel_miR_1523	novel_miR_1268;novel_miR_352;novel_miR_1935;novel_miR_1972;novel_miR_292;novel_miR_756;novel_miR_611;novel_miR_94;novel_miR_1360;novel_miR_558;novel_miR_942;novel_miR_228;novel_miR_626;novel_miR_729;novel_miR_2212;novel_miR_61;novel_miR_1198;novel_miR_1438;novel_miR_2217;novel_miR_1635;novel_miR_21
CSKR_202620	MSTRG.46647.14	42	30	23	novel_miR_1811;novel_miR_1862;novel_miR_1968;novel_miR_825;novel_miR_950;novel_miR_2244;novel_miR_274;novel_miR_1682;novel_miR_2159;novel_miR_526;novel_miR_780;novel_miR_996;novel_miR_1780;novel_miR_1495;novel_miR_32;novel_miR_2093;novel_miR_1019;novel_miR_2351;novel_miR_383	novel_miR_706;novel_miR_2364;novel_miR_2039;novel_miR_1441;novel_miR_816;novel_miR_958;novel_miR_1523	novel_miR_1360;novel_miR_942;novel_miR_558;novel_miR_611;novel_miR_94;novel_miR_2325;novel_miR_2329;novel_miR_756;novel_miR_292;novel_miR_1935;novel_miR_1972;novel_miR_352;novel_miR_1268;novel_miR_1635;novel_miR_21;novel_miR_1198;novel_miR_2217;novel_miR_1438;novel_miR_61;novel_miR_2212;novel_miR_729;novel_miR_228;novel_miR_626
Clonorchis_sinensis_newGene_9690	MSTRG.41541.15	48	94	21	novel_miR_1543;novel_miR_526;novel_miR_1427;novel_miR_274;novel_miR_1975;novel_miR_366;novel_miR_1955;novel_miR_825;novel_miR_1716;novel_miR_1116;novel_miR_441;novel_miR_184;novel_miR_1862;novel_miR_2375;novel_miR_194;novel_miR_2279;novel_miR_869;novel_miR_1055;novel_miR_1881;novel_miR_742;novel_miR_394;novel_miR_598;novel_miR_2278;novel_miR_2102;novel_miR_994;novel_miR_480;novel_miR_1780	novel_miR_1517;novel_miR_586;novel_miR_797;novel_miR_996;novel_miR_2362;novel_miR_1495;novel_miR_228;novel_miR_31;novel_miR_372;novel_miR_785;novel_miR_1946;novel_miR_765;novel_miR_2351;novel_miR_729;novel_miR_1523;novel_miR_478;novel_miR_2333;novel_miR_1412;novel_miR_1139;novel_miR_205;novel_miR_1069;novel_miR_343;novel_miR_521;novel_miR_2287;novel_miR_1485;novel_miR_1515;novel_miR_1842;novel_mi…	novel_miR_626;novel_miR_1375;novel_miR_2212;novel_miR_61;novel_miR_2093;novel_miR_1438;novel_miR_1198;novel_miR_950;novel_miR_21;novel_miR_248;novel_miR_1019;novel_miR_1972;novel_miR_1935;novel_miR_292;novel_miR_756;novel_miR_1749;novel_miR_94;novel_miR_383;novel_miR_611;novel_miR_26;novel_miR_1360
Clonorchis_sinensis_newGene_36368	MSTRG.41541.15	42	94	21	novel_miR_2279;novel_miR_194;novel_miR_1055;novel_miR_869;novel_miR_480;novel_miR_2102;novel_miR_994;novel_miR_2278;novel_miR_742;novel_miR_1881;novel_miR_2019;novel_miR_598;novel_miR_394;novel_miR_1427;novel_miR_441;novel_miR_1116;novel_miR_2375;novel_miR_184;novel_miR_366;novel_miR_1716;novel_miR_1955	novel_miR_248;novel_miR_775;novel_miR_958;novel_miR_32;novel_miR_1688;novel_miR_1425;novel_miR_2280;novel_miR_330;novel_miR_2357;novel_miR_1848;novel_miR_1918;novel_miR_2347;novel_miR_1369;novel_miR_2272;novel_miR_2216;novel_miR_2159;novel_miR_395;novel_miR_83;novel_miR_731;novel_miR_1088;novel_miR_1749;novel_miR_296;novel_miR_383;novel_miR_1142;novel_miR_1811;novel_miR_26;novel_miR_1264;novel_mi…	novel_miR_816;novel_miR_1019;novel_miR_1268;novel_miR_352;novel_miR_1972;novel_miR_1935;novel_miR_292;novel_miR_756;novel_miR_94;novel_miR_611;novel_miR_2244;novel_miR_1360;novel_miR_626;novel_miR_729;novel_miR_2212;novel_miR_61;novel_miR_1438;novel_miR_1198;novel_miR_950;novel_miR_21;novel_miR_1635
Clonorchis_sinensis_newGene_1644	MSTRG.41541.15	47	94	31	novel_miR_704;novel_miR_980;novel_miR_1284;novel_miR_289;novel_miR_2041;novel_miR_665;novel_miR_2011;novel_miR_1208;novel_miR_1493;novel_miR_76;novel_miR_724;novel_miR_860;novel_miR_749;novel_miR_1816;novel_miR_235;novel_miR_57	novel_miR_816;novel_miR_958;novel_miR_248;novel_miR_1425;novel_miR_1019;novel_miR_1688;novel_miR_352;novel_miR_1268;novel_miR_1369;novel_miR_2347;novel_miR_1918;novel_miR_1848;novel_miR_395;novel_miR_2159;novel_miR_1935;novel_miR_1972;novel_miR_1088;novel_miR_756;novel_miR_83;novel_miR_292;novel_miR_383;novel_miR_611;novel_miR_94;novel_miR_1749;novel_miR_1264;novel_miR_26;novel_miR_1360;novel_miR…	novel_miR_32;novel_miR_775;novel_miR_2280;novel_miR_330;novel_miR_2357;novel_miR_2216;novel_miR_2272;novel_miR_731;novel_miR_296;novel_miR_998;novel_miR_703;novel_miR_1142;novel_miR_1811;novel_miR_1641;novel_miR_2225;novel_miR_1495;novel_miR_2362;novel_miR_586;novel_miR_1517;novel_miR_996;novel_miR_797;novel_miR_1523;novel_miR_31;novel_miR_765;novel_miR_1946;novel_miR_478;novel_miR_205;novel_miR_…
Clonorchis_sinensis_newGene_26113	MSTRG.47470.15	35	20	20	novel_miR_1808;novel_miR_2093;novel_miR_1485;novel_miR_2351;novel_miR_372;novel_miR_383;novel_miR_729;novel_miR_2053;novel_miR_2217;novel_miR_2020;novel_miR_1848;novel_miR_1198;novel_miR_1268;novel_miR_1972;novel_miR_1635	--	novel_miR_2375;novel_miR_1427;novel_miR_742;novel_miR_2278;novel_miR_2279;novel_miR_1055;novel_miR_441;novel_miR_598;novel_miR_2102;novel_miR_480;novel_miR_194;novel_miR_1116;novel_miR_994;novel_miR_366;novel_miR_1716;novel_miR_1955;novel_miR_184;novel_miR_1881;novel_miR_394;novel_miR_869
Clonorchis_sinensis_newGene_9690	MSTRG.47470.15	48	20	20	novel_miR_1360;novel_miR_1543;novel_miR_1935;novel_miR_526;novel_miR_950;novel_miR_1972;novel_miR_61;novel_miR_21;novel_miR_274;novel_miR_1975;novel_miR_26;novel_miR_1198;novel_miR_825;novel_miR_1438;novel_miR_2212;novel_miR_1862;novel_miR_611;novel_miR_383;novel_miR_1019;novel_miR_1749;novel_miR_94;novel_miR_2093;novel_miR_1375;novel_miR_248;novel_miR_626;novel_miR_756;novel_miR_1780;novel_miR_2…	--	novel_miR_1116;novel_miR_994;novel_miR_1955;novel_miR_1716;novel_miR_366;novel_miR_184;novel_miR_394;novel_miR_1881;novel_miR_869;novel_miR_2375;novel_miR_1427;novel_miR_742;novel_miR_2278;novel_miR_1055;novel_miR_2279;novel_miR_441;novel_miR_598;novel_miR_2102;novel_miR_480;novel_miR_194
Clonorchis_sinensis_newGene_13063	MSTRG.47470.15	41	20	19	novel_miR_2154;novel_miR_1437;novel_miR_2147;novel_miR_964;novel_miR_396;novel_miR_2043;novel_miR_214;novel_miR_1388;novel_miR_65;novel_miR_871;novel_miR_76;novel_miR_336;novel_miR_1812;novel_miR_421;novel_miR_295;novel_miR_2328;novel_miR_1816;novel_miR_2023;novel_miR_57;novel_miR_245;novel_miR_772;novel_miR_235	novel_miR_394	novel_miR_994;novel_miR_1116;novel_miR_869;novel_miR_1881;novel_miR_184;novel_miR_1716;novel_miR_1955;novel_miR_366;novel_miR_1055;novel_miR_2279;novel_miR_2278;novel_miR_742;novel_miR_1427;novel_miR_2375;novel_miR_194;novel_miR_480;novel_miR_2102;novel_miR_598;novel_miR_441
Clonorchis_sinensis_newGene_10705	MSTRG.47470.15	46	20	20	novel_miR_950;novel_miR_1972;novel_miR_21;novel_miR_1360;novel_miR_942;novel_miR_1935;novel_miR_558;novel_miR_1438;novel_miR_2212;novel_miR_352;novel_miR_1198;novel_miR_825;novel_miR_1019;novel_miR_1749;novel_miR_44;novel_miR_170;novel_miR_383;novel_miR_626;novel_miR_248;novel_miR_636;novel_miR_756;novel_miR_292;novel_miR_228;novel_miR_816;novel_miR_958;novel_miR_2093	--	novel_miR_2278;novel_miR_742;novel_miR_2279;novel_miR_1055;novel_miR_2375;novel_miR_1427;novel_miR_2102;novel_miR_480;novel_miR_598;novel_miR_194;novel_miR_441;novel_miR_994;novel_miR_1116;novel_miR_1881;novel_miR_394;novel_miR_869;novel_miR_184;novel_miR_366;novel_miR_1955;novel_miR_1716
Clonorchis_sinensis_newGene_19958	MSTRG.47470.15	29	20	20	novel_miR_61;novel_miR_1448;novel_miR_1019;novel_miR_94;novel_miR_383;novel_miR_611;novel_miR_1088;novel_miR_2093;novel_miR_1375	--	novel_miR_441;novel_miR_598;novel_miR_2102;novel_miR_480;novel_miR_194;novel_miR_2375;novel_miR_1427;novel_miR_742;novel_miR_2278;novel_miR_1055;novel_miR_2279;novel_miR_1955;novel_miR_1716;novel_miR_366;novel_miR_184;novel_miR_394;novel_miR_1881;novel_miR_869;novel_miR_1116;novel_miR_994
Clonorchis_sinensis_newGene_9883	MSTRG.47470.15	38	20	20	novel_miR_401;novel_miR_1942;novel_miR_650;novel_miR_1543;novel_miR_1947;novel_miR_1605;novel_miR_1662;novel_miR_1975;novel_miR_1693;novel_miR_1109;novel_miR_2167;novel_miR_1423;novel_miR_400;novel_miR_1215;novel_miR_1477;novel_miR_1375;novel_miR_816;novel_miR_1440	--	novel_miR_394;novel_miR_1881;novel_miR_869;novel_miR_184;novel_miR_1955;novel_miR_1716;novel_miR_366;novel_miR_994;novel_miR_1116;novel_miR_2102;novel_miR_480;novel_miR_598;novel_miR_194;novel_miR_441;novel_miR_2278;novel_miR_742;novel_miR_1055;novel_miR_2279;novel_miR_2375;novel_miR_1427
Clonorchis_sinensis_newGene_18840	MSTRG.54915.1	64	21	12	novel_miR_2217;novel_miR_1438;novel_miR_441;novel_miR_2212;novel_miR_1116;novel_miR_2375;novel_miR_184;novel_miR_1268;novel_miR_366;novel_miR_352;novel_miR_1975;novel_miR_26;novel_miR_1198;novel_miR_1369;novel_miR_1716;novel_miR_825;novel_miR_1955;novel_miR_950;novel_miR_1972;novel_miR_1448;novel_miR_21;novel_miR_274;novel_miR_1360;novel_miR_1543;novel_miR_2159;novel_miR_375;novel_miR_942;novel_m…	novel_miR_1605;novel_miR_1234;novel_miR_1693;novel_miR_650;novel_miR_802;novel_miR_1440;novel_miR_101;novel_miR_1423;novel_miR_856	novel_miR_2053;novel_miR_1862;novel_miR_1485;novel_miR_2093;novel_miR_61;novel_miR_526;novel_miR_1375;novel_miR_372;novel_miR_94;novel_miR_611;novel_miR_383;novel_miR_1848
Clonorchis_sinensis_newGene_26113	MSTRG.10000.12	35	46	22	novel_miR_2053;novel_miR_2217;novel_miR_1198;novel_miR_2020;novel_miR_1848;novel_miR_1268;novel_miR_1972;novel_miR_1635;novel_miR_1808;novel_miR_1485;novel_miR_2351;novel_miR_372;novel_miR_729	novel_miR_1811;novel_miR_1415;novel_miR_1749;novel_miR_296;novel_miR_2216;novel_miR_2272;novel_miR_2159;novel_miR_2280;novel_miR_248;novel_miR_32;novel_miR_1499;novel_miR_1862;novel_miR_1842;novel_miR_1515;novel_miR_526;novel_miR_478;novel_miR_765;novel_miR_1523;novel_miR_586;novel_miR_1517;novel_miR_996;novel_miR_797;novel_miR_1495;novel_miR_1375	novel_miR_184;novel_miR_366;novel_miR_1955;novel_miR_1716;novel_miR_869;novel_miR_383;novel_miR_1881;novel_miR_394;novel_miR_1116;novel_miR_994;novel_miR_441;novel_miR_194;novel_miR_480;novel_miR_2102;novel_miR_2093;novel_miR_598;novel_miR_1427;novel_miR_2375;novel_miR_2279;novel_miR_1055;novel_miR_2278;novel_miR_742
Clonorchis_sinensis_newGene_36368	MSTRG.10000.12	42	46	20	novel_miR_1268;novel_miR_352;novel_miR_1198;novel_miR_1438;novel_miR_2212;novel_miR_1360;novel_miR_1635;novel_miR_1935;novel_miR_61;novel_miR_1972;novel_miR_950;novel_miR_2244;novel_miR_21;novel_miR_816;novel_miR_2019;novel_miR_626;novel_miR_292;novel_miR_756;novel_miR_729;novel_miR_611;novel_miR_1019;novel_miR_94	novel_miR_1749;novel_miR_296;novel_miR_383;novel_miR_1811;novel_miR_1415;novel_miR_2280;novel_miR_248;novel_miR_32;novel_miR_2272;novel_miR_2216;novel_miR_2159;novel_miR_1842;novel_miR_1515;novel_miR_2093;novel_miR_1499;novel_miR_1862;novel_miR_765;novel_miR_1523;novel_miR_586;novel_miR_1517;novel_miR_996;novel_miR_797;novel_miR_1495;novel_miR_1375;novel_miR_526;novel_miR_478	novel_miR_869;novel_miR_1881;novel_miR_394;novel_miR_184;novel_miR_366;novel_miR_1955;novel_miR_1716;novel_miR_994;novel_miR_1116;novel_miR_194;novel_miR_2102;novel_miR_480;novel_miR_598;novel_miR_441;novel_miR_2279;novel_miR_1055;novel_miR_2278;novel_miR_742;novel_miR_1427;novel_miR_2375
Clonorchis_sinensis_newGene_25393	MSTRG.10000.12	38	46	27	novel_miR_252;novel_miR_94;novel_miR_1476;novel_miR_611;novel_miR_814;novel_miR_1448;novel_miR_61;novel_miR_274;novel_miR_1543;novel_miR_1954;novel_miR_2232	novel_miR_1499;novel_miR_1842;novel_miR_1515;novel_miR_478;novel_miR_1523;novel_miR_765;novel_miR_1495;novel_miR_996;novel_miR_797;novel_miR_586;novel_miR_1517;novel_miR_1415;novel_miR_1811;novel_miR_296;novel_miR_2159;novel_miR_2272;novel_miR_2216;novel_miR_2280;novel_miR_32	novel_miR_1862;novel_miR_441;novel_miR_194;novel_miR_2093;novel_miR_598;novel_miR_2102;novel_miR_480;novel_miR_1427;novel_miR_526;novel_miR_2375;novel_miR_1055;novel_miR_2279;novel_miR_1375;novel_miR_742;novel_miR_2278;novel_miR_1955;novel_miR_1716;novel_miR_366;novel_miR_184;novel_miR_383;novel_miR_869;novel_miR_1749;novel_miR_394;novel_miR_1881;novel_miR_1116;novel_miR_994;novel_miR_248
Clonorchis_sinensis_newGene_10705	MSTRG.10000.12	46	46	24	novel_miR_626;novel_miR_636;novel_miR_756;novel_miR_292;novel_miR_228;novel_miR_958;novel_miR_816;novel_miR_1019;novel_miR_44;novel_miR_170;novel_miR_2212;novel_miR_1438;novel_miR_352;novel_miR_1198;novel_miR_825;novel_miR_950;novel_miR_1972;novel_miR_21;novel_miR_1360;novel_miR_1935;novel_miR_942;novel_miR_558	novel_miR_2280;novel_miR_32;novel_miR_2159;novel_miR_2216;novel_miR_2272;novel_miR_296;novel_miR_1415;novel_miR_1811;novel_miR_1523;novel_miR_765;novel_miR_1375;novel_miR_1495;novel_miR_797;novel_miR_996;novel_miR_1517;novel_miR_586;novel_miR_526;novel_miR_478;novel_miR_1842;novel_miR_1515;novel_miR_1499;novel_miR_1862	novel_miR_994;novel_miR_248;novel_miR_1116;novel_miR_383;novel_miR_869;novel_miR_1749;novel_miR_394;novel_miR_1881;novel_miR_1955;novel_miR_1716;novel_miR_366;novel_miR_184;novel_miR_1055;novel_miR_2279;novel_miR_742;novel_miR_2278;novel_miR_1427;novel_miR_2375;novel_miR_194;novel_miR_598;novel_miR_2093;novel_miR_480;novel_miR_2102;novel_miR_441
Clonorchis_sinensis_newGene_1644	MSTRG.10000.12	47	46	17	novel_miR_205;novel_miR_695;novel_miR_1284;novel_miR_980;novel_miR_2225;novel_miR_704;novel_miR_1641;novel_miR_665;novel_miR_2011;novel_miR_2357;novel_miR_2041;novel_miR_330;novel_miR_1208;novel_miR_1142;novel_miR_703;novel_miR_998;novel_miR_289;novel_miR_1946;novel_miR_31;novel_miR_724;novel_miR_1493;novel_miR_76;novel_miR_1816;novel_miR_775;novel_miR_57;novel_miR_235;novel_miR_860;novel_miR_236…	novel_miR_194;novel_miR_598;novel_miR_2093;novel_miR_480;novel_miR_2102;novel_miR_1862;novel_miR_441;novel_miR_1055;novel_miR_2279;novel_miR_1375;novel_miR_742;novel_miR_2278;novel_miR_526;novel_miR_1427;novel_miR_2375;novel_miR_383;novel_miR_1749;novel_miR_869;novel_miR_394;novel_miR_1881;novel_miR_1716;novel_miR_1955;novel_miR_366;novel_miR_1415;novel_miR_184;novel_miR_248;novel_miR_994;novel_m…	novel_miR_1842;novel_miR_1515;novel_miR_1499;novel_miR_1523;novel_miR_765;novel_miR_1495;novel_miR_797;novel_miR_996;novel_miR_1517;novel_miR_586;novel_miR_478;novel_miR_296;novel_miR_1811;novel_miR_2280;novel_miR_32;novel_miR_2216;novel_miR_2272
Clonorchis_sinensis_newGene_19958	MSTRG.10000.12	29	46	23	novel_miR_1448;novel_miR_61;novel_miR_1088;novel_miR_1019;novel_miR_94;novel_miR_611	novel_miR_296;novel_miR_1749;novel_miR_1415;novel_miR_1811;novel_miR_2280;novel_miR_32;novel_miR_248;novel_miR_2159;novel_miR_2216;novel_miR_2272;novel_miR_1842;novel_miR_1515;novel_miR_1499;novel_miR_1862;novel_miR_1523;novel_miR_765;novel_miR_1495;novel_miR_797;novel_miR_996;novel_miR_1517;novel_miR_586;novel_miR_526;novel_miR_478	novel_miR_383;novel_miR_869;novel_miR_394;novel_miR_1881;novel_miR_1955;novel_miR_1716;novel_miR_366;novel_miR_184;novel_miR_994;novel_miR_1116;novel_miR_194;novel_miR_598;novel_miR_2093;novel_miR_480;novel_miR_2102;novel_miR_441;novel_miR_1055;novel_miR_2279;novel_miR_1375;novel_miR_742;novel_miR_2278;novel_miR_1427;novel_miR_2375
Clonorchis_sinensis_newGene_4343	MSTRG.10000.12	80	46	23	novel_miR_2186;novel_miR_1571;novel_miR_2217;novel_miR_2212;novel_miR_1438;novel_miR_1671;novel_miR_2053;novel_miR_352;novel_miR_1268;novel_miR_1975;novel_miR_1264;novel_miR_1836;novel_miR_1369;novel_miR_1198;novel_miR_1040;novel_miR_1848;novel_miR_2347;novel_miR_825;novel_miR_1972;novel_miR_950;novel_miR_61;novel_miR_1598;novel_miR_186;novel_miR_21;novel_miR_274;novel_miR_395;novel_miR_1119;nove…	novel_miR_526;novel_miR_478;novel_miR_1523;novel_miR_765;novel_miR_1495;novel_miR_797;novel_miR_996;novel_miR_1517;novel_miR_586;novel_miR_1499;novel_miR_1862;novel_miR_1842;novel_miR_2093;novel_miR_1515;novel_miR_2159;novel_miR_2216;novel_miR_2272;novel_miR_2280;novel_miR_32;novel_miR_1415;novel_miR_1811;novel_miR_383;novel_miR_296	novel_miR_1427;novel_miR_2375;novel_miR_1055;novel_miR_2279;novel_miR_1375;novel_miR_742;novel_miR_2278;novel_miR_441;novel_miR_194;novel_miR_598;novel_miR_480;novel_miR_2102;novel_miR_1116;novel_miR_994;novel_miR_248;novel_miR_1955;novel_miR_1716;novel_miR_366;novel_miR_184;novel_miR_869;novel_miR_1749;novel_miR_394;novel_miR_1881
Clonorchis_sinensis_newGene_11925	MSTRG.10000.12	48	46	17	novel_miR_469;novel_miR_718;novel_miR_731;novel_miR_2287;novel_miR_2362;novel_miR_775;novel_miR_83;novel_miR_769;novel_miR_1425;novel_miR_1946;novel_miR_1219;novel_miR_785;novel_miR_31;novel_miR_998;novel_miR_1918;novel_miR_1022;novel_miR_703;novel_miR_822;novel_miR_2357;novel_miR_1142;novel_miR_330;novel_miR_2225;novel_miR_1252;novel_miR_606;novel_miR_880;novel_miR_1641;novel_miR_34;novel_miR_69…	novel_miR_194;novel_miR_2093;novel_miR_598;novel_miR_2102;novel_miR_480;novel_miR_441;novel_miR_1862;novel_miR_2279;novel_miR_1055;novel_miR_742;novel_miR_1375;novel_miR_2278;novel_miR_1427;novel_miR_526;novel_miR_2375;novel_miR_383;novel_miR_869;novel_miR_1749;novel_miR_1881;novel_miR_394;novel_miR_1415;novel_miR_366;novel_miR_1955;novel_miR_1716;novel_miR_184;novel_miR_994;novel_miR_248;novel_m…	novel_miR_1842;novel_miR_1515;novel_miR_1499;novel_miR_1523;novel_miR_765;novel_miR_1495;novel_miR_586;novel_miR_1517;novel_miR_996;novel_miR_797;novel_miR_478;novel_miR_296;novel_miR_1811;novel_miR_2280;novel_miR_32;novel_miR_2272;novel_miR_2216
Clonorchis_sinensis_newGene_9883	MSTRG.10000.12	38	46	21	novel_miR_1662;novel_miR_1975;novel_miR_1693;novel_miR_1605;novel_miR_1947;novel_miR_1942;novel_miR_1543;novel_miR_650;novel_miR_401;novel_miR_1215;novel_miR_1440;novel_miR_816;novel_miR_1477;novel_miR_1109;novel_miR_2167;novel_miR_1423;novel_miR_400	novel_miR_1862;novel_miR_1499;novel_miR_1515;novel_miR_2093;novel_miR_1842;novel_miR_478;novel_miR_526;novel_miR_1517;novel_miR_586;novel_miR_797;novel_miR_996;novel_miR_1495;novel_miR_765;novel_miR_1523;novel_miR_1811;novel_miR_1415;novel_miR_1749;novel_miR_296;novel_miR_383;novel_miR_2216;novel_miR_2272;novel_miR_2159;novel_miR_248;novel_miR_32;novel_miR_2280	novel_miR_441;novel_miR_480;novel_miR_2102;novel_miR_598;novel_miR_194;novel_miR_2375;novel_miR_1427;novel_miR_2278;novel_miR_742;novel_miR_1375;novel_miR_2279;novel_miR_1055;novel_miR_184;novel_miR_366;novel_miR_1716;novel_miR_1955;novel_miR_1881;novel_miR_394;novel_miR_869;novel_miR_1116;novel_miR_994
Clonorchis_sinensis_newGene_6684	MSTRG.10000.12	32	46	24	novel_miR_611;novel_miR_94;novel_miR_1780;novel_miR_375;novel_miR_1543;novel_miR_61;novel_miR_1448;novel_miR_1369	novel_miR_32;novel_miR_248;novel_miR_2280;novel_miR_2216;novel_miR_2272;novel_miR_296;novel_miR_1749;novel_miR_1415;novel_miR_1811;novel_miR_1495;novel_miR_586;novel_miR_1517;novel_miR_996;novel_miR_797;novel_miR_1523;novel_miR_765;novel_miR_478;novel_miR_526;novel_miR_1515;novel_miR_1842;novel_miR_1862;novel_miR_1499	novel_miR_994;novel_miR_1116;novel_miR_2159;novel_miR_1881;novel_miR_394;novel_miR_383;novel_miR_869;novel_miR_366;novel_miR_1955;novel_miR_1716;novel_miR_184;novel_miR_742;novel_miR_1375;novel_miR_2278;novel_miR_2279;novel_miR_1055;novel_miR_2375;novel_miR_1427;novel_miR_2093;novel_miR_598;novel_miR_480;novel_miR_2102;novel_miR_194;novel_miR_441
CSKR_109340	MSTRG.10000.12	28	46	16	novel_miR_1946;novel_miR_775;novel_miR_695;novel_miR_205;novel_miR_351;novel_miR_2225;novel_miR_1641;novel_miR_650;novel_miR_2357;novel_miR_1142;novel_miR_330;novel_miR_998	novel_miR_194;novel_miR_2102;novel_miR_480;novel_miR_598;novel_miR_2093;novel_miR_441;novel_miR_1862;novel_miR_2279;novel_miR_1055;novel_miR_1523;novel_miR_2278;novel_miR_742;novel_miR_1375;novel_miR_526;novel_miR_1427;novel_miR_2375;novel_miR_869;novel_miR_1749;novel_miR_383;novel_miR_1881;novel_miR_394;novel_miR_184;novel_miR_1415;novel_miR_366;novel_miR_1955;novel_miR_1716;novel_miR_994;novel_…	novel_miR_1842;novel_miR_1515;novel_miR_1499;novel_miR_765;novel_miR_1517;novel_miR_586;novel_miR_797;novel_miR_996;novel_miR_1495;novel_miR_478;novel_miR_296;novel_miR_1811;novel_miR_2280;novel_miR_32;novel_miR_2272;novel_miR_2216
Clonorchis_sinensis_newGene_23665	MSTRG.10000.12	55	46	28	novel_miR_1780;novel_miR_1485;novel_miR_228;novel_miR_372;novel_miR_1019;novel_miR_2351;novel_miR_94;novel_miR_729;novel_miR_611;novel_miR_2217;novel_miR_2053;novel_miR_26;novel_miR_1975;novel_miR_1264;novel_miR_352;novel_miR_1268;novel_miR_2347;novel_miR_825;novel_miR_1848;novel_miR_61;novel_miR_1598;novel_miR_950;novel_miR_274;novel_miR_558;novel_miR_2080;novel_miR_1635;novel_miR_942	novel_miR_2272;novel_miR_2216;novel_miR_2280;novel_miR_32;novel_miR_1811;novel_miR_1415;novel_miR_296;novel_miR_478;novel_miR_765;novel_miR_1523;novel_miR_586;novel_miR_1517;novel_miR_996;novel_miR_797;novel_miR_1495;novel_miR_1499;novel_miR_1842;novel_miR_1515	novel_miR_2159;novel_miR_1116;novel_miR_248;novel_miR_994;novel_miR_184;novel_miR_366;novel_miR_1716;novel_miR_1955;novel_miR_1749;novel_miR_869;novel_miR_383;novel_miR_1881;novel_miR_394;novel_miR_1427;novel_miR_526;novel_miR_2375;novel_miR_2279;novel_miR_1055;novel_miR_2278;novel_miR_742;novel_miR_1375;novel_miR_441;novel_miR_1862;novel_miR_194;novel_miR_2102;novel_miR_480;novel_miR_2093;novel_…
Clonorchis_sinensis_newGene_28400	MSTRG.10000.12	38	46	21	novel_miR_468;novel_miR_1109;novel_miR_2167;novel_miR_400;novel_miR_871;novel_miR_245;novel_miR_1215;novel_miR_469;novel_miR_1477;novel_miR_959;novel_miR_650;novel_miR_1942;novel_miR_1437;novel_miR_401;novel_miR_582;novel_miR_1662;novel_miR_2142	novel_miR_1842;novel_miR_2093;novel_miR_1515;novel_miR_1499;novel_miR_1862;novel_miR_765;novel_miR_1523;novel_miR_797;novel_miR_996;novel_miR_1517;novel_miR_586;novel_miR_1495;novel_miR_526;novel_miR_478;novel_miR_1749;novel_miR_383;novel_miR_296;novel_miR_1811;novel_miR_1415;novel_miR_2280;novel_miR_248;novel_miR_32;novel_miR_2216;novel_miR_2272;novel_miR_2159	novel_miR_194;novel_miR_480;novel_miR_2102;novel_miR_598;novel_miR_441;novel_miR_1055;novel_miR_2279;novel_miR_2278;novel_miR_1375;novel_miR_742;novel_miR_1427;novel_miR_2375;novel_miR_869;novel_miR_394;novel_miR_1881;novel_miR_184;novel_miR_1716;novel_miR_1955;novel_miR_366;novel_miR_994;novel_miR_1116
CSKR_109540	MSTRG.38415.3	65	16	12	novel_miR_1425;novel_miR_729;novel_miR_553;novel_miR_1476;novel_miR_769;novel_miR_2280;novel_miR_31;novel_miR_1842;novel_miR_785;novel_miR_1688;novel_miR_1019;novel_miR_1946;novel_miR_765;novel_miR_2351;novel_miR_2362;novel_miR_1495;novel_miR_2287;novel_miR_731;novel_miR_718;novel_miR_469;novel_miR_32;novel_miR_83;novel_miR_996;novel_miR_814;novel_miR_775;novel_miR_1641;novel_miR_880;novel_miR_39…	novel_miR_1598;novel_miR_2347;novel_miR_1160;novel_miR_2313	novel_miR_1088;novel_miR_292;novel_miR_756;novel_miR_1360;novel_miR_1935;novel_miR_1972;novel_miR_21;novel_miR_1198;novel_miR_1438;novel_miR_1375;novel_miR_626;novel_miR_2212
Clonorchis_sinensis_newGene_4343	MSTRG.38415.3	80	16	14	novel_miR_598;novel_miR_394;novel_miR_1485;novel_miR_816;novel_miR_1881;novel_miR_742;novel_miR_228;novel_miR_1465;novel_miR_1780;novel_miR_2278;novel_miR_1159;novel_miR_480;novel_miR_1540;novel_miR_994;novel_miR_2102;novel_miR_248;novel_miR_1965;novel_miR_553;novel_miR_1025;novel_miR_611;novel_miR_1287;novel_miR_729;novel_miR_624;novel_miR_2351;novel_miR_869;novel_miR_94;novel_miR_1749;novel_miR…	novel_miR_2313;novel_miR_1160	novel_miR_2212;novel_miR_626;novel_miR_1375;novel_miR_21;novel_miR_1438;novel_miR_1198;novel_miR_1972;novel_miR_1935;novel_miR_2347;novel_miR_1598;novel_miR_1360;novel_miR_292;novel_miR_756;novel_miR_1088
Clonorchis_sinensis_newGene_22229	MSTRG.38415.3	61	16	12	novel_miR_61;novel_miR_950;novel_miR_2244;novel_miR_1543;novel_miR_2159;novel_miR_375;novel_miR_558;novel_miR_1635;novel_miR_2080;novel_miR_1427;novel_miR_942;novel_miR_1116;novel_miR_441;novel_miR_2217;novel_miR_184;novel_miR_2053;novel_miR_2375;novel_miR_1268;novel_miR_352;novel_miR_366;novel_miR_1955;novel_miR_825;novel_miR_1848;novel_miR_1716;novel_miR_1369;novel_miR_372;novel_miR_194;novel_m…	novel_miR_1598;novel_miR_2347;novel_miR_1160;novel_miR_2313	novel_miR_292;novel_miR_756;novel_miR_1088;novel_miR_1360;novel_miR_1972;novel_miR_1935;novel_miR_21;novel_miR_1438;novel_miR_1198;novel_miR_626;novel_miR_1375;novel_miR_2212
Clonorchis_sinensis_newGene_26113	MSTRG.51113.1	35	20	20	novel_miR_1635;novel_miR_1972;novel_miR_1268;novel_miR_1198;novel_miR_1848;novel_miR_2020;novel_miR_2217;novel_miR_2053;novel_miR_729;novel_miR_383;novel_miR_372;novel_miR_2351;novel_miR_1485;novel_miR_2093;novel_miR_1808	--	novel_miR_869;novel_miR_1881;novel_miR_394;novel_miR_366;novel_miR_1716;novel_miR_1955;novel_miR_184;novel_miR_994;novel_miR_1116;novel_miR_194;novel_miR_598;novel_miR_480;novel_miR_2102;novel_miR_441;novel_miR_2279;novel_miR_1055;novel_miR_742;novel_miR_2278;novel_miR_1427;novel_miR_2375
Clonorchis_sinensis_newGene_36368	MSTRG.51113.1	42	20	20	novel_miR_94;novel_miR_1019;novel_miR_611;novel_miR_729;novel_miR_292;novel_miR_756;novel_miR_626;novel_miR_2019;novel_miR_816;novel_miR_21;novel_miR_61;novel_miR_2244;novel_miR_1972;novel_miR_950;novel_miR_1635;novel_miR_1935;novel_miR_1360;novel_miR_2212;novel_miR_1438;novel_miR_1198;novel_miR_352;novel_miR_1268	--	novel_miR_184;novel_miR_1716;novel_miR_1955;novel_miR_366;novel_miR_394;novel_miR_1881;novel_miR_869;novel_miR_1116;novel_miR_994;novel_miR_441;novel_miR_2102;novel_miR_480;novel_miR_598;novel_miR_194;novel_miR_2375;novel_miR_1427;novel_miR_2278;novel_miR_742;novel_miR_1055;novel_miR_2279
Clonorchis_sinensis_newGene_25393	MSTRG.51113.1	38	20	20	novel_miR_2232;novel_miR_1862;novel_miR_274;novel_miR_61;novel_miR_1448;novel_miR_526;novel_miR_1954;novel_miR_1543;novel_miR_814;novel_miR_248;novel_miR_1375;novel_miR_2093;novel_miR_1749;novel_miR_94;novel_miR_252;novel_miR_1476;novel_miR_383;novel_miR_611	--	novel_miR_869;novel_miR_394;novel_miR_1881;novel_miR_1716;novel_miR_1955;novel_miR_366;novel_miR_184;novel_miR_994;novel_miR_1116;novel_miR_194;novel_miR_598;novel_miR_480;novel_miR_2102;novel_miR_441;novel_miR_1055;novel_miR_2279;novel_miR_742;novel_miR_2278;novel_miR_1427;novel_miR_2375
Clonorchis_sinensis_newGene_10705	MSTRG.51113.1	46	20	20	novel_miR_383;novel_miR_170;novel_miR_1019;novel_miR_1749;novel_miR_44;novel_miR_228;novel_miR_816;novel_miR_958;novel_miR_2093;novel_miR_626;novel_miR_248;novel_miR_636;novel_miR_756;novel_miR_292;novel_miR_1360;novel_miR_1935;novel_miR_942;novel_miR_558;novel_miR_950;novel_miR_1972;novel_miR_21;novel_miR_352;novel_miR_1198;novel_miR_825;novel_miR_2212;novel_miR_1438	--	novel_miR_1427;novel_miR_2375;novel_miR_2279;novel_miR_1055;novel_miR_742;novel_miR_2278;novel_miR_441;novel_miR_194;novel_miR_598;novel_miR_2102;novel_miR_480;novel_miR_1116;novel_miR_994;novel_miR_366;novel_miR_1955;novel_miR_1716;novel_miR_184;novel_miR_869;novel_miR_1881;novel_miR_394
Clonorchis_sinensis_newGene_19958	MSTRG.51113.1	29	20	20	novel_miR_61;novel_miR_1448;novel_miR_1019;novel_miR_94;novel_miR_383;novel_miR_611;novel_miR_1088;novel_miR_2093;novel_miR_1375	--	novel_miR_1116;novel_miR_994;novel_miR_184;novel_miR_366;novel_miR_1716;novel_miR_1955;novel_miR_1881;novel_miR_394;novel_miR_869;novel_miR_2375;novel_miR_1427;novel_miR_2278;novel_miR_742;novel_miR_2279;novel_miR_1055;novel_miR_441;novel_miR_480;novel_miR_2102;novel_miR_598;novel_miR_194
Clonorchis_sinensis_newGene_4343	MSTRG.51113.1	80	20	20	novel_miR_274;novel_miR_21;novel_miR_186;novel_miR_1598;novel_miR_61;novel_miR_950;novel_miR_1972;novel_miR_1635;novel_miR_558;novel_miR_942;novel_miR_1935;novel_miR_375;novel_miR_395;novel_miR_807;novel_miR_1360;novel_miR_1119;novel_miR_1671;novel_miR_2053;novel_miR_1438;novel_miR_2212;novel_miR_2186;novel_miR_2217;novel_miR_1571;novel_miR_1848;novel_miR_825;novel_miR_2347;novel_miR_1198;novel_m…	--	novel_miR_994;novel_miR_1116;novel_miR_1881;novel_miR_394;novel_miR_869;novel_miR_184;novel_miR_366;novel_miR_1955;novel_miR_1716;novel_miR_2278;novel_miR_742;novel_miR_2279;novel_miR_1055;novel_miR_2375;novel_miR_1427;novel_miR_480;novel_miR_2102;novel_miR_598;novel_miR_194;novel_miR_441
Clonorchis_sinensis_newGene_9883	MSTRG.51113.1	38	20	20	novel_miR_1477;novel_miR_1375;novel_miR_816;novel_miR_1440;novel_miR_1215;novel_miR_400;novel_miR_1109;novel_miR_2167;novel_miR_1423;novel_miR_1947;novel_miR_1605;novel_miR_1662;novel_miR_1975;novel_miR_1693;novel_miR_401;novel_miR_1942;novel_miR_650;novel_miR_1543	--	novel_miR_480;novel_miR_2102;novel_miR_598;novel_miR_194;novel_miR_441;novel_miR_2278;novel_miR_742;novel_miR_2279;novel_miR_1055;novel_miR_2375;novel_miR_1427;novel_miR_1881;novel_miR_394;novel_miR_869;novel_miR_184;novel_miR_366;novel_miR_1955;novel_miR_1716;novel_miR_994;novel_miR_1116
Clonorchis_sinensis_newGene_6684	MSTRG.51113.1	32	20	20	novel_miR_611;novel_miR_383;novel_miR_94;novel_miR_1375;novel_miR_2093;novel_miR_1780;novel_miR_375;novel_miR_2159;novel_miR_1543;novel_miR_1448;novel_miR_61;novel_miR_1369	--	novel_miR_994;novel_miR_1116;novel_miR_869;novel_miR_394;novel_miR_1881;novel_miR_1716;novel_miR_1955;novel_miR_366;novel_miR_184;novel_miR_1055;novel_miR_2279;novel_miR_742;novel_miR_2278;novel_miR_1427;novel_miR_2375;novel_miR_194;novel_miR_598;novel_miR_480;novel_miR_2102;novel_miR_441
Clonorchis_sinensis_newGene_23665	MSTRG.51113.1	55	20	20	novel_miR_729;novel_miR_383;novel_miR_611;novel_miR_1019;novel_miR_372;novel_miR_2351;novel_miR_1749;novel_miR_94;novel_miR_228;novel_miR_1485;novel_miR_2093;novel_miR_1375;novel_miR_248;novel_miR_1780;novel_miR_2159;novel_miR_942;novel_miR_526;novel_miR_558;novel_miR_2080;novel_miR_1635;novel_miR_950;novel_miR_1598;novel_miR_61;novel_miR_274;novel_miR_1975;novel_miR_1264;novel_miR_1268;novel_miR…	--	novel_miR_994;novel_miR_1116;novel_miR_869;novel_miR_394;novel_miR_1881;novel_miR_184;novel_miR_1716;novel_miR_1955;novel_miR_366;novel_miR_1055;novel_miR_2279;novel_miR_2278;novel_miR_742;novel_miR_1427;novel_miR_2375;novel_miR_194;novel_miR_2102;novel_miR_480;novel_miR_598;novel_miR_441
Clonorchis_sinensis_newGene_28400	MSTRG.51113.1	38	20	20	novel_miR_1109;novel_miR_2167;novel_miR_468;novel_miR_871;novel_miR_400;novel_miR_245;novel_miR_1215;novel_miR_1375;novel_miR_469;novel_miR_1477;novel_miR_959;novel_miR_1437;novel_miR_401;novel_miR_650;novel_miR_1942;novel_miR_2142;novel_miR_582;novel_miR_1662	--	novel_miR_2375;novel_miR_1427;novel_miR_742;novel_miR_2278;novel_miR_1055;novel_miR_2279;novel_miR_441;novel_miR_598;novel_miR_480;novel_miR_2102;novel_miR_194;novel_miR_1116;novel_miR_994;novel_miR_1955;novel_miR_1716;novel_miR_366;novel_miR_184;novel_miR_394;novel_miR_1881;novel_miR_869
Clonorchis_sinensis_newGene_5817	MSTRG.25152.20	33	17	11	novel_miR_1224;novel_miR_1266;novel_miR_1885;novel_miR_1025;novel_miR_1287;novel_miR_871;novel_miR_245;novel_miR_1215;novel_miR_1159;novel_miR_636;novel_miR_780;novel_miR_1018;novel_miR_1488;novel_miR_186;novel_miR_650;novel_miR_1437;novel_miR_1671;novel_miR_2004;novel_miR_1662;novel_miR_191;novel_miR_1040;novel_miR_1836	novel_miR_1968;novel_miR_449;novel_miR_1682;novel_miR_439;novel_miR_1507;novel_miR_630	novel_miR_1916;novel_miR_802;novel_miR_1942;novel_miR_1981;novel_miR_401;novel_miR_1477;novel_miR_400;novel_miR_1109;novel_miR_2167;novel_miR_1947;novel_miR_1665
CSKR_109540	MSTRG.41635.1	65	11	11	novel_miR_785;novel_miR_1688;novel_miR_31;novel_miR_1842;novel_miR_1946;novel_miR_2351;novel_miR_765;novel_miR_1425;novel_miR_729;novel_miR_2280;novel_miR_553;novel_miR_1476;novel_miR_769;novel_miR_996;novel_miR_775;novel_miR_814;novel_miR_83;novel_miR_731;novel_miR_1495;novel_miR_2362;novel_miR_2287;novel_miR_1088;novel_miR_32;novel_miR_469;novel_miR_718;novel_miR_1375;novel_miR_950;novel_miR_14…	--	novel_miR_626;novel_miR_2212;novel_miR_21;novel_miR_1438;novel_miR_1198;novel_miR_1019;novel_miR_1972;novel_miR_1935;novel_miR_292;novel_miR_756;novel_miR_1360
Clonorchis_sinensis_newGene_36368	MSTRG.41635.1	42	11	11	novel_miR_1116;novel_miR_441;novel_miR_2375;novel_miR_184;novel_miR_1268;novel_miR_366;novel_miR_352;novel_miR_1955;novel_miR_1716;novel_miR_950;novel_miR_2244;novel_miR_61;novel_miR_1427;novel_miR_1635;novel_miR_994;novel_miR_2102;novel_miR_480;novel_miR_2278;novel_miR_742;novel_miR_816;novel_miR_2019;novel_miR_1881;novel_miR_394;novel_miR_598;novel_miR_194;novel_miR_2279;novel_miR_869;novel_miR…	--	novel_miR_292;novel_miR_756;novel_miR_1360;novel_miR_1019;novel_miR_1935;novel_miR_1972;novel_miR_1198;novel_miR_1438;novel_miR_21;novel_miR_626;novel_miR_2212
Clonorchis_sinensis_newGene_10705	MSTRG.41635.1	46	11	11	novel_miR_636;novel_miR_2278;novel_miR_2102;novel_miR_994;novel_miR_480;novel_miR_248;novel_miR_394;novel_miR_598;novel_miR_2093;novel_miR_816;novel_miR_958;novel_miR_1881;novel_miR_742;novel_miR_228;novel_miR_44;novel_miR_869;novel_miR_1749;novel_miR_1055;novel_miR_194;novel_miR_2279;novel_miR_170;novel_miR_383;novel_miR_184;novel_miR_2375;novel_miR_1116;novel_miR_441;novel_miR_1955;novel_miR_82…	--	novel_miR_1360;novel_miR_756;novel_miR_292;novel_miR_1972;novel_miR_1935;novel_miR_1019;novel_miR_21;novel_miR_1438;novel_miR_1198;novel_miR_2212;novel_miR_626
Clonorchis_sinensis_newGene_24683	MSTRG.41635.1	59	11	11	novel_miR_228;novel_miR_1286;novel_miR_742;novel_miR_1881;novel_miR_1485;novel_miR_1088;novel_miR_598;novel_miR_394;novel_miR_1375;novel_miR_248;novel_miR_480;novel_miR_2102;novel_miR_994;novel_miR_2278;novel_miR_1780;novel_miR_729;novel_miR_2279;novel_miR_194;novel_miR_372;novel_miR_1055;novel_miR_1749;novel_miR_2351;novel_miR_869;novel_miR_352;novel_miR_366;novel_miR_1268;novel_miR_1264;novel_m…	--	novel_miR_1198;novel_miR_1438;novel_miR_21;novel_miR_626;novel_miR_2212;novel_miR_756;novel_miR_292;novel_miR_1360;novel_miR_1019;novel_miR_1935;novel_miR_1972
Clonorchis_sinensis_newGene_18840	MSTRG.41635.1	64	11	11	novel_miR_94;novel_miR_1055;novel_miR_1749;novel_miR_869;novel_miR_2279;novel_miR_194;novel_miR_372;novel_miR_611;novel_miR_383;novel_miR_729;novel_miR_1780;novel_miR_2278;novel_miR_248;novel_miR_480;novel_miR_994;novel_miR_2102;novel_miR_598;novel_miR_394;novel_miR_1375;novel_miR_2093;novel_miR_1881;novel_miR_1485;novel_miR_228;novel_miR_742;novel_miR_274;novel_miR_1448;novel_miR_61;novel_miR_95…	--	novel_miR_1360;novel_miR_292;novel_miR_756;novel_miR_1972;novel_miR_1935;novel_miR_1019;novel_miR_21;novel_miR_1438;novel_miR_1198;novel_miR_2212;novel_miR_626
CSKR_202620	MSTRG.41635.1	42	11	11	novel_miR_611;novel_miR_383;novel_miR_729;novel_miR_2329;novel_miR_2325;novel_miR_94;novel_miR_2351;novel_miR_32;novel_miR_2093;novel_miR_1495;novel_miR_228;novel_miR_1780;novel_miR_996;novel_miR_780;novel_miR_1635;novel_miR_558;novel_miR_526;novel_miR_942;novel_miR_2159;novel_miR_1682;novel_miR_274;novel_miR_61;novel_miR_2244;novel_miR_950;novel_miR_825;novel_miR_352;novel_miR_1968;novel_miR_126…	--	novel_miR_1438;novel_miR_1198;novel_miR_21;novel_miR_2212;novel_miR_626;novel_miR_1360;novel_miR_756;novel_miR_292;novel_miR_1972;novel_miR_1935;novel_miR_1019
Clonorchis_sinensis_newGene_16169	MSTRG.5871.2	11	37	11	--	novel_miR_478;novel_miR_1495;novel_miR_797;novel_miR_996;novel_miR_1517;novel_miR_586;novel_miR_1946;novel_miR_2142;novel_miR_2232;novel_miR_695;novel_miR_1515;novel_miR_814;novel_miR_1030;novel_miR_1476;novel_miR_2357;novel_miR_2272;novel_miR_775;novel_miR_624;novel_miR_998;novel_miR_1811;novel_miR_2225;novel_miR_1641;novel_miR_1284;novel_miR_1965;novel_miR_1287;novel_miR_296	novel_miR_2362;novel_miR_765;novel_miR_31;novel_miR_1499;novel_miR_1842;novel_miR_2216;novel_miR_32;novel_miR_2280;novel_miR_703;novel_miR_731;novel_miR_1808
Clonorchis_sinensis_newGene_11925	MSTRG.5871.2	48	37	27	novel_miR_1252;novel_miR_880;novel_miR_606;novel_miR_205;novel_miR_34;novel_miR_1412;novel_miR_1107;novel_miR_1918;novel_miR_1022;novel_miR_822;novel_miR_330;novel_miR_1142;novel_miR_769;novel_miR_1523;novel_miR_1425;novel_miR_1219;novel_miR_785;novel_miR_718;novel_miR_469;novel_miR_2287;novel_miR_83	novel_miR_624;novel_miR_1284;novel_miR_1965;novel_miR_1287;novel_miR_1808;novel_miR_2232;novel_miR_2142;novel_miR_1030;novel_miR_1476;novel_miR_814	novel_miR_2272;novel_miR_2216;novel_miR_2357;novel_miR_2280;novel_miR_775;novel_miR_32;novel_miR_2225;novel_miR_1641;novel_miR_1811;novel_miR_998;novel_miR_703;novel_miR_296;novel_miR_731;novel_miR_478;novel_miR_765;novel_miR_1946;novel_miR_31;novel_miR_797;novel_miR_996;novel_miR_1517;novel_miR_586;novel_miR_2362;novel_miR_1495;novel_miR_695;novel_miR_1499;novel_miR_1842;novel_miR_1515
Clonorchis_sinensis_newGene_14399	MSTRG.53307.1	42	19	13	novel_miR_2232;novel_miR_1811;novel_miR_2041;novel_miR_2357;novel_miR_330;novel_miR_998;novel_miR_703;novel_miR_2313;novel_miR_2216;novel_miR_695;novel_miR_1448;novel_miR_1284;novel_miR_2225;novel_miR_1954;novel_miR_1641;novel_miR_1114;novel_miR_775;novel_miR_814;novel_miR_32;novel_miR_2362;novel_miR_731;novel_miR_765;novel_miR_252;novel_miR_1946;novel_miR_1842;novel_miR_31;novel_miR_1160;novel_m…	novel_miR_2351;novel_miR_209;novel_miR_1540;novel_miR_1119;novel_miR_2186;novel_miR_1801	novel_miR_205;novel_miR_478;novel_miR_797;novel_miR_996;novel_miR_1517;novel_miR_586;novel_miR_1495;novel_miR_1499;novel_miR_1515;novel_miR_2272;novel_miR_2280;novel_miR_1142;novel_miR_296
CSKR_109340	MSTRG.53307.1	28	19	13	novel_miR_2216;novel_miR_695;novel_miR_351;novel_miR_2225;novel_miR_1641;novel_miR_650;novel_miR_2357;novel_miR_1811;novel_miR_330;novel_miR_998;novel_miR_1946;novel_miR_765;novel_miR_1842;novel_miR_775;novel_miR_32	novel_miR_1801;novel_miR_1119;novel_miR_2186;novel_miR_1540;novel_miR_209;novel_miR_2351	novel_miR_296;novel_miR_1142;novel_miR_2280;novel_miR_2272;novel_miR_1515;novel_miR_1499;novel_miR_1495;novel_miR_586;novel_miR_1517;novel_miR_996;novel_miR_797;novel_miR_205;novel_miR_478
Clonorchis_sinensis_newGene_8042	MSTRG.54241.4	33	13	11	novel_miR_775;novel_miR_814;novel_miR_731;novel_miR_2362;novel_miR_32;novel_miR_31;novel_miR_1842;novel_miR_1946;novel_miR_765;novel_miR_2280;novel_miR_1476;novel_miR_2357;novel_miR_2232;novel_miR_703;novel_miR_998;novel_miR_1284;novel_miR_695;novel_miR_2216;novel_miR_1641;novel_miR_1499;novel_miR_2225;novel_miR_1252	novel_miR_2041;novel_miR_456	novel_miR_1515;novel_miR_478;novel_miR_996;novel_miR_797;novel_miR_586;novel_miR_1517;novel_miR_1495;novel_miR_1523;novel_miR_1811;novel_miR_296;novel_miR_2272
Clonorchis_sinensis_newGene_26113	MSTRG.47096.1	35	22	20	novel_miR_1972;novel_miR_1635;novel_miR_2217;novel_miR_2053;novel_miR_1268;novel_miR_1848;novel_miR_2020;novel_miR_1198;novel_miR_372;novel_miR_2351;novel_miR_729;novel_miR_383;novel_miR_1808;novel_miR_1485;novel_miR_2093	novel_miR_1234;novel_miR_992	novel_miR_1427;novel_miR_2375;novel_miR_2279;novel_miR_1055;novel_miR_2278;novel_miR_742;novel_miR_441;novel_miR_194;novel_miR_2102;novel_miR_480;novel_miR_598;novel_miR_1116;novel_miR_994;novel_miR_184;novel_miR_366;novel_miR_1955;novel_miR_1716;novel_miR_869;novel_miR_1881;novel_miR_394
Clonorchis_sinensis_newGene_36368	MSTRG.47096.1	42	22	20	novel_miR_94;novel_miR_1019;novel_miR_611;novel_miR_729;novel_miR_292;novel_miR_756;novel_miR_626;novel_miR_816;novel_miR_2019;novel_miR_21;novel_miR_61;novel_miR_1972;novel_miR_950;novel_miR_2244;novel_miR_1635;novel_miR_1935;novel_miR_1360;novel_miR_1438;novel_miR_2212;novel_miR_1198;novel_miR_1268;novel_miR_352	novel_miR_1234;novel_miR_992	novel_miR_1427;novel_miR_2375;novel_miR_1055;novel_miR_2279;novel_miR_2278;novel_miR_742;novel_miR_441;novel_miR_194;novel_miR_480;novel_miR_2102;novel_miR_598;novel_miR_1116;novel_miR_994;novel_miR_184;novel_miR_1955;novel_miR_1716;novel_miR_366;novel_miR_869;novel_miR_394;novel_miR_1881
Clonorchis_sinensis_newGene_25393	MSTRG.47096.1	38	22	20	novel_miR_252;novel_miR_94;novel_miR_1749;novel_miR_383;novel_miR_611;novel_miR_1476;novel_miR_248;novel_miR_814;novel_miR_2093;novel_miR_1375;novel_miR_61;novel_miR_1448;novel_miR_274;novel_miR_1954;novel_miR_1543;novel_miR_526;novel_miR_1862;novel_miR_2232	novel_miR_1234;novel_miR_992	novel_miR_194;novel_miR_480;novel_miR_2102;novel_miR_598;novel_miR_441;novel_miR_2279;novel_miR_1055;novel_miR_2278;novel_miR_742;novel_miR_1427;novel_miR_2375;novel_miR_869;novel_miR_1881;novel_miR_394;novel_miR_184;novel_miR_366;novel_miR_1955;novel_miR_1716;novel_miR_994;novel_miR_1116
Clonorchis_sinensis_newGene_10705	MSTRG.47096.1	46	22	20	novel_miR_958;novel_miR_816;novel_miR_228;novel_miR_2093;novel_miR_636;novel_miR_248;novel_miR_626;novel_miR_292;novel_miR_756;novel_miR_170;novel_miR_383;novel_miR_1019;novel_miR_44;novel_miR_1749;novel_miR_352;novel_miR_825;novel_miR_1198;novel_miR_1438;novel_miR_2212;novel_miR_1360;novel_miR_558;novel_miR_942;novel_miR_1935;novel_miR_950;novel_miR_1972;novel_miR_21	novel_miR_1234;novel_miR_992	novel_miR_194;novel_miR_480;novel_miR_2102;novel_miR_598;novel_miR_441;novel_miR_1055;novel_miR_2279;novel_miR_2278;novel_miR_742;novel_miR_1427;novel_miR_2375;novel_miR_869;novel_miR_394;novel_miR_1881;novel_miR_184;novel_miR_1716;novel_miR_1955;novel_miR_366;novel_miR_994;novel_miR_1116
Clonorchis_sinensis_newGene_24725	MSTRG.47096.1	61	22	20	novel_miR_825;novel_miR_1848;novel_miR_1198;novel_miR_1975;novel_miR_1268;novel_miR_352;novel_miR_1862;novel_miR_2053;novel_miR_1438;novel_miR_2212;novel_miR_2217;novel_miR_526;novel_miR_558;novel_miR_1635;novel_miR_2080;novel_miR_942;novel_miR_1935;novel_miR_2159;novel_miR_1360;novel_miR_21;novel_miR_61;novel_miR_1448;novel_miR_1972;novel_miR_950;novel_miR_1375;novel_miR_2093;novel_miR_1485;nove…	novel_miR_992;novel_miR_1234	novel_miR_869;novel_miR_394;novel_miR_1881;novel_miR_184;novel_miR_1955;novel_miR_1716;novel_miR_366;novel_miR_994;novel_miR_1116;novel_miR_194;novel_miR_480;novel_miR_2102;novel_miR_598;novel_miR_441;novel_miR_1055;novel_miR_2279;novel_miR_2278;novel_miR_742;novel_miR_1427;novel_miR_2375
Clonorchis_sinensis_newGene_19958	MSTRG.47096.1	29	22	20	novel_miR_1448;novel_miR_61;novel_miR_94;novel_miR_1019;novel_miR_611;novel_miR_383;novel_miR_1375;novel_miR_2093;novel_miR_1088	novel_miR_1234;novel_miR_992	novel_miR_2278;novel_miR_742;novel_miR_2279;novel_miR_1055;novel_miR_2375;novel_miR_1427;novel_miR_2102;novel_miR_480;novel_miR_598;novel_miR_194;novel_miR_441;novel_miR_994;novel_miR_1116;novel_miR_1881;novel_miR_394;novel_miR_869;novel_miR_184;novel_miR_366;novel_miR_1955;novel_miR_1716
Clonorchis_sinensis_newGene_4343	MSTRG.47096.1	80	22	20	novel_miR_1088;novel_miR_1375;novel_miR_228;novel_miR_1485;novel_miR_816;novel_miR_756;novel_miR_1780;novel_miR_292;novel_miR_1465;novel_miR_248;novel_miR_1540;novel_miR_626;novel_miR_1159;novel_miR_611;novel_miR_1287;novel_miR_1025;novel_miR_553;novel_miR_1965;novel_miR_729;novel_miR_624;novel_miR_94;novel_miR_1749;novel_miR_2351;novel_miR_1019;novel_miR_1688;novel_miR_372;novel_miR_1836;novel_m…	novel_miR_992;novel_miR_1234	novel_miR_394;novel_miR_1881;novel_miR_869;novel_miR_184;novel_miR_1955;novel_miR_1716;novel_miR_366;novel_miR_994;novel_miR_1116;novel_miR_2102;novel_miR_480;novel_miR_598;novel_miR_194;novel_miR_441;novel_miR_2278;novel_miR_742;novel_miR_1055;novel_miR_2279;novel_miR_2375;novel_miR_1427
Clonorchis_sinensis_newGene_9883	MSTRG.47096.1	38	22	20	novel_miR_1215;novel_miR_1440;novel_miR_816;novel_miR_1477;novel_miR_1375;novel_miR_2167;novel_miR_1109;novel_miR_1423;novel_miR_400;novel_miR_1975;novel_miR_1662;novel_miR_1693;novel_miR_1947;novel_miR_1605;novel_miR_1942;novel_miR_1543;novel_miR_650;novel_miR_401	novel_miR_1234;novel_miR_992	novel_miR_2278;novel_miR_742;novel_miR_1055;novel_miR_2279;novel_miR_2375;novel_miR_1427;novel_miR_480;novel_miR_2102;novel_miR_598;novel_miR_194;novel_miR_441;novel_miR_994;novel_miR_1116;novel_miR_394;novel_miR_1881;novel_miR_869;novel_miR_184;novel_miR_1955;novel_miR_1716;novel_miR_366
Clonorchis_sinensis_newGene_6684	MSTRG.47096.1	32	22	20	novel_miR_1369;novel_miR_2159;novel_miR_375;novel_miR_1543;novel_miR_61;novel_miR_1448;novel_miR_1375;novel_miR_2093;novel_miR_1780;novel_miR_383;novel_miR_611;novel_miR_94	novel_miR_992;novel_miR_1234	novel_miR_869;novel_miR_1881;novel_miR_394;novel_miR_184;novel_miR_366;novel_miR_1955;novel_miR_1716;novel_miR_994;novel_miR_1116;novel_miR_194;novel_miR_2102;novel_miR_480;novel_miR_598;novel_miR_441;novel_miR_2279;novel_miR_1055;novel_miR_2278;novel_miR_742;novel_miR_1427;novel_miR_2375
Clonorchis_sinensis_newGene_23665	MSTRG.47096.1	55	22	20	novel_miR_228;novel_miR_1485;novel_miR_2093;novel_miR_1375;novel_miR_248;novel_miR_1780;novel_miR_729;novel_miR_383;novel_miR_611;novel_miR_1019;novel_miR_372;novel_miR_2351;novel_miR_94;novel_miR_1749;novel_miR_1975;novel_miR_1264;novel_miR_352;novel_miR_1268;novel_miR_26;novel_miR_2347;novel_miR_825;novel_miR_1848;novel_miR_2217;novel_miR_2053;novel_miR_1862;novel_miR_2159;novel_miR_942;novel_m…	novel_miR_992;novel_miR_1234	novel_miR_994;novel_miR_1116;novel_miR_394;novel_miR_1881;novel_miR_869;novel_miR_184;novel_miR_1955;novel_miR_1716;novel_miR_366;novel_miR_2278;novel_miR_742;novel_miR_1055;novel_miR_2279;novel_miR_2375;novel_miR_1427;novel_miR_480;novel_miR_2102;novel_miR_598;novel_miR_194;novel_miR_441
Clonorchis_sinensis_newGene_28400	MSTRG.47096.1	38	22	20	novel_miR_1109;novel_miR_2167;novel_miR_468;novel_miR_871;novel_miR_400;novel_miR_245;novel_miR_1215;novel_miR_1375;novel_miR_469;novel_miR_1477;novel_miR_959;novel_miR_1437;novel_miR_401;novel_miR_650;novel_miR_1942;novel_miR_2142;novel_miR_582;novel_miR_1662	novel_miR_992;novel_miR_1234	novel_miR_869;novel_miR_1881;novel_miR_394;novel_miR_366;novel_miR_1716;novel_miR_1955;novel_miR_184;novel_miR_994;novel_miR_1116;novel_miR_194;novel_miR_598;novel_miR_2102;novel_miR_480;novel_miR_441;novel_miR_2279;novel_miR_1055;novel_miR_742;novel_miR_2278;novel_miR_1427;novel_miR_2375
Clonorchis_sinensis_newGene_26113	MSTRG.12136.1	35	30	21	novel_miR_1485;novel_miR_2093;novel_miR_729;novel_miR_383;novel_miR_372;novel_miR_2351;novel_miR_1268;novel_miR_1198;novel_miR_2020;novel_miR_1848;novel_miR_2217;novel_miR_2053;novel_miR_1635;novel_miR_1972	novel_miR_2159;novel_miR_32;novel_miR_1284;novel_miR_703;novel_miR_731;novel_miR_1543;novel_miR_31;novel_miR_1523;novel_miR_2362	novel_miR_1116;novel_miR_994;novel_miR_184;novel_miR_366;novel_miR_1716;novel_miR_1955;novel_miR_869;novel_miR_1808;novel_miR_1881;novel_miR_394;novel_miR_1427;novel_miR_2375;novel_miR_2279;novel_miR_1055;novel_miR_2278;novel_miR_742;novel_miR_441;novel_miR_194;novel_miR_480;novel_miR_2102;novel_miR_598
Clonorchis_sinensis_newGene_25393	MSTRG.12136.1	38	30	21	novel_miR_526;novel_miR_1954;novel_miR_274;novel_miR_61;novel_miR_1448;novel_miR_1862;novel_miR_2232;novel_miR_1476;novel_miR_383;novel_miR_611;novel_miR_252;novel_miR_94;novel_miR_1749;novel_miR_1375;novel_miR_2093;novel_miR_814;novel_miR_248	novel_miR_1523;novel_miR_31;novel_miR_2362;novel_miR_2159;novel_miR_32;novel_miR_1284;novel_miR_703;novel_miR_731;novel_miR_1808	novel_miR_1543;novel_miR_1427;novel_miR_2375;novel_miR_2279;novel_miR_1055;novel_miR_742;novel_miR_2278;novel_miR_441;novel_miR_194;novel_miR_598;novel_miR_2102;novel_miR_480;novel_miR_1116;novel_miR_994;novel_miR_366;novel_miR_1955;novel_miR_1716;novel_miR_184;novel_miR_869;novel_miR_1881;novel_miR_394
Clonorchis_sinensis_newGene_24725	MSTRG.12136.1	61	30	21	novel_miR_292;novel_miR_1780;novel_miR_756;novel_miR_626;novel_miR_248;novel_miR_1375;novel_miR_2093;novel_miR_816;novel_miR_1485;novel_miR_228;novel_miR_94;novel_miR_1749;novel_miR_372;novel_miR_1019;novel_miR_611;novel_miR_383;novel_miR_729;novel_miR_1862;novel_miR_2053;novel_miR_2212;novel_miR_1438;novel_miR_2217;novel_miR_825;novel_miR_1848;novel_miR_1198;novel_miR_1975;novel_miR_352;novel_mi…	novel_miR_1543;novel_miR_2362;novel_miR_31;novel_miR_1523;novel_miR_32;novel_miR_703;novel_miR_1284;novel_miR_1808;novel_miR_731	novel_miR_2375;novel_miR_1427;novel_miR_2278;novel_miR_742;novel_miR_2279;novel_miR_1055;novel_miR_441;novel_miR_480;novel_miR_2102;novel_miR_598;novel_miR_194;novel_miR_1116;novel_miR_2159;novel_miR_994;novel_miR_184;novel_miR_366;novel_miR_1716;novel_miR_1955;novel_miR_1881;novel_miR_394;novel_miR_869
Clonorchis_sinensis_newGene_19958	MSTRG.12136.1	29	30	20	novel_miR_383;novel_miR_611;novel_miR_1019;novel_miR_94;novel_miR_1375;novel_miR_1088;novel_miR_2093;novel_miR_61;novel_miR_1448	novel_miR_31;novel_miR_1523;novel_miR_2362;novel_miR_1543;novel_miR_32;novel_miR_2159;novel_miR_1808;novel_miR_731;novel_miR_1284;novel_miR_703	novel_miR_2279;novel_miR_1055;novel_miR_2278;novel_miR_742;novel_miR_1427;novel_miR_2375;novel_miR_194;novel_miR_480;novel_miR_2102;novel_miR_598;novel_miR_441;novel_miR_994;novel_miR_1116;novel_miR_869;novel_miR_1881;novel_miR_394;novel_miR_184;novel_miR_366;novel_miR_1955;novel_miR_1716
Clonorchis_sinensis_newGene_4343	MSTRG.12136.1	80	30	20	novel_miR_1780;novel_miR_292;novel_miR_1465;novel_miR_756;novel_miR_1159;novel_miR_248;novel_miR_626;novel_miR_1540;novel_miR_1375;novel_miR_1088;novel_miR_816;novel_miR_1485;novel_miR_228;novel_miR_1749;novel_miR_94;novel_miR_2351;novel_miR_372;novel_miR_1688;novel_miR_1019;novel_miR_553;novel_miR_1965;novel_miR_611;novel_miR_1287;novel_miR_1025;novel_miR_624;novel_miR_729;novel_miR_1671;novel_m…	novel_miR_31;novel_miR_1523;novel_miR_2362;novel_miR_1543;novel_miR_32;novel_miR_2159;novel_miR_1808;novel_miR_731;novel_miR_1284;novel_miR_703	novel_miR_1055;novel_miR_2279;novel_miR_2278;novel_miR_742;novel_miR_1427;novel_miR_2375;novel_miR_194;novel_miR_480;novel_miR_2102;novel_miR_598;novel_miR_441;novel_miR_994;novel_miR_1116;novel_miR_869;novel_miR_394;novel_miR_1881;novel_miR_184;novel_miR_1716;novel_miR_1955;novel_miR_366
Clonorchis_sinensis_newGene_9883	MSTRG.12136.1	38	30	21	novel_miR_1693;novel_miR_1975;novel_miR_1662;novel_miR_1947;novel_miR_1605;novel_miR_650;novel_miR_1942;novel_miR_401;novel_miR_816;novel_miR_1440;novel_miR_1375;novel_miR_1477;novel_miR_1215;novel_miR_400;novel_miR_1423;novel_miR_2167;novel_miR_1109	novel_miR_32;novel_miR_2159;novel_miR_1808;novel_miR_731;novel_miR_1284;novel_miR_703;novel_miR_31;novel_miR_1523;novel_miR_2362	novel_miR_994;novel_miR_1116;novel_miR_869;novel_miR_394;novel_miR_1881;novel_miR_184;novel_miR_1955;novel_miR_1716;novel_miR_366;novel_miR_1055;novel_miR_2279;novel_miR_2278;novel_miR_742;novel_miR_1427;novel_miR_1543;novel_miR_2375;novel_miR_194;novel_miR_480;novel_miR_2102;novel_miR_598;novel_miR_441
Clonorchis_sinensis_newGene_6684	MSTRG.12136.1	32	30	22	novel_miR_1780;novel_miR_2093;novel_miR_1375;novel_miR_94;novel_miR_383;novel_miR_611;novel_miR_1369;novel_miR_61;novel_miR_1448;novel_miR_375	novel_miR_2362;novel_miR_31;novel_miR_1523;novel_miR_32;novel_miR_703;novel_miR_1284;novel_miR_1808;novel_miR_731	novel_miR_2375;novel_miR_1543;novel_miR_1427;novel_miR_2278;novel_miR_742;novel_miR_2279;novel_miR_1055;novel_miR_441;novel_miR_2102;novel_miR_480;novel_miR_598;novel_miR_194;novel_miR_1116;novel_miR_2159;novel_miR_994;novel_miR_184;novel_miR_366;novel_miR_1955;novel_miR_1716;novel_miR_1881;novel_miR_394;novel_miR_869
Clonorchis_sinensis_newGene_23665	MSTRG.12136.1	55	30	21	novel_miR_274;novel_miR_61;novel_miR_1598;novel_miR_950;novel_miR_2080;novel_miR_1635;novel_miR_558;novel_miR_526;novel_miR_942;novel_miR_1862;novel_miR_2053;novel_miR_2217;novel_miR_1848;novel_miR_825;novel_miR_2347;novel_miR_26;novel_miR_352;novel_miR_1268;novel_miR_1264;novel_miR_1975;novel_miR_94;novel_miR_1749;novel_miR_2351;novel_miR_372;novel_miR_1019;novel_miR_611;novel_miR_383;novel_miR_…	novel_miR_1543;novel_miR_2362;novel_miR_31;novel_miR_1523;novel_miR_703;novel_miR_1284;novel_miR_1808;novel_miR_731;novel_miR_32	novel_miR_441;novel_miR_2102;novel_miR_480;novel_miR_598;novel_miR_194;novel_miR_2375;novel_miR_1427;novel_miR_2278;novel_miR_742;novel_miR_2279;novel_miR_1055;novel_miR_184;novel_miR_366;novel_miR_1955;novel_miR_1716;novel_miR_1881;novel_miR_394;novel_miR_869;novel_miR_1116;novel_miR_2159;novel_miR_994
Clonorchis_sinensis_newGene_28400	MSTRG.12136.1	38	30	20	novel_miR_469;novel_miR_1477;novel_miR_1375;novel_miR_245;novel_miR_1215;novel_miR_871;novel_miR_400;novel_miR_1109;novel_miR_2167;novel_miR_468;novel_miR_2142;novel_miR_1662;novel_miR_582;novel_miR_401;novel_miR_1437;novel_miR_1942;novel_miR_650;novel_miR_959	novel_miR_1523;novel_miR_31;novel_miR_2362;novel_miR_1543;novel_miR_731;novel_miR_1808;novel_miR_1284;novel_miR_703;novel_miR_32;novel_miR_2159	novel_miR_194;novel_miR_598;novel_miR_2102;novel_miR_480;novel_miR_441;novel_miR_2279;novel_miR_1055;novel_miR_742;novel_miR_2278;novel_miR_1427;novel_miR_2375;novel_miR_869;novel_miR_1881;novel_miR_394;novel_miR_366;novel_miR_1955;novel_miR_1716;novel_miR_184;novel_miR_994;novel_miR_1116
CSKR_109540	MSTRG.16512.1	65	19	13	novel_miR_1019;novel_miR_1688;novel_miR_785;novel_miR_31;novel_miR_2351;novel_miR_765;novel_miR_729;novel_miR_1425;novel_miR_2280;novel_miR_769;novel_miR_1476;novel_miR_553;novel_miR_626;novel_miR_756;novel_miR_814;novel_miR_83;novel_miR_292;novel_miR_731;novel_miR_2287;novel_miR_2362;novel_miR_469;novel_miR_1088;novel_miR_1375;novel_miR_718;novel_miR_950;novel_miR_1972;novel_miR_1107;novel_miR_1…	novel_miR_754;novel_miR_983;novel_miR_2300;novel_miR_434;novel_miR_189;novel_miR_1470	novel_miR_1811;novel_miR_998;novel_miR_1641;novel_miR_2225;novel_miR_2357;novel_miR_2216;novel_miR_775;novel_miR_32;novel_miR_695;novel_miR_1842;novel_miR_996;novel_miR_1495;novel_miR_1946
Clonorchis_sinensis_newGene_6796	MSTRG.16512.1	26	19	12	novel_miR_814;novel_miR_252;novel_miR_1476;novel_miR_2280;novel_miR_2232;novel_miR_2041;novel_miR_330;novel_miR_1142;novel_miR_582;novel_miR_959;novel_miR_205;novel_miR_1284;novel_miR_1499;novel_miR_1954	novel_miR_189;novel_miR_1470;novel_miR_434;novel_miR_2300;novel_miR_32;novel_miR_754;novel_miR_983	novel_miR_996;novel_miR_1495;novel_miR_1946;novel_miR_695;novel_miR_1842;novel_miR_2357;novel_miR_2216;novel_miR_775;novel_miR_1811;novel_miR_998;novel_miR_2225;novel_miR_1641
Clonorchis_sinensis_newGene_1281	MSTRG.16512.1	35	19	13	novel_miR_765;novel_miR_31;novel_miR_769;novel_miR_2280;novel_miR_296;novel_miR_797;novel_miR_1808;novel_miR_1517;novel_miR_586;novel_miR_718;novel_miR_2362;novel_miR_1515;novel_miR_731;novel_miR_2272;novel_miR_205;novel_miR_1284;novel_miR_1499;novel_miR_880;novel_miR_478;novel_miR_330;novel_miR_1142;novel_miR_703	novel_miR_434;novel_miR_1470;novel_miR_189;novel_miR_754;novel_miR_983;novel_miR_2300	novel_miR_695;novel_miR_1842;novel_miR_1946;novel_miR_1495;novel_miR_996;novel_miR_2225;novel_miR_1641;novel_miR_998;novel_miR_1811;novel_miR_2216;novel_miR_2357;novel_miR_32;novel_miR_775
CSKR_109540	MSTRG.22004.2	65	29	19	novel_miR_1425;novel_miR_2280;novel_miR_1476;novel_miR_769;novel_miR_785;novel_miR_31;novel_miR_1842;novel_miR_1946;novel_miR_765;novel_miR_2351;novel_miR_731;novel_miR_2362;novel_miR_1495;novel_miR_2287;novel_miR_469;novel_miR_32;novel_miR_718;novel_miR_1375;novel_miR_996;novel_miR_814;novel_miR_775;novel_miR_83;novel_miR_1641;novel_miR_880;novel_miR_1499;novel_miR_2225;novel_miR_1252;novel_miR_…	novel_miR_2093;novel_miR_1160;novel_miR_2217;novel_miR_2313;novel_miR_2080;novel_miR_383;novel_miR_26;novel_miR_1598;novel_miR_992;novel_miR_2347	novel_miR_553;novel_miR_1438;novel_miR_1198;novel_miR_950;novel_miR_21;novel_miR_1635;novel_miR_626;novel_miR_729;novel_miR_2212;novel_miR_292;novel_miR_756;novel_miR_1088;novel_miR_1360;novel_miR_1019;novel_miR_1688;novel_miR_1268;novel_miR_1972;novel_miR_395;novel_miR_1935
Clonorchis_sinensis_newGene_9690	MSTRG.22004.2	48	29	15	novel_miR_2102;novel_miR_994;novel_miR_480;novel_miR_248;novel_miR_2278;novel_miR_1780;novel_miR_742;novel_miR_1881;novel_miR_1375;novel_miR_394;novel_miR_598;novel_miR_194;novel_miR_2279;novel_miR_869;novel_miR_1749;novel_miR_1055;novel_miR_94;novel_miR_611;novel_miR_1116;novel_miR_441;novel_miR_2375;novel_miR_184;novel_miR_1862;novel_miR_1975;novel_miR_366;novel_miR_1955;novel_miR_825;novel_miR…	novel_miR_729;novel_miR_1160;novel_miR_553;novel_miR_1635;novel_miR_2080;novel_miR_2217;novel_miR_2313;novel_miR_1688;novel_miR_395;novel_miR_1268;novel_miR_2347;novel_miR_1088;novel_miR_1598;novel_miR_992	novel_miR_626;novel_miR_2212;novel_miR_2093;novel_miR_950;novel_miR_21;novel_miR_1438;novel_miR_1198;novel_miR_1019;novel_miR_1972;novel_miR_1935;novel_miR_383;novel_miR_292;novel_miR_756;novel_miR_1360;novel_miR_26
Clonorchis_sinensis_newGene_10705	MSTRG.22004.2	46	29	14	novel_miR_170;novel_miR_2279;novel_miR_194;novel_miR_44;novel_miR_1055;novel_miR_1749;novel_miR_869;novel_miR_958;novel_miR_1881;novel_miR_816;novel_miR_228;novel_miR_742;novel_miR_394;novel_miR_598;novel_miR_636;novel_miR_2278;novel_miR_248;novel_miR_2102;novel_miR_994;novel_miR_480;novel_miR_558;novel_miR_1427;novel_miR_942;novel_miR_352;novel_miR_366;novel_miR_1716;novel_miR_1955;novel_miR_825…	novel_miR_1688;novel_miR_395;novel_miR_2347;novel_miR_1268;novel_miR_1088;novel_miR_992;novel_miR_1598;novel_miR_26;novel_miR_729;novel_miR_553;novel_miR_1160;novel_miR_2080;novel_miR_1635;novel_miR_2313;novel_miR_2217	novel_miR_1019;novel_miR_1935;novel_miR_1972;novel_miR_383;novel_miR_292;novel_miR_756;novel_miR_1360;novel_miR_626;novel_miR_2212;novel_miR_2093;novel_miR_21;novel_miR_950;novel_miR_1198;novel_miR_1438
Clonorchis_sinensis_newGene_18840	MSTRG.22004.2	64	29	19	novel_miR_274;novel_miR_1448;novel_miR_61;novel_miR_526;novel_miR_558;novel_miR_1427;novel_miR_942;novel_miR_1543;novel_miR_2159;novel_miR_375;novel_miR_184;novel_miR_1862;novel_miR_2053;novel_miR_2375;novel_miR_1116;novel_miR_441;novel_miR_825;novel_miR_1955;novel_miR_1848;novel_miR_1716;novel_miR_1369;novel_miR_1975;novel_miR_366;novel_miR_352;novel_miR_869;novel_miR_1055;novel_miR_1749;novel_m…	novel_miR_2313;novel_miR_2080;novel_miR_1160;novel_miR_553;novel_miR_1598;novel_miR_992;novel_miR_1088;novel_miR_2347;novel_miR_395;novel_miR_1688	novel_miR_2217;novel_miR_1438;novel_miR_1198;novel_miR_950;novel_miR_21;novel_miR_1635;novel_miR_2093;novel_miR_2212;novel_miR_626;novel_miR_729;novel_miR_26;novel_miR_1360;novel_miR_756;novel_miR_292;novel_miR_383;novel_miR_1268;novel_miR_1972;novel_miR_1935;novel_miR_1019
CSKR_202620	MSTRG.22004.2	42	29	18	novel_miR_94;novel_miR_2351;novel_miR_2329;novel_miR_2325;novel_miR_611;novel_miR_996;novel_miR_780;novel_miR_1780;novel_miR_32;novel_miR_228;novel_miR_1495;novel_miR_1682;novel_miR_274;novel_miR_2244;novel_miR_61;novel_miR_942;novel_miR_526;novel_miR_558;novel_miR_2159;novel_miR_1811;novel_miR_1862;novel_miR_825;novel_miR_352;novel_miR_1968	novel_miR_1598;novel_miR_992;novel_miR_26;novel_miR_1088;novel_miR_395;novel_miR_2347;novel_miR_1688;novel_miR_2080;novel_miR_2313;novel_miR_1160;novel_miR_553	novel_miR_1360;novel_miR_383;novel_miR_756;novel_miR_292;novel_miR_1972;novel_miR_1935;novel_miR_1268;novel_miR_1019;novel_miR_950;novel_miR_21;novel_miR_1635;novel_miR_2217;novel_miR_1438;novel_miR_1198;novel_miR_2093;novel_miR_2212;novel_miR_729;novel_miR_626
Clonorchis_sinensis_newGene_26113	MSTRG.53407.1	35	21	20	novel_miR_1972;novel_miR_1635;novel_miR_2053;novel_miR_2217;novel_miR_1848;novel_miR_2020;novel_miR_1198;novel_miR_1268;novel_miR_2351;novel_miR_372;novel_miR_383;novel_miR_729;novel_miR_1808;novel_miR_2093;novel_miR_1485	novel_miR_1965	novel_miR_184;novel_miR_1716;novel_miR_1955;novel_miR_366;novel_miR_869;novel_miR_394;novel_miR_1881;novel_miR_1116;novel_miR_994;novel_miR_441;novel_miR_194;novel_miR_2102;novel_miR_480;novel_miR_598;novel_miR_1427;novel_miR_2375;novel_miR_1055;novel_miR_2279;novel_miR_2278;novel_miR_742
Clonorchis_sinensis_newGene_36368	MSTRG.53407.1	42	21	20	novel_miR_2244;novel_miR_950;novel_miR_1972;novel_miR_61;novel_miR_21;novel_miR_1360;novel_miR_1935;novel_miR_1635;novel_miR_1438;novel_miR_2212;novel_miR_1268;novel_miR_352;novel_miR_1198;novel_miR_1019;novel_miR_94;novel_miR_729;novel_miR_611;novel_miR_626;novel_miR_756;novel_miR_292;novel_miR_2019;novel_miR_816	novel_miR_1965	novel_miR_1427;novel_miR_2375;novel_miR_1055;novel_miR_2279;novel_miR_2278;novel_miR_742;novel_miR_441;novel_miR_194;novel_miR_480;novel_miR_2102;novel_miR_598;novel_miR_1116;novel_miR_994;novel_miR_184;novel_miR_1955;novel_miR_1716;novel_miR_366;novel_miR_869;novel_miR_394;novel_miR_1881
Clonorchis_sinensis_newGene_13063	MSTRG.53407.1	41	21	19	novel_miR_336;novel_miR_1812;novel_miR_76;novel_miR_871;novel_miR_57;novel_miR_245;novel_miR_772;novel_miR_235;novel_miR_2328;novel_miR_2023;novel_miR_1816;novel_miR_295;novel_miR_421;novel_miR_214;novel_miR_396;novel_miR_2043;novel_miR_2154;novel_miR_1437;novel_miR_2147;novel_miR_964;novel_miR_65;novel_miR_1388	novel_miR_394;novel_miR_1965	novel_miR_1116;novel_miR_994;novel_miR_184;novel_miR_1716;novel_miR_1955;novel_miR_366;novel_miR_1881;novel_miR_869;novel_miR_2375;novel_miR_1427;novel_miR_2278;novel_miR_742;novel_miR_1055;novel_miR_2279;novel_miR_441;novel_miR_2102;novel_miR_480;novel_miR_598;novel_miR_194
Clonorchis_sinensis_newGene_25657	MSTRG.53407.1	28	21	20	novel_miR_129;novel_miR_2244;novel_miR_991;novel_miR_1286;novel_miR_2093;novel_miR_1375;novel_miR_383;novel_miR_64	novel_miR_1965	novel_miR_1427;novel_miR_2375;novel_miR_2279;novel_miR_1055;novel_miR_2278;novel_miR_742;novel_miR_441;novel_miR_194;novel_miR_480;novel_miR_2102;novel_miR_598;novel_miR_1116;novel_miR_994;novel_miR_184;novel_miR_366;novel_miR_1716;novel_miR_1955;novel_miR_869;novel_miR_1881;novel_miR_394
Clonorchis_sinensis_newGene_10705	MSTRG.53407.1	46	21	20	novel_miR_21;novel_miR_1972;novel_miR_950;novel_miR_942;novel_miR_1935;novel_miR_558;novel_miR_1360;novel_miR_1438;novel_miR_2212;novel_miR_1198;novel_miR_825;novel_miR_352;novel_miR_1749;novel_miR_44;novel_miR_1019;novel_miR_170;novel_miR_383;novel_miR_756;novel_miR_292;novel_miR_248;novel_miR_626;novel_miR_636;novel_miR_2093;novel_miR_228;novel_miR_958;novel_miR_816	novel_miR_1965	novel_miR_184;novel_miR_1955;novel_miR_1716;novel_miR_366;novel_miR_394;novel_miR_1881;novel_miR_869;novel_miR_1116;novel_miR_994;novel_miR_441;novel_miR_480;novel_miR_2102;novel_miR_598;novel_miR_194;novel_miR_2375;novel_miR_1427;novel_miR_2278;novel_miR_742;novel_miR_1055;novel_miR_2279
Clonorchis_sinensis_newGene_19958	MSTRG.53407.1	29	21	20	novel_miR_611;novel_miR_383;novel_miR_94;novel_miR_1019;novel_miR_1088;novel_miR_2093;novel_miR_1375;novel_miR_1448;novel_miR_61	novel_miR_1965	novel_miR_441;novel_miR_480;novel_miR_2102;novel_miR_598;novel_miR_194;novel_miR_2375;novel_miR_1427;novel_miR_2278;novel_miR_742;novel_miR_2279;novel_miR_1055;novel_miR_184;novel_miR_366;novel_miR_1716;novel_miR_1955;novel_miR_1881;novel_miR_394;novel_miR_869;novel_miR_1116;novel_miR_994
Clonorchis_sinensis_newGene_5488	MSTRG.53407.1	36	21	20	novel_miR_1780;novel_miR_958;novel_miR_1485;novel_miR_1375;novel_miR_2093;novel_miR_372;novel_miR_94;novel_miR_76;novel_miR_611;novel_miR_383;novel_miR_2217;novel_miR_2053;novel_miR_1848;novel_miR_61;novel_miR_1543;novel_miR_2159	novel_miR_1965	novel_miR_441;novel_miR_194;novel_miR_598;novel_miR_480;novel_miR_2102;novel_miR_1427;novel_miR_2375;novel_miR_1055;novel_miR_2279;novel_miR_742;novel_miR_2278;novel_miR_1955;novel_miR_1716;novel_miR_366;novel_miR_184;novel_miR_869;novel_miR_394;novel_miR_1881;novel_miR_1116;novel_miR_994
Clonorchis_sinensis_newGene_9883	MSTRG.53407.1	38	21	20	novel_miR_1947;novel_miR_1605;novel_miR_1693;novel_miR_1662;novel_miR_1975;novel_miR_401;novel_miR_650;novel_miR_1543;novel_miR_1942;novel_miR_1215;novel_miR_1375;novel_miR_1477;novel_miR_816;novel_miR_1440;novel_miR_1423;novel_miR_1109;novel_miR_2167;novel_miR_400	novel_miR_1965	novel_miR_869;novel_miR_394;novel_miR_1881;novel_miR_184;novel_miR_1716;novel_miR_1955;novel_miR_366;novel_miR_994;novel_miR_1116;novel_miR_194;novel_miR_2102;novel_miR_480;novel_miR_598;novel_miR_441;novel_miR_1055;novel_miR_2279;novel_miR_2278;novel_miR_742;novel_miR_1427;novel_miR_2375
Clonorchis_sinensis_newGene_6684	MSTRG.53407.1	32	21	20	novel_miR_1369;novel_miR_1448;novel_miR_61;novel_miR_1543;novel_miR_2159;novel_miR_375;novel_miR_1780;novel_miR_1375;novel_miR_2093;novel_miR_94;novel_miR_611;novel_miR_383	novel_miR_1965	novel_miR_1881;novel_miR_394;novel_miR_869;novel_miR_366;novel_miR_1716;novel_miR_1955;novel_miR_184;novel_miR_994;novel_miR_1116;novel_miR_598;novel_miR_2102;novel_miR_480;novel_miR_194;novel_miR_441;novel_miR_742;novel_miR_2278;novel_miR_2279;novel_miR_1055;novel_miR_2375;novel_miR_1427
Clonorchis_sinensis_newGene_1644	MSTRG.36218.6	47	13	13	novel_miR_31;novel_miR_724;novel_miR_76;novel_miR_296;novel_miR_1523;novel_miR_1493;novel_miR_57;novel_miR_1517;novel_miR_235;novel_miR_586;novel_miR_797;novel_miR_1816;novel_miR_996;novel_miR_2362;novel_miR_1495;novel_miR_749;novel_miR_1515;novel_miR_731;novel_miR_860;novel_miR_1284;novel_miR_2272;novel_miR_205;novel_miR_704;novel_miR_980;novel_miR_330;novel_miR_1208;novel_miR_1142;novel_miR_665…	--	novel_miR_2357;novel_miR_2216;novel_miR_775;novel_miR_32;novel_miR_2280;novel_miR_998;novel_miR_1641;novel_miR_2225;novel_miR_1946;novel_miR_765;novel_miR_695;novel_miR_1499;novel_miR_1842
Clonorchis_sinensis_newGene_11925	MSTRG.36218.6	48	13	13	novel_miR_469;novel_miR_718;novel_miR_1515;novel_miR_731;novel_miR_2362;novel_miR_1495;novel_miR_2287;novel_miR_996;novel_miR_797;novel_miR_83;novel_miR_586;novel_miR_1517;novel_miR_1523;novel_miR_769;novel_miR_296;novel_miR_1425;novel_miR_785;novel_miR_1219;novel_miR_31;novel_miR_703;novel_miR_1022;novel_miR_1918;novel_miR_1811;novel_miR_478;novel_miR_822;novel_miR_1142;novel_miR_330;novel_miR_1…	--	novel_miR_1946;novel_miR_765;novel_miR_1842;novel_miR_695;novel_miR_1499;novel_miR_775;novel_miR_32;novel_miR_2280;novel_miR_2357;novel_miR_2216;novel_miR_998;novel_miR_1641;novel_miR_2225
Clonorchis_sinensis_newGene_11821	MSTRG.19439.8	34	34	17	novel_miR_756;novel_miR_292;novel_miR_626;novel_miR_469;novel_miR_2093;novel_miR_1219;novel_miR_383;novel_miR_769;novel_miR_2212;novel_miR_1438;novel_miR_21;novel_miR_1284;novel_miR_1935;novel_miR_343;novel_miR_1360;novel_miR_606;novel_miR_880	novel_miR_706;novel_miR_1811;novel_miR_2364;novel_miR_2216;novel_miR_2039;novel_miR_1268;novel_miR_1425;novel_miR_2280;novel_miR_816;novel_miR_1448;novel_miR_2080;novel_miR_1635;novel_miR_1499;novel_miR_1842;novel_miR_729;novel_miR_996;novel_miR_1495	novel_miR_1107;novel_miR_558;novel_miR_942;novel_miR_1142;novel_miR_83;novel_miR_1972;novel_miR_330;novel_miR_352;novel_miR_1918;novel_miR_34;novel_miR_822;novel_miR_1198;novel_miR_2287;novel_miR_1412;novel_miR_205;novel_miR_785;novel_miR_228
Clonorchis_sinensis_newGene_11925	MSTRG.19439.8	48	34	19	novel_miR_586;novel_miR_1517;novel_miR_775;novel_miR_797;novel_miR_731;novel_miR_1515;novel_miR_2362;novel_miR_32;novel_miR_469;novel_miR_718;novel_miR_1219;novel_miR_31;novel_miR_1946;novel_miR_765;novel_miR_296;novel_miR_1523;novel_miR_769;novel_miR_2357;novel_miR_478;novel_miR_703;novel_miR_1022;novel_miR_998;novel_miR_695;novel_miR_2272;novel_miR_606;novel_miR_1641;novel_miR_880;novel_miR_222…	novel_miR_729;novel_miR_228;novel_miR_1448;novel_miR_1635;novel_miR_2080;novel_miR_1198;novel_miR_1972;novel_miR_2039;novel_miR_352;novel_miR_1268;novel_miR_816;novel_miR_558;novel_miR_942;novel_miR_706;novel_miR_2364	novel_miR_1412;novel_miR_205;novel_miR_785;novel_miR_996;novel_miR_1495;novel_miR_34;novel_miR_1499;novel_miR_822;novel_miR_1842;novel_miR_2287;novel_miR_2216;novel_miR_330;novel_miR_1918;novel_miR_1425;novel_miR_2280;novel_miR_1107;novel_miR_1142;novel_miR_1811;novel_miR_83
Clonorchis_sinensis_newGene_28215	MSTRG.19439.8	26	34	12	novel_miR_2041;novel_miR_2232;novel_miR_582;novel_miR_1284;novel_miR_959;novel_miR_1954;novel_miR_880;novel_miR_1252;novel_miR_814;novel_miR_469;novel_miR_718;novel_miR_252;novel_miR_1476;novel_miR_769	novel_miR_729;novel_miR_228;novel_miR_205;novel_miR_1842;novel_miR_1448;novel_miR_1499;novel_miR_1635;novel_miR_2080;novel_miR_1198;novel_miR_2280;novel_miR_816;novel_miR_2216;novel_miR_1972;novel_miR_2039;novel_miR_330;novel_miR_1268;novel_miR_352;novel_miR_2364;novel_miR_942;novel_miR_558;novel_miR_1142;novel_miR_706	novel_miR_785;novel_miR_996;novel_miR_1495;novel_miR_1412;novel_miR_2287;novel_miR_34;novel_miR_822;novel_miR_1425;novel_miR_1918;novel_miR_83;novel_miR_1107;novel_miR_1811
Clonorchis_sinensis_newGene_26113	MSTRG.16434.18	35	20	20	novel_miR_1485;novel_miR_2093;novel_miR_1808;novel_miR_729;novel_miR_383;novel_miR_372;novel_miR_2351;novel_miR_1268;novel_miR_1198;novel_miR_1848;novel_miR_2020;novel_miR_2217;novel_miR_2053;novel_miR_1635;novel_miR_1972	--	novel_miR_2375;novel_miR_1427;novel_miR_742;novel_miR_2278;novel_miR_1055;novel_miR_2279;novel_miR_441;novel_miR_598;novel_miR_2102;novel_miR_480;novel_miR_194;novel_miR_1116;novel_miR_994;novel_miR_1955;novel_miR_1716;novel_miR_366;novel_miR_184;novel_miR_394;novel_miR_1881;novel_miR_869
Clonorchis_sinensis_newGene_25657	MSTRG.16434.18	28	20	20	novel_miR_2244;novel_miR_991;novel_miR_129;novel_miR_64;novel_miR_383;novel_miR_1375;novel_miR_2093;novel_miR_1286	--	novel_miR_1116;novel_miR_994;novel_miR_366;novel_miR_1716;novel_miR_1955;novel_miR_184;novel_miR_1881;novel_miR_394;novel_miR_869;novel_miR_2375;novel_miR_1427;novel_miR_742;novel_miR_2278;novel_miR_2279;novel_miR_1055;novel_miR_441;novel_miR_598;novel_miR_480;novel_miR_2102;novel_miR_194
Clonorchis_sinensis_newGene_19958	MSTRG.16434.18	29	20	20	novel_miR_1448;novel_miR_61;novel_miR_94;novel_miR_1019;novel_miR_611;novel_miR_383;novel_miR_1088;novel_miR_2093;novel_miR_1375	--	novel_miR_1881;novel_miR_394;novel_miR_869;novel_miR_366;novel_miR_1716;novel_miR_1955;novel_miR_184;novel_miR_994;novel_miR_1116;novel_miR_598;novel_miR_2102;novel_miR_480;novel_miR_194;novel_miR_441;novel_miR_742;novel_miR_2278;novel_miR_2279;novel_miR_1055;novel_miR_2375;novel_miR_1427
Clonorchis_sinensis_newGene_5488	MSTRG.16434.18	36	20	20	novel_miR_61;novel_miR_2159;novel_miR_1543;novel_miR_2217;novel_miR_2053;novel_miR_1848;novel_miR_372;novel_miR_94;novel_miR_76;novel_miR_383;novel_miR_611;novel_miR_1780;novel_miR_958;novel_miR_1485;novel_miR_1375;novel_miR_2093	--	novel_miR_1116;novel_miR_994;novel_miR_366;novel_miR_1955;novel_miR_1716;novel_miR_184;novel_miR_869;novel_miR_1881;novel_miR_394;novel_miR_1427;novel_miR_2375;novel_miR_2279;novel_miR_1055;novel_miR_742;novel_miR_2278;novel_miR_441;novel_miR_194;novel_miR_598;novel_miR_480;novel_miR_2102
Clonorchis_sinensis_newGene_24683	MSTRG.16434.18	59	20	20	novel_miR_248;novel_miR_626;novel_miR_1780;novel_miR_292;novel_miR_756;novel_miR_1485;novel_miR_1286;novel_miR_228;novel_miR_1375;novel_miR_1088;novel_miR_372;novel_miR_1019;novel_miR_1749;novel_miR_2351;novel_miR_729;novel_miR_1438;novel_miR_2212;novel_miR_2217;novel_miR_2053;novel_miR_1268;novel_miR_352;novel_miR_1264;novel_miR_1848;novel_miR_825;novel_miR_2347;novel_miR_1198;novel_miR_1598;nov…	--	novel_miR_994;novel_miR_1116;novel_miR_869;novel_miR_394;novel_miR_1881;novel_miR_1716;novel_miR_1955;novel_miR_366;novel_miR_184;novel_miR_1055;novel_miR_2279;novel_miR_742;novel_miR_2278;novel_miR_1427;novel_miR_2375;novel_miR_194;novel_miR_598;novel_miR_480;novel_miR_2102;novel_miR_441
Clonorchis_sinensis_newGene_6684	MSTRG.16434.18	32	20	20	novel_miR_94;novel_miR_383;novel_miR_611;novel_miR_1780;novel_miR_2093;novel_miR_1375;novel_miR_61;novel_miR_1448;novel_miR_375;novel_miR_2159;novel_miR_1543;novel_miR_1369	--	novel_miR_194;novel_miR_598;novel_miR_2102;novel_miR_480;novel_miR_441;novel_miR_2279;novel_miR_1055;novel_miR_742;novel_miR_2278;novel_miR_1427;novel_miR_2375;novel_miR_869;novel_miR_1881;novel_miR_394;novel_miR_366;novel_miR_1955;novel_miR_1716;novel_miR_184;novel_miR_994;novel_miR_1116
Clonorchis_sinensis_newGene_20270	MSTRG.16434.18	50	20	20	novel_miR_26;novel_miR_1975;novel_miR_825;novel_miR_1369;novel_miR_1040;novel_miR_171;novel_miR_1862;novel_miR_1543;novel_miR_375;novel_miR_2159;novel_miR_526;novel_miR_558;novel_miR_942;novel_miR_1448;novel_miR_61;novel_miR_950;novel_miR_274;novel_miR_228;novel_miR_1375;novel_miR_1488;novel_miR_2093;novel_miR_248;novel_miR_1780;novel_miR_611;novel_miR_383;novel_miR_1025;novel_miR_1019;novel_miR_…	--	novel_miR_441;novel_miR_598;novel_miR_2102;novel_miR_480;novel_miR_194;novel_miR_2375;novel_miR_1427;novel_miR_742;novel_miR_2278;novel_miR_1055;novel_miR_2279;novel_miR_1716;novel_miR_1955;novel_miR_366;novel_miR_184;novel_miR_394;novel_miR_1881;novel_miR_869;novel_miR_1116;novel_miR_994
Clonorchis_sinensis_newGene_5817	MSTRG.42355.1	33	16	13	novel_miR_1885;novel_miR_871;novel_miR_1025;novel_miR_1287;novel_miR_1266;novel_miR_1488;novel_miR_636;novel_miR_1159;novel_miR_245;novel_miR_1215;novel_miR_802;novel_miR_1437;novel_miR_1916;novel_miR_1662;novel_miR_191;novel_miR_1981;novel_miR_1665;novel_miR_1040;novel_miR_2004;novel_miR_1671	novel_miR_749;novel_miR_76;novel_miR_1493	novel_miR_1947;novel_miR_1477;novel_miR_1109;novel_miR_2167;novel_miR_400;novel_miR_186;novel_miR_401;novel_miR_1018;novel_miR_780;novel_miR_1942;novel_miR_1224;novel_miR_1836;novel_miR_650
CSKR_100214	MSTRG.42355.1	22	16	11	novel_miR_449;novel_miR_1693;novel_miR_1662;novel_miR_802;novel_miR_1437;novel_miR_245;novel_miR_1215;novel_miR_1440;novel_miR_1812;novel_miR_856;novel_miR_871	novel_miR_1493;novel_miR_1836;novel_miR_749;novel_miR_76;novel_miR_186	novel_miR_1224;novel_miR_1942;novel_miR_650;novel_miR_400;novel_miR_1109;novel_miR_2167;novel_miR_1477;novel_miR_1947;novel_miR_780;novel_miR_1018;novel_miR_401
Clonorchis_sinensis_newGene_10227	MSTRG.42355.1	41	16	12	novel_miR_1812;novel_miR_44;novel_miR_1423;novel_miR_1332;novel_miR_856;novel_miR_871;novel_miR_1965;novel_miR_1382;novel_miR_1025;novel_miR_1215;novel_miR_245;novel_miR_754;novel_miR_1440;novel_miR_544;novel_miR_737;novel_miR_265;novel_miR_1488;novel_miR_810;novel_miR_2300;novel_miR_1437;novel_miR_171;novel_miR_449;novel_miR_1671;novel_miR_1693;novel_miR_1662;novel_miR_1665;novel_miR_1981;novel_…	novel_miR_650;novel_miR_1493;novel_miR_76;novel_miR_749	novel_miR_1836;novel_miR_1942;novel_miR_1224;novel_miR_401;novel_miR_186;novel_miR_780;novel_miR_1018;novel_miR_1947;novel_miR_400;novel_miR_1109;novel_miR_2167;novel_miR_1477
Clonorchis_sinensis_newGene_26113	MSTRG.10435.3	35	44	22	novel_miR_1485;novel_miR_2093;novel_miR_729;novel_miR_383;novel_miR_372;novel_miR_1268;novel_miR_1198;novel_miR_2020;novel_miR_1848;novel_miR_2217;novel_miR_2053;novel_miR_1635;novel_miR_1972	novel_miR_731;novel_miR_94;novel_miR_611;novel_miR_998;novel_miR_703;novel_miR_1641;novel_miR_2225;novel_miR_775;novel_miR_2357;novel_miR_1369;novel_miR_880;novel_miR_2159;novel_miR_1286;novel_miR_695;novel_miR_375;novel_miR_2362;novel_miR_1375;novel_miR_31;novel_miR_1946;novel_miR_1523;novel_miR_1662;novel_miR_61	novel_miR_1808;novel_miR_1881;novel_miR_394;novel_miR_869;novel_miR_184;novel_miR_366;novel_miR_1955;novel_miR_1716;novel_miR_994;novel_miR_1116;novel_miR_480;novel_miR_2102;novel_miR_598;novel_miR_194;novel_miR_441;novel_miR_2278;novel_miR_742;novel_miR_2279;novel_miR_2351;novel_miR_1055;novel_miR_2375;novel_miR_1427
Clonorchis_sinensis_newGene_30766	MSTRG.10435.3	54	44	25	novel_miR_1485;novel_miR_816;novel_miR_228;novel_miR_404;novel_miR_2093;novel_miR_626;novel_miR_292;novel_miR_1780;novel_miR_756;novel_miR_383;novel_miR_372;novel_miR_1019;novel_miR_1264;novel_miR_352;novel_miR_2347;novel_miR_1848;novel_miR_1198;novel_miR_1438;novel_miR_2212;novel_miR_2053;novel_miR_1543;novel_miR_1360;novel_miR_558;novel_miR_942;novel_miR_1935;novel_miR_1598;novel_miR_1972;novel…	novel_miR_775;novel_miR_2357;novel_miR_1369;novel_miR_2159;novel_miR_880;novel_miR_1808;novel_miR_731;novel_miR_703;novel_miR_998;novel_miR_1641;novel_miR_2225;novel_miR_2362;novel_miR_31;novel_miR_1946;novel_miR_1523;novel_miR_1662;novel_miR_1286;novel_miR_695;novel_miR_375	novel_miR_994;novel_miR_1116;novel_miR_1881;novel_miR_394;novel_miR_94;novel_miR_869;novel_miR_611;novel_miR_184;novel_miR_366;novel_miR_1716;novel_miR_1955;novel_miR_2278;novel_miR_742;novel_miR_1375;novel_miR_2279;novel_miR_1055;novel_miR_2351;novel_miR_2375;novel_miR_61;novel_miR_1427;novel_miR_480;novel_miR_2102;novel_miR_598;novel_miR_194;novel_miR_441
Clonorchis_sinensis_newGene_36368	MSTRG.10435.3	42	44	23	novel_miR_816;novel_miR_2019;novel_miR_756;novel_miR_292;novel_miR_626;novel_miR_729;novel_miR_1019;novel_miR_1198;novel_miR_352;novel_miR_1268;novel_miR_2212;novel_miR_1438;novel_miR_1935;novel_miR_1635;novel_miR_1360;novel_miR_21;novel_miR_950;novel_miR_1972;novel_miR_2244	novel_miR_1946;novel_miR_2351;novel_miR_31;novel_miR_1523;novel_miR_1375;novel_miR_2362;novel_miR_1662;novel_miR_1286;novel_miR_695;novel_miR_375;novel_miR_775;novel_miR_2159;novel_miR_880;novel_miR_2357;novel_miR_1369;novel_miR_1808;novel_miR_731;novel_miR_2225;novel_miR_1641;novel_miR_703;novel_miR_998	novel_miR_1055;novel_miR_2279;novel_miR_2278;novel_miR_742;novel_miR_61;novel_miR_1427;novel_miR_2375;novel_miR_194;novel_miR_2102;novel_miR_480;novel_miR_598;novel_miR_441;novel_miR_994;novel_miR_1116;novel_miR_94;novel_miR_869;novel_miR_611;novel_miR_394;novel_miR_1881;novel_miR_184;novel_miR_1716;novel_miR_1955;novel_miR_366
Clonorchis_sinensis_newGene_25393	MSTRG.10435.3	38	44	24	novel_miR_2232;novel_miR_1862;novel_miR_1954;novel_miR_1543;novel_miR_526;novel_miR_1448;novel_miR_274;novel_miR_2093;novel_miR_248;novel_miR_814;novel_miR_1476;novel_miR_383;novel_miR_1749;novel_miR_252	novel_miR_1286;novel_miR_695;novel_miR_375;novel_miR_2362;novel_miR_31;novel_miR_2351;novel_miR_1946;novel_miR_1523;novel_miR_1662;novel_miR_1808;novel_miR_731;novel_miR_998;novel_miR_703;novel_miR_1641;novel_miR_2225;novel_miR_775;novel_miR_2357;novel_miR_1369;novel_miR_880;novel_miR_2159	novel_miR_480;novel_miR_2102;novel_miR_598;novel_miR_194;novel_miR_441;novel_miR_2278;novel_miR_742;novel_miR_1375;novel_miR_2279;novel_miR_1055;novel_miR_2375;novel_miR_61;novel_miR_1427;novel_miR_1881;novel_miR_394;novel_miR_869;novel_miR_94;novel_miR_611;novel_miR_184;novel_miR_366;novel_miR_1955;novel_miR_1716;novel_miR_994;novel_miR_1116
Clonorchis_sinensis_newGene_25657	MSTRG.10435.3	28	44	22	novel_miR_383;novel_miR_64;novel_miR_2093;novel_miR_991;novel_miR_2244;novel_miR_129	novel_miR_2225;novel_miR_1641;novel_miR_998;novel_miR_703;novel_miR_94;novel_miR_611;novel_miR_1808;novel_miR_731;novel_miR_880;novel_miR_2159;novel_miR_2357;novel_miR_1369;novel_miR_775;novel_miR_695;novel_miR_375;novel_miR_61;novel_miR_1662;novel_miR_2351;novel_miR_1946;novel_miR_31;novel_miR_1523;novel_miR_2362	novel_miR_184;novel_miR_1955;novel_miR_1716;novel_miR_366;novel_miR_869;novel_miR_394;novel_miR_1881;novel_miR_1116;novel_miR_994;novel_miR_441;novel_miR_194;novel_miR_480;novel_miR_2102;novel_miR_598;novel_miR_1286;novel_miR_1427;novel_miR_2375;novel_miR_1055;novel_miR_2279;novel_miR_2278;novel_miR_1375;novel_miR_742
Clonorchis_sinensis_newGene_19958	MSTRG.10435.3	29	44	24	novel_miR_1019;novel_miR_383;novel_miR_1088;novel_miR_2093;novel_miR_1448	novel_miR_731;novel_miR_1808;novel_miR_1641;novel_miR_2225;novel_miR_998;novel_miR_703;novel_miR_775;novel_miR_880;novel_miR_2159;novel_miR_1369;novel_miR_2357;novel_miR_1286;novel_miR_375;novel_miR_695;novel_miR_1523;novel_miR_31;novel_miR_2351;novel_miR_1946;novel_miR_2362;novel_miR_1662	novel_miR_611;novel_miR_869;novel_miR_94;novel_miR_1881;novel_miR_394;novel_miR_366;novel_miR_1955;novel_miR_1716;novel_miR_184;novel_miR_994;novel_miR_1116;novel_miR_194;novel_miR_598;novel_miR_2102;novel_miR_480;novel_miR_441;novel_miR_2279;novel_miR_1055;novel_miR_742;novel_miR_1375;novel_miR_2278;novel_miR_1427;novel_miR_61;novel_miR_2375
Clonorchis_sinensis_newGene_4343	MSTRG.10435.3	80	44	27	novel_miR_1088;novel_miR_816;novel_miR_1485;novel_miR_228;novel_miR_292;novel_miR_1465;novel_miR_1780;novel_miR_756;novel_miR_1159;novel_miR_1540;novel_miR_626;novel_miR_248;novel_miR_1965;novel_miR_553;novel_miR_1025;novel_miR_1287;novel_miR_729;novel_miR_624;novel_miR_1749;novel_miR_372;novel_miR_1019;novel_miR_1688;novel_miR_2347;novel_miR_825;novel_miR_1848;novel_miR_1040;novel_miR_1836;novel…	novel_miR_2362;novel_miR_1946;novel_miR_31;novel_miR_1523;novel_miR_1662;novel_miR_1286;novel_miR_695;novel_miR_775;novel_miR_2357;novel_miR_2159;novel_miR_880;novel_miR_1808;novel_miR_731;novel_miR_703;novel_miR_998;novel_miR_2225;novel_miR_1641	novel_miR_2278;novel_miR_1375;novel_miR_742;novel_miR_1055;novel_miR_2351;novel_miR_2279;novel_miR_2375;novel_miR_61;novel_miR_1427;novel_miR_480;novel_miR_2102;novel_miR_598;novel_miR_194;novel_miR_441;novel_miR_375;novel_miR_994;novel_miR_1116;novel_miR_1369;novel_miR_394;novel_miR_1881;novel_miR_94;novel_miR_869;novel_miR_611;novel_miR_184;novel_miR_1716;novel_miR_1955;novel_miR_366
Clonorchis_sinensis_newGene_6684	MSTRG.10435.3	32	44	27	novel_miR_1543;novel_miR_1448;novel_miR_383;novel_miR_2093;novel_miR_1780	novel_miR_695;novel_miR_1286;novel_miR_1662;novel_miR_31;novel_miR_1946;novel_miR_2351;novel_miR_1523;novel_miR_2362;novel_miR_1641;novel_miR_2225;novel_miR_703;novel_miR_998;novel_miR_1808;novel_miR_731;novel_miR_880;novel_miR_2357;novel_miR_775	novel_miR_375;novel_miR_441;novel_miR_194;novel_miR_480;novel_miR_2102;novel_miR_598;novel_miR_61;novel_miR_1427;novel_miR_2375;novel_miR_2279;novel_miR_1055;novel_miR_2278;novel_miR_742;novel_miR_1375;novel_miR_184;novel_miR_366;novel_miR_1716;novel_miR_1955;novel_miR_94;novel_miR_869;novel_miR_611;novel_miR_1881;novel_miR_394;novel_miR_2159;novel_miR_1116;novel_miR_1369;novel_miR_994
Clonorchis_sinensis_newGene_23665	MSTRG.10435.3	55	44	26	novel_miR_1975;novel_miR_1264;novel_miR_1268;novel_miR_352;novel_miR_26;novel_miR_2347;novel_miR_825;novel_miR_1848;novel_miR_2217;novel_miR_2053;novel_miR_1862;novel_miR_942;novel_miR_526;novel_miR_558;novel_miR_2080;novel_miR_1635;novel_miR_950;novel_miR_1598;novel_miR_274;novel_miR_228;novel_miR_1485;novel_miR_2093;novel_miR_248;novel_miR_1780;novel_miR_729;novel_miR_383;novel_miR_1019;novel_m…	novel_miR_775;novel_miR_880;novel_miR_2357;novel_miR_1369;novel_miR_1808;novel_miR_731;novel_miR_1641;novel_miR_2225;novel_miR_703;novel_miR_998;novel_miR_31;novel_miR_1946;novel_miR_1523;novel_miR_2362;novel_miR_1662;novel_miR_1286;novel_miR_695;novel_miR_375	novel_miR_994;novel_miR_2159;novel_miR_1116;novel_miR_94;novel_miR_869;novel_miR_611;novel_miR_1881;novel_miR_394;novel_miR_184;novel_miR_366;novel_miR_1716;novel_miR_1955;novel_miR_2279;novel_miR_1055;novel_miR_2351;novel_miR_2278;novel_miR_742;novel_miR_1375;novel_miR_61;novel_miR_1427;novel_miR_2375;novel_miR_194;novel_miR_480;novel_miR_2102;novel_miR_598;novel_miR_441
Clonorchis_sinensis_newGene_11322	MSTRG.26290.3	23	12	12	novel_miR_1215;novel_miR_245;novel_miR_1477;novel_miR_1812;novel_miR_1109;novel_miR_400;novel_miR_871;novel_miR_1662;novel_miR_802;novel_miR_650;novel_miR_1437	--	novel_miR_449;novel_miR_1423;novel_miR_1224;novel_miR_1942;novel_miR_1018;novel_miR_780;novel_miR_401;novel_miR_1981;novel_miR_2167;novel_miR_1665;novel_miR_1605;novel_miR_1947
Clonorchis_sinensis_newGene_28215	MSTRG.15871.14	26	20	11	novel_miR_2041;novel_miR_1811;novel_miR_2232;novel_miR_1284;novel_miR_1954;novel_miR_880;novel_miR_1252;novel_miR_996;novel_miR_814;novel_miR_1495;novel_miR_718;novel_miR_252;novel_miR_1425;novel_miR_1476;novel_miR_769	novel_miR_349;novel_miR_1842;novel_miR_1523;novel_miR_31;novel_miR_2362;novel_miR_1022;novel_miR_731;novel_miR_703;novel_miR_2216	novel_miR_2287;novel_miR_34;novel_miR_822;novel_miR_785;novel_miR_469;novel_miR_959;novel_miR_1412;novel_miR_582;novel_miR_83;novel_miR_1107;novel_miR_1918
Clonorchis_sinensis_newGene_11821	MSTRG.29943.10	34	38	17	novel_miR_1219;novel_miR_785;novel_miR_769;novel_miR_83;novel_miR_2287;novel_miR_34;novel_miR_205;novel_miR_1107;novel_miR_1412;novel_miR_1284;novel_miR_343;novel_miR_606;novel_miR_880;novel_miR_822;novel_miR_1142;novel_miR_330;novel_miR_1918	novel_miR_26;novel_miR_1975;novel_miR_94;novel_miR_611;novel_miR_983;novel_miR_1088;novel_miR_1268;novel_miR_1019;novel_miR_816;novel_miR_950;novel_miR_1635;novel_miR_2217;novel_miR_434;novel_miR_61;novel_miR_1470;novel_miR_274;novel_miR_959;novel_miR_582;novel_miR_189;novel_miR_729;novel_miR_1375	novel_miR_1360;novel_miR_558;novel_miR_942;novel_miR_383;novel_miR_292;novel_miR_756;novel_miR_1972;novel_miR_1935;novel_miR_352;novel_miR_21;novel_miR_1438;novel_miR_1198;novel_miR_2093;novel_miR_2212;novel_miR_626;novel_miR_228;novel_miR_469
Clonorchis_sinensis_newGene_22229	MSTRG.29943.10	61	38	27	novel_miR_2279;novel_miR_194;novel_miR_372;novel_miR_1749;novel_miR_1055;novel_miR_2351;novel_miR_869;novel_miR_1881;novel_miR_1485;novel_miR_742;novel_miR_598;novel_miR_394;novel_miR_2278;novel_miR_248;novel_miR_480;novel_miR_994;novel_miR_2102;novel_miR_2159;novel_miR_375;novel_miR_1543;novel_miR_2080;novel_miR_1427;novel_miR_2244;novel_miR_366;novel_miR_1716;novel_miR_1848;novel_miR_825;novel_…	novel_miR_816;novel_miR_26;novel_miR_1975;novel_miR_983;novel_miR_274;novel_miR_959;novel_miR_1470;novel_miR_189;novel_miR_582;novel_miR_469;novel_miR_434	novel_miR_1935;novel_miR_1972;novel_miR_1268;novel_miR_352;novel_miR_1019;novel_miR_558;novel_miR_942;novel_miR_1360;novel_miR_383;novel_miR_611;novel_miR_94;novel_miR_1088;novel_miR_292;novel_miR_756;novel_miR_61;novel_miR_2212;novel_miR_729;novel_miR_1375;novel_miR_228;novel_miR_626;novel_miR_1635;novel_miR_21;novel_miR_950;novel_miR_1198;novel_miR_1438;novel_miR_2217;novel_miR_2093
Clonorchis_sinensis_newGene_1644	MSTRG.42258.30	47	53	14	novel_miR_703;novel_miR_289;novel_miR_2011;novel_miR_665;novel_miR_2041;novel_miR_478;novel_miR_330;novel_miR_1208;novel_miR_1142;novel_miR_980;novel_miR_704;novel_miR_205;novel_miR_2272;novel_miR_1284;novel_miR_860;novel_miR_32;novel_miR_749;novel_miR_2362;novel_miR_731;novel_miR_1515;novel_miR_1816;novel_miR_797;novel_miR_1517;novel_miR_57;novel_miR_586;novel_miR_235;novel_miR_1523;novel_miR_14…	novel_miR_1808;novel_miR_983;novel_miR_83;novel_miR_1965;novel_miR_1040;novel_miR_1107;novel_miR_544;novel_miR_1219;novel_miR_1332;novel_miR_1425;novel_miR_2186;novel_miR_171;novel_miR_1671;novel_miR_1918;novel_miR_810;novel_miR_1119;novel_miR_880;novel_miR_1540;novel_miR_2287;novel_miR_1507;novel_miR_349;novel_miR_822;novel_miR_434;novel_miR_1981;novel_miR_34;novel_miR_474;novel_miR_1465;novel_m…	novel_miR_1811;novel_miR_998;novel_miR_1641;novel_miR_2225;novel_miR_775;novel_miR_2280;novel_miR_2357;novel_miR_2216;novel_miR_1842;novel_miR_695;novel_miR_1499;novel_miR_996;novel_miR_1495;novel_miR_1946
Clonorchis_sinensis_newGene_35518	MSTRG.57281.1	31	11	11	novel_miR_1499;novel_miR_2225;novel_miR_1641;novel_miR_695;novel_miR_2216;novel_miR_205;novel_miR_998;novel_miR_1811;novel_miR_2357;novel_miR_1142;novel_miR_330;novel_miR_2280;novel_miR_1523;novel_miR_765;novel_miR_1946;novel_miR_1842;novel_miR_32;novel_miR_1495;novel_miR_775;novel_miR_996	--	novel_miR_703;novel_miR_731;novel_miR_296;novel_miR_2272;novel_miR_1515;novel_miR_478;novel_miR_586;novel_miR_1517;novel_miR_797;novel_miR_2362;novel_miR_31
Clonorchis_sinensis_newGene_1064	MSTRG.57281.1	26	11	11	novel_miR_83;novel_miR_718;novel_miR_2287;novel_miR_1219;novel_miR_785;novel_miR_769;novel_miR_1523;novel_miR_349;novel_miR_1425;novel_miR_822;novel_miR_1918;novel_miR_34;novel_miR_1107;novel_miR_1412;novel_miR_606	--	novel_miR_2272;novel_miR_703;novel_miR_296;novel_miR_731;novel_miR_478;novel_miR_31;novel_miR_2362;novel_miR_797;novel_miR_1517;novel_miR_586;novel_miR_1515
Clonorchis_sinensis_newGene_11925	MSTRG.35646.1	48	19	11	novel_miR_765;novel_miR_1946;novel_miR_1219;novel_miR_785;novel_miR_1842;novel_miR_31;novel_miR_2280;novel_miR_769;novel_miR_1523;novel_miR_1425;novel_miR_775;novel_miR_996;novel_miR_83;novel_miR_731;novel_miR_2287;novel_miR_1495;novel_miR_2362;novel_miR_34;novel_miR_695;novel_miR_2216;novel_miR_205;novel_miR_1412;novel_miR_1107;novel_miR_1499;novel_miR_2225;novel_miR_606;novel_miR_880;novel_miR_…	novel_miR_2003;novel_miR_1703;novel_miR_582;novel_miR_959;novel_miR_814;novel_miR_1476;novel_miR_2232;novel_miR_1913	novel_miR_32;novel_miR_2272;novel_miR_1252;novel_miR_296;novel_miR_797;novel_miR_586;novel_miR_1517;novel_miR_469;novel_miR_718;novel_miR_478;novel_miR_1515
Clonorchis_sinensis_newGene_36368	MSTRG.57728.28	42	37	20	novel_miR_61;novel_miR_2244;novel_miR_950;novel_miR_1972;novel_miR_21;novel_miR_1360;novel_miR_1635;novel_miR_1935;novel_miR_1438;novel_miR_2212;novel_miR_1268;novel_miR_352;novel_miR_1198;novel_miR_1019;novel_miR_94;novel_miR_729;novel_miR_611;novel_miR_626;novel_miR_292;novel_miR_756;novel_miR_2019;novel_miR_816	novel_miR_1499;novel_miR_2232;novel_miR_1842;novel_miR_1476;novel_miR_814;novel_miR_31;novel_miR_765;novel_miR_996;novel_miR_2362;novel_miR_1495;novel_miR_1811;novel_miR_703;novel_miR_731;novel_miR_2216;novel_miR_2159;novel_miR_2280;novel_miR_32	novel_miR_441;novel_miR_194;novel_miR_2102;novel_miR_480;novel_miR_598;novel_miR_1427;novel_miR_2375;novel_miR_2279;novel_miR_1055;novel_miR_2278;novel_miR_742;novel_miR_184;novel_miR_366;novel_miR_1955;novel_miR_1716;novel_miR_869;novel_miR_1881;novel_miR_394;novel_miR_1116;novel_miR_994
Clonorchis_sinensis_newGene_1644	MSTRG.57728.28	47	37	13	novel_miR_1517;novel_miR_57;novel_miR_586;novel_miR_235;novel_miR_1816;novel_miR_797;novel_miR_775;novel_miR_749;novel_miR_1515;novel_miR_860;novel_miR_724;novel_miR_1946;novel_miR_296;novel_miR_76;novel_miR_1523;novel_miR_1493;novel_miR_330;novel_miR_1142;novel_miR_1208;novel_miR_2011;novel_miR_665;novel_miR_2041;novel_miR_478;novel_miR_2357;novel_miR_289;novel_miR_998;novel_miR_1284;novel_miR_2…	novel_miR_869;novel_miR_1881;novel_miR_394;novel_miR_184;novel_miR_366;novel_miR_1716;novel_miR_1955;novel_miR_994;novel_miR_2159;novel_miR_1116;novel_miR_194;novel_miR_1476;novel_miR_480;novel_miR_2102;novel_miR_814;novel_miR_598;novel_miR_441;novel_miR_2232;novel_miR_2279;novel_miR_1055;novel_miR_2278;novel_miR_742;novel_miR_1427;novel_miR_2375	novel_miR_731;novel_miR_1811;novel_miR_703;novel_miR_2280;novel_miR_32;novel_miR_2216;novel_miR_1842;novel_miR_1499;novel_miR_31;novel_miR_765;novel_miR_996;novel_miR_1495;novel_miR_2362
Clonorchis_sinensis_newGene_31423	MSTRG.57728.29	25	37	20	novel_miR_2019;novel_miR_1375;novel_miR_469;novel_miR_474;novel_miR_989	novel_miR_2216;novel_miR_2159;novel_miR_32;novel_miR_2280;novel_miR_1811;novel_miR_703;novel_miR_731;novel_miR_996;novel_miR_1495;novel_miR_2362;novel_miR_31;novel_miR_765;novel_miR_2232;novel_miR_1499;novel_miR_814;novel_miR_1842;novel_miR_1476	novel_miR_1116;novel_miR_994;novel_miR_184;novel_miR_366;novel_miR_1716;novel_miR_1955;novel_miR_1881;novel_miR_394;novel_miR_869;novel_miR_2375;novel_miR_1427;novel_miR_2278;novel_miR_742;novel_miR_2279;novel_miR_1055;novel_miR_441;novel_miR_480;novel_miR_2102;novel_miR_598;novel_miR_194
Clonorchis_sinensis_newGene_8042	MSTRG.57728.29	33	37	16	novel_miR_2225;novel_miR_1252;novel_miR_1641;novel_miR_695;novel_miR_2272;novel_miR_1284;novel_miR_998;novel_miR_478;novel_miR_2357;novel_miR_1523;novel_miR_296;novel_miR_1946;novel_miR_1515;novel_miR_775;novel_miR_797;novel_miR_586;novel_miR_1517	novel_miR_1881;novel_miR_394;novel_miR_869;novel_miR_366;novel_miR_1955;novel_miR_1716;novel_miR_184;novel_miR_994;novel_miR_1116;novel_miR_2159;novel_miR_598;novel_miR_480;novel_miR_2102;novel_miR_194;novel_miR_441;novel_miR_742;novel_miR_2278;novel_miR_2279;novel_miR_1055;novel_miR_2375;novel_miR_1427	novel_miR_731;novel_miR_703;novel_miR_1811;novel_miR_32;novel_miR_2280;novel_miR_2216;novel_miR_814;novel_miR_1476;novel_miR_1842;novel_miR_2232;novel_miR_1499;novel_miR_1495;novel_miR_2362;novel_miR_996;novel_miR_31;novel_miR_765
Clonorchis_sinensis_newGene_1281	MSTRG.57728.29	35	37	13	novel_miR_797;novel_miR_1808;novel_miR_775;novel_miR_1517;novel_miR_586;novel_miR_718;novel_miR_1515;novel_miR_1946;novel_miR_769;novel_miR_296;novel_miR_2357;novel_miR_478;novel_miR_330;novel_miR_1142;novel_miR_998;novel_miR_205;novel_miR_2272;novel_miR_695;novel_miR_1284;novel_miR_2225;novel_miR_1641;novel_miR_880	novel_miR_2159;novel_miR_1116;novel_miR_994;novel_miR_366;novel_miR_1716;novel_miR_1955;novel_miR_184;novel_miR_869;novel_miR_1881;novel_miR_394;novel_miR_1427;novel_miR_2375;novel_miR_2279;novel_miR_1055;novel_miR_742;novel_miR_2278;novel_miR_441;novel_miR_2232;novel_miR_1476;novel_miR_194;novel_miR_598;novel_miR_480;novel_miR_2102;novel_miR_814	novel_miR_2216;novel_miR_2280;novel_miR_32;novel_miR_703;novel_miR_1811;novel_miR_731;novel_miR_31;novel_miR_765;novel_miR_1495;novel_miR_2362;novel_miR_996;novel_miR_1499;novel_miR_1842
Clonorchis_sinensis_newGene_26113	MSTRG.11296.42	35	33	22	novel_miR_1635;novel_miR_1972;novel_miR_2020;novel_miR_1848;novel_miR_1198;novel_miR_1268;novel_miR_2053;novel_miR_2217;novel_miR_729;novel_miR_2351;novel_miR_372;novel_miR_1485;novel_miR_1808	novel_miR_1470;novel_miR_189;novel_miR_1375;novel_miR_950;novel_miR_1448;novel_miR_2080;novel_miR_434;novel_miR_1019;novel_miR_1975;novel_miR_26;novel_miR_983	novel_miR_1427;novel_miR_2375;novel_miR_2279;novel_miR_1055;novel_miR_2278;novel_miR_742;novel_miR_441;novel_miR_194;novel_miR_2102;novel_miR_480;novel_miR_2093;novel_miR_598;novel_miR_1116;novel_miR_994;novel_miR_184;novel_miR_366;novel_miR_1716;novel_miR_1955;novel_miR_869;novel_miR_383;novel_miR_1881;novel_miR_394
Clonorchis_sinensis_newGene_36368	MSTRG.11296.42	42	33	22	novel_miR_21;novel_miR_61;novel_miR_1972;novel_miR_2244;novel_miR_1635;novel_miR_1935;novel_miR_1360;novel_miR_1438;novel_miR_2212;novel_miR_1198;novel_miR_1268;novel_miR_352;novel_miR_94;novel_miR_611;novel_miR_729;novel_miR_292;novel_miR_756;novel_miR_626;novel_miR_816;novel_miR_2019	novel_miR_2093;novel_miR_434;novel_miR_2080;novel_miR_1448;novel_miR_1375;novel_miR_189;novel_miR_1470;novel_miR_983;novel_miR_383;novel_miR_1975;novel_miR_26	novel_miR_598;novel_miR_2102;novel_miR_480;novel_miR_194;novel_miR_441;novel_miR_950;novel_miR_742;novel_miR_2278;novel_miR_1055;novel_miR_2279;novel_miR_2375;novel_miR_1427;novel_miR_394;novel_miR_1881;novel_miR_869;novel_miR_1716;novel_miR_1955;novel_miR_366;novel_miR_184;novel_miR_994;novel_miR_1019;novel_miR_1116
Clonorchis_sinensis_newGene_13063	MSTRG.11296.42	41	33	19	novel_miR_1388;novel_miR_65;novel_miR_964;novel_miR_2147;novel_miR_1437;novel_miR_2154;novel_miR_2043;novel_miR_396;novel_miR_214;novel_miR_421;novel_miR_295;novel_miR_2023;novel_miR_1816;novel_miR_2328;novel_miR_235;novel_miR_772;novel_miR_245;novel_miR_57;novel_miR_871;novel_miR_76;novel_miR_1812;novel_miR_336	novel_miR_383;novel_miR_983;novel_miR_394;novel_miR_26;novel_miR_1975;novel_miR_1019;novel_miR_2093;novel_miR_1448;novel_miR_950;novel_miR_2080;novel_miR_434;novel_miR_1375;novel_miR_1470;novel_miR_189	novel_miR_869;novel_miR_1881;novel_miR_184;novel_miR_1955;novel_miR_1716;novel_miR_366;novel_miR_994;novel_miR_1116;novel_miR_194;novel_miR_2102;novel_miR_480;novel_miR_598;novel_miR_441;novel_miR_1055;novel_miR_2279;novel_miR_2278;novel_miR_742;novel_miR_1427;novel_miR_2375
Clonorchis_sinensis_newGene_25393	MSTRG.11296.42	38	33	24	novel_miR_274;novel_miR_61;novel_miR_526;novel_miR_1954;novel_miR_1543;novel_miR_2232;novel_miR_1862;novel_miR_1749;novel_miR_252;novel_miR_94;novel_miR_611;novel_miR_1476;novel_miR_814;novel_miR_248	novel_miR_189;novel_miR_1470;novel_miR_434;novel_miR_2080;novel_miR_950;novel_miR_1019;novel_miR_1975;novel_miR_26;novel_miR_983	novel_miR_2375;novel_miR_1427;novel_miR_742;novel_miR_1375;novel_miR_2278;novel_miR_2279;novel_miR_1055;novel_miR_441;novel_miR_1448;novel_miR_2093;novel_miR_598;novel_miR_480;novel_miR_2102;novel_miR_194;novel_miR_1116;novel_miR_994;novel_miR_366;novel_miR_1955;novel_miR_1716;novel_miR_184;novel_miR_1881;novel_miR_394;novel_miR_383;novel_miR_869
Clonorchis_sinensis_newGene_25657	MSTRG.11296.42	28	33	23	novel_miR_1286;novel_miR_64;novel_miR_129;novel_miR_2244;novel_miR_991	novel_miR_1019;novel_miR_983;novel_miR_1975;novel_miR_26;novel_miR_1470;novel_miR_189;novel_miR_2080;novel_miR_950;novel_miR_1448;novel_miR_434	novel_miR_994;novel_miR_1116;novel_miR_383;novel_miR_869;novel_miR_394;novel_miR_1881;novel_miR_1955;novel_miR_1716;novel_miR_366;novel_miR_184;novel_miR_1055;novel_miR_2279;novel_miR_1375;novel_miR_742;novel_miR_2278;novel_miR_1427;novel_miR_2375;novel_miR_194;novel_miR_2093;novel_miR_598;novel_miR_2102;novel_miR_480;novel_miR_441
Clonorchis_sinensis_newGene_10705	MSTRG.11296.42	46	33	24	novel_miR_558;novel_miR_942;novel_miR_1935;novel_miR_1360;novel_miR_21;novel_miR_1972;novel_miR_825;novel_miR_1198;novel_miR_352;novel_miR_1438;novel_miR_2212;novel_miR_170;novel_miR_44;novel_miR_1749;novel_miR_958;novel_miR_816;novel_miR_228;novel_miR_292;novel_miR_756;novel_miR_636;novel_miR_248;novel_miR_626	novel_miR_434;novel_miR_1448;novel_miR_2080;novel_miR_189;novel_miR_1470;novel_miR_1375;novel_miR_1975;novel_miR_26;novel_miR_983	novel_miR_441;novel_miR_950;novel_miR_2102;novel_miR_480;novel_miR_2093;novel_miR_598;novel_miR_194;novel_miR_2375;novel_miR_1427;novel_miR_2278;novel_miR_742;novel_miR_2279;novel_miR_1055;novel_miR_184;novel_miR_366;novel_miR_1716;novel_miR_1955;novel_miR_1881;novel_miR_394;novel_miR_869;novel_miR_383;novel_miR_1116;novel_miR_994;novel_miR_1019
Clonorchis_sinensis_newGene_19958	MSTRG.11296.42	29	33	25	novel_miR_61;novel_miR_1088;novel_miR_611;novel_miR_94	novel_miR_983;novel_miR_26;novel_miR_1975;novel_miR_2080;novel_miR_950;novel_miR_434;novel_miR_1470;novel_miR_189	novel_miR_383;novel_miR_869;novel_miR_1881;novel_miR_394;novel_miR_366;novel_miR_1955;novel_miR_1716;novel_miR_184;novel_miR_1019;novel_miR_994;novel_miR_1116;novel_miR_194;novel_miR_598;novel_miR_2093;novel_miR_480;novel_miR_2102;novel_miR_1448;novel_miR_441;novel_miR_2279;novel_miR_1055;novel_miR_742;novel_miR_1375;novel_miR_2278;novel_miR_1427;novel_miR_2375
Clonorchis_sinensis_newGene_4343	MSTRG.11296.42	80	33	24	novel_miR_94;novel_miR_1749;novel_miR_2351;novel_miR_1688;novel_miR_372;novel_miR_611;novel_miR_1287;novel_miR_1025;novel_miR_553;novel_miR_1965;novel_miR_729;novel_miR_624;novel_miR_756;novel_miR_1780;novel_miR_292;novel_miR_1465;novel_miR_248;novel_miR_1540;novel_miR_626;novel_miR_1159;novel_miR_1088;novel_miR_228;novel_miR_1485;novel_miR_816;novel_miR_274;novel_miR_21;novel_miR_1972;novel_miR_…	novel_miR_2093;novel_miR_434;novel_miR_1448;novel_miR_2080;novel_miR_189;novel_miR_1470;novel_miR_983;novel_miR_383;novel_miR_26	novel_miR_2102;novel_miR_480;novel_miR_598;novel_miR_194;novel_miR_441;novel_miR_950;novel_miR_2278;novel_miR_742;novel_miR_1375;novel_miR_2279;novel_miR_1055;novel_miR_2375;novel_miR_1427;novel_miR_1881;novel_miR_394;novel_miR_869;novel_miR_184;novel_miR_1975;novel_miR_366;novel_miR_1955;novel_miR_1716;novel_miR_994;novel_miR_1019;novel_miR_1116
Clonorchis_sinensis_newGene_5488	MSTRG.11296.42	36	33	23	novel_miR_1848;novel_miR_2217;novel_miR_2053;novel_miR_2159;novel_miR_1543;novel_miR_61;novel_miR_1485;novel_miR_958;novel_miR_1780;novel_miR_76;novel_miR_611;novel_miR_372;novel_miR_94	novel_miR_1019;novel_miR_1975;novel_miR_26;novel_miR_983;novel_miR_1470;novel_miR_189;novel_miR_2080;novel_miR_950;novel_miR_1448;novel_miR_434	novel_miR_1116;novel_miR_994;novel_miR_1716;novel_miR_1955;novel_miR_366;novel_miR_184;novel_miR_383;novel_miR_869;novel_miR_394;novel_miR_1881;novel_miR_1427;novel_miR_2375;novel_miR_1055;novel_miR_2279;novel_miR_1375;novel_miR_742;novel_miR_2278;novel_miR_441;novel_miR_194;novel_miR_2093;novel_miR_598;novel_miR_480;novel_miR_2102
Clonorchis_sinensis_newGene_24683	MSTRG.11296.42	59	33	24	novel_miR_756;novel_miR_292;novel_miR_1780;novel_miR_626;novel_miR_248;novel_miR_1088;novel_miR_1286;novel_miR_228;novel_miR_1485;novel_miR_2351;novel_miR_1749;novel_miR_372;novel_miR_729;novel_miR_2053;novel_miR_2217;novel_miR_1438;novel_miR_2212;novel_miR_1198;novel_miR_825;novel_miR_2347;novel_miR_1848;novel_miR_1264;novel_miR_1268;novel_miR_352;novel_miR_21;novel_miR_1972;novel_miR_2244;novel…	novel_miR_383;novel_miR_983;novel_miR_26;novel_miR_1975;novel_miR_1470;novel_miR_189;novel_miR_2093;novel_miR_2080;novel_miR_434	novel_miR_1019;novel_miR_994;novel_miR_1116;novel_miR_869;novel_miR_394;novel_miR_1881;novel_miR_1955;novel_miR_1716;novel_miR_366;novel_miR_184;novel_miR_1055;novel_miR_2279;novel_miR_1375;novel_miR_742;novel_miR_2278;novel_miR_1427;novel_miR_2375;novel_miR_194;novel_miR_598;novel_miR_2102;novel_miR_480;novel_miR_1448;novel_miR_950;novel_miR_441
Clonorchis_sinensis_newGene_9883	MSTRG.11296.42	38	33	22	novel_miR_1947;novel_miR_1605;novel_miR_1693;novel_miR_1662;novel_miR_401;novel_miR_650;novel_miR_1543;novel_miR_1942;novel_miR_1477;novel_miR_816;novel_miR_1440;novel_miR_1215;novel_miR_400;novel_miR_1423;novel_miR_2167;novel_miR_1109	novel_miR_189;novel_miR_1470;novel_miR_2093;novel_miR_434;novel_miR_2080;novel_miR_1448;novel_miR_950;novel_miR_1019;novel_miR_983;novel_miR_383;novel_miR_26	novel_miR_1375;novel_miR_742;novel_miR_2278;novel_miR_1055;novel_miR_2279;novel_miR_2375;novel_miR_1427;novel_miR_598;novel_miR_480;novel_miR_2102;novel_miR_194;novel_miR_441;novel_miR_994;novel_miR_1116;novel_miR_394;novel_miR_1881;novel_miR_869;novel_miR_1716;novel_miR_1955;novel_miR_366;novel_miR_1975;novel_miR_184
Clonorchis_sinensis_newGene_6684	MSTRG.11296.42	32	33	24	novel_miR_1780;novel_miR_611;novel_miR_94;novel_miR_1369;novel_miR_375;novel_miR_2159;novel_miR_1543;novel_miR_61	novel_miR_1019;novel_miR_1975;novel_miR_26;novel_miR_983;novel_miR_1470;novel_miR_189;novel_miR_2080;novel_miR_950;novel_miR_434	novel_miR_1116;novel_miR_994;novel_miR_1955;novel_miR_1716;novel_miR_366;novel_miR_184;novel_miR_383;novel_miR_869;novel_miR_394;novel_miR_1881;novel_miR_1427;novel_miR_2375;novel_miR_1055;novel_miR_2279;novel_miR_1375;novel_miR_742;novel_miR_2278;novel_miR_1448;novel_miR_441;novel_miR_194;novel_miR_2093;novel_miR_598;novel_miR_480;novel_miR_2102
Clonorchis_sinensis_newGene_10705	MSTRG.36861.1	46	21	18	novel_miR_1427;novel_miR_366;novel_miR_1955;novel_miR_1716;novel_miR_1116;novel_miR_441;novel_miR_184;novel_miR_2375;novel_miR_170;novel_miR_383;novel_miR_194;novel_miR_2279;novel_miR_44;novel_miR_869;novel_miR_1055;novel_miR_1749;novel_miR_958;novel_miR_1881;novel_miR_742;novel_miR_394;novel_miR_598;novel_miR_2093;novel_miR_636;novel_miR_2278;novel_miR_994;novel_miR_2102;novel_miR_480;novel_miR_…	novel_miR_1975;novel_miR_1780;novel_miR_1723	novel_miR_756;novel_miR_292;novel_miR_1360;novel_miR_942;novel_miR_558;novel_miR_825;novel_miR_1019;novel_miR_816;novel_miR_1972;novel_miR_1935;novel_miR_352;novel_miR_950;novel_miR_21;novel_miR_1438;novel_miR_1198;novel_miR_626;novel_miR_228;novel_miR_2212
Clonorchis_sinensis_newGene_5488	MSTRG.5388.12	36	51	25	novel_miR_2053;novel_miR_1848;novel_miR_2159;novel_miR_1543;novel_miR_1780;novel_miR_958;novel_miR_1485;novel_miR_2093;novel_miR_372;novel_miR_76;novel_miR_383	novel_miR_2351;novel_miR_729;novel_miR_228;novel_miR_274;novel_miR_1605;novel_miR_1947;novel_miR_780;novel_miR_209;novel_miR_1018;novel_miR_950;novel_miR_1635;novel_miR_1198;novel_miR_1423;novel_miR_1019;novel_miR_101;novel_miR_1224;novel_miR_816;novel_miR_1972;novel_miR_352;novel_miR_1268;novel_miR_740;novel_miR_942;novel_miR_558;novel_miR_650;novel_miR_1975;novel_miR_1693	novel_miR_1055;novel_miR_2279;novel_miR_2278;novel_miR_1375;novel_miR_742;novel_miR_61;novel_miR_1427;novel_miR_2375;novel_miR_194;novel_miR_480;novel_miR_2102;novel_miR_598;novel_miR_2217;novel_miR_441;novel_miR_994;novel_miR_1116;novel_miR_869;novel_miR_94;novel_miR_611;novel_miR_394;novel_miR_1881;novel_miR_184;novel_miR_1955;novel_miR_1716;novel_miR_366
Clonorchis_sinensis_newGene_20270	MSTRG.5388.12	50	51	32	novel_miR_171;novel_miR_1862;novel_miR_26;novel_miR_1369;novel_miR_1040;novel_miR_825;novel_miR_1448;novel_miR_1543;novel_miR_375;novel_miR_2159;novel_miR_526;novel_miR_248;novel_miR_1780;novel_miR_1488;novel_miR_2093;novel_miR_1749;novel_miR_383;novel_miR_1025	novel_miR_1198;novel_miR_2217;novel_miR_1635;novel_miR_1018;novel_miR_209;novel_miR_780;novel_miR_1947;novel_miR_1605;novel_miR_729;novel_miR_1693;novel_miR_650;novel_miR_740;novel_miR_1268;novel_miR_352;novel_miR_1972;novel_miR_816;novel_miR_1423;novel_miR_101;novel_miR_1224	novel_miR_441;novel_miR_950;novel_miR_598;novel_miR_2102;novel_miR_480;novel_miR_194;novel_miR_2375;novel_miR_1427;novel_miR_274;novel_miR_61;novel_miR_1375;novel_miR_228;novel_miR_742;novel_miR_2278;novel_miR_1055;novel_miR_2351;novel_miR_2279;novel_miR_1716;novel_miR_1955;novel_miR_366;novel_miR_1975;novel_miR_184;novel_miR_942;novel_miR_558;novel_miR_394;novel_miR_1881;novel_miR_611;novel_miR_…
Clonorchis_sinensis_newGene_24725	MSTRG.17891.34	61	63	48	novel_miR_94;novel_miR_1019;novel_miR_611;novel_miR_1780;novel_miR_1375;novel_miR_1448;novel_miR_61;novel_miR_950;novel_miR_2080;novel_miR_526;novel_miR_1862;novel_miR_825;novel_miR_1975	novel_miR_1264;novel_miR_26;novel_miR_1088;novel_miR_958;novel_miR_2297;novel_miR_2142;novel_miR_76;novel_miR_603;novel_miR_207;novel_miR_1543;novel_miR_193;novel_miR_274;novel_miR_2351;novel_miR_235;novel_miR_1816	novel_miR_1360;novel_miR_942;novel_miR_558;novel_miR_366;novel_miR_1955;novel_miR_1716;novel_miR_184;novel_miR_383;novel_miR_869;novel_miR_1749;novel_miR_1881;novel_miR_394;novel_miR_756;novel_miR_292;novel_miR_2159;novel_miR_1935;novel_miR_1972;novel_miR_1268;novel_miR_352;novel_miR_1848;novel_miR_1116;novel_miR_816;novel_miR_994;novel_miR_248;novel_miR_1635;novel_miR_21;novel_miR_1198;novel_miR…
Clonorchis_sinensis_newGene_11821	MSTRG.17891.34	34	63	16	novel_miR_83;novel_miR_2287;novel_miR_469;novel_miR_1219;novel_miR_785;novel_miR_769;novel_miR_330;novel_miR_1142;novel_miR_822;novel_miR_1918;novel_miR_1412;novel_miR_1107;novel_miR_1284;novel_miR_205;novel_miR_34;novel_miR_880;novel_miR_606;novel_miR_343	novel_miR_1881;novel_miR_1088;novel_miR_394;novel_miR_869;novel_miR_1749;novel_miR_184;novel_miR_1264;novel_miR_366;novel_miR_26;novel_miR_1955;novel_miR_1716;novel_miR_994;novel_miR_248;novel_miR_2297;novel_miR_816;novel_miR_958;novel_miR_1116;novel_miR_1268;novel_miR_1848;novel_miR_2159;novel_miR_480;novel_miR_2102;novel_miR_603;novel_miR_1485;novel_miR_598;novel_miR_207;novel_miR_194;novel_miR…	novel_miR_756;novel_miR_292;novel_miR_383;novel_miR_1360;novel_miR_942;novel_miR_558;novel_miR_352;novel_miR_1972;novel_miR_1935;novel_miR_2093;novel_miR_1438;novel_miR_1198;novel_miR_21;novel_miR_626;novel_miR_228;novel_miR_2212
Clonorchis_sinensis_newGene_28400	MSTRG.17891.34	38	63	21	novel_miR_582;novel_miR_1662;novel_miR_959;novel_miR_1437;novel_miR_401;novel_miR_650;novel_miR_1942;novel_miR_245;novel_miR_1215;novel_miR_1375;novel_miR_469;novel_miR_1477;novel_miR_1109;novel_miR_2167;novel_miR_468;novel_miR_871;novel_miR_400	novel_miR_26;novel_miR_1264;novel_miR_1360;novel_miR_558;novel_miR_942;novel_miR_292;novel_miR_756;novel_miR_1088;novel_miR_1749;novel_miR_383;novel_miR_352;novel_miR_1268;novel_miR_1848;novel_miR_1972;novel_miR_2159;novel_miR_1935;novel_miR_248;novel_miR_2297;novel_miR_816;novel_miR_958;novel_miR_1438;novel_miR_2217;novel_miR_2053;novel_miR_1198;novel_miR_21;novel_miR_1635;novel_miR_1485;novel_m…	novel_miR_184;novel_miR_366;novel_miR_1955;novel_miR_1716;novel_miR_1881;novel_miR_394;novel_miR_869;novel_miR_1116;novel_miR_994;novel_miR_441;novel_miR_2142;novel_miR_480;novel_miR_2102;novel_miR_598;novel_miR_194;novel_miR_2375;novel_miR_1427;novel_miR_2278;novel_miR_742;novel_miR_2279;novel_miR_1055
Clonorchis_sinensis_newGene_19958	MSTRG.32615.2	29	25	20	novel_miR_1088;novel_miR_2093;novel_miR_394;novel_miR_94;novel_miR_1019;novel_miR_383;novel_miR_611;novel_miR_61;novel_miR_1448	novel_miR_319;novel_miR_2197;novel_miR_1124;novel_miR_1165;novel_miR_2251	novel_miR_1375;novel_miR_742;novel_miR_2278;novel_miR_1055;novel_miR_2279;novel_miR_2375;novel_miR_1427;novel_miR_598;novel_miR_2102;novel_miR_480;novel_miR_194;novel_miR_441;novel_miR_994;novel_miR_1116;novel_miR_1881;novel_miR_869;novel_miR_1716;novel_miR_1955;novel_miR_366;novel_miR_184
Clonorchis_sinensis_newGene_24683	MSTRG.32615.2	59	25	20	novel_miR_1972;novel_miR_950;novel_miR_2244;novel_miR_1598;novel_miR_1448;novel_miR_21;novel_miR_1360;novel_miR_1543;novel_miR_2159;novel_miR_942;novel_miR_1935;novel_miR_1635;novel_miR_558;novel_miR_2217;novel_miR_1438;novel_miR_2212;novel_miR_2053;novel_miR_1264;novel_miR_1268;novel_miR_352;novel_miR_1198;novel_miR_825;novel_miR_2347;novel_miR_1848;novel_miR_1019;novel_miR_372;novel_miR_2351;no…	novel_miR_319;novel_miR_1124;novel_miR_2197;novel_miR_1165;novel_miR_2251	novel_miR_2375;novel_miR_1427;novel_miR_2278;novel_miR_1375;novel_miR_742;novel_miR_1055;novel_miR_2279;novel_miR_441;novel_miR_480;novel_miR_2102;novel_miR_598;novel_miR_194;novel_miR_1116;novel_miR_994;novel_miR_184;novel_miR_1955;novel_miR_1716;novel_miR_366;novel_miR_1881;novel_miR_869
Clonorchis_sinensis_newGene_22229	MSTRG.32615.2	61	25	20	novel_miR_1485;novel_miR_228;novel_miR_394;novel_miR_2093;novel_miR_1088;novel_miR_626;novel_miR_248;novel_miR_292;novel_miR_756;novel_miR_729;novel_miR_383;novel_miR_611;novel_miR_372;novel_miR_1019;novel_miR_2351;novel_miR_1749;novel_miR_94;novel_miR_1268;novel_miR_352;novel_miR_825;novel_miR_1848;novel_miR_1198;novel_miR_1369;novel_miR_1438;novel_miR_2212;novel_miR_2217;novel_miR_2053;novel_mi…	novel_miR_2251;novel_miR_1165;novel_miR_2197;novel_miR_1124;novel_miR_319	novel_miR_184;novel_miR_1716;novel_miR_1955;novel_miR_366;novel_miR_1881;novel_miR_869;novel_miR_1116;novel_miR_994;novel_miR_441;novel_miR_480;novel_miR_2102;novel_miR_598;novel_miR_194;novel_miR_2375;novel_miR_1427;novel_miR_2278;novel_miR_1375;novel_miR_742;novel_miR_1055;novel_miR_2279
Clonorchis_sinensis_newGene_6684	MSTRG.32615.2	32	25	20	novel_miR_383;novel_miR_611;novel_miR_94;novel_miR_394;novel_miR_2093;novel_miR_1780;novel_miR_2159;novel_miR_375;novel_miR_1543;novel_miR_61;novel_miR_1448;novel_miR_1369	novel_miR_2251;novel_miR_1165;novel_miR_2197;novel_miR_1124;novel_miR_319	novel_miR_184;novel_miR_1955;novel_miR_1716;novel_miR_366;novel_miR_869;novel_miR_1881;novel_miR_1116;novel_miR_994;novel_miR_441;novel_miR_194;novel_miR_480;novel_miR_2102;novel_miR_598;novel_miR_1427;novel_miR_2375;novel_miR_1055;novel_miR_2279;novel_miR_2278;novel_miR_1375;novel_miR_742
CSKR_109540	MSTRG.50436.1	65	22	14	novel_miR_469;novel_miR_718;novel_miR_1375;novel_miR_731;novel_miR_2362;novel_miR_2287;novel_miR_756;novel_miR_814;novel_miR_292;novel_miR_83;novel_miR_626;novel_miR_2280;novel_miR_1476;novel_miR_553;novel_miR_1425;novel_miR_729;novel_miR_765;novel_miR_2351;novel_miR_785;novel_miR_1688;novel_miR_1019;novel_miR_31;novel_miR_1842;novel_miR_1198;novel_miR_703;novel_miR_1022;novel_miR_1918;novel_miR_…	novel_miR_1264;novel_miR_1607;novel_miR_983;novel_miR_1808;novel_miR_434;sme-miR-749;novel_miR_1470;novel_miR_189	novel_miR_2225;novel_miR_1641;novel_miR_998;novel_miR_1811;novel_miR_769;novel_miR_1088;novel_miR_1252;novel_miR_2357;novel_miR_32;novel_miR_775;novel_miR_695;novel_miR_1946;novel_miR_1495;novel_miR_996
Clonorchis_sinensis_newGene_1644	MSTRG.50436.1	47	22	11	novel_miR_665;novel_miR_2011;novel_miR_2041;novel_miR_478;novel_miR_330;novel_miR_1208;novel_miR_1142;novel_miR_703;novel_miR_289;novel_miR_2216;novel_miR_205;novel_miR_2272;novel_miR_1284;novel_miR_1499;novel_miR_980;novel_miR_704;novel_miR_1816;novel_miR_797;novel_miR_57;novel_miR_1517;novel_miR_235;novel_miR_586;novel_miR_860;novel_miR_2362;novel_miR_749;novel_miR_731;novel_miR_1515;novel_miR_…	sme-miR-749;novel_miR_434;novel_miR_1470;novel_miR_189;novel_miR_769;novel_miR_1088;novel_miR_983;novel_miR_1808;novel_miR_1607;novel_miR_1264;novel_miR_1252	novel_miR_695;novel_miR_1946;novel_miR_1495;novel_miR_996;novel_miR_2225;novel_miR_1641;novel_miR_998;novel_miR_1811;novel_miR_32;novel_miR_775;novel_miR_2357
CSKR_109340	MSTRG.50436.1	28	22	11	novel_miR_1515;novel_miR_797;novel_miR_586;novel_miR_1517;novel_miR_2280;novel_miR_296;novel_miR_765;novel_miR_1842;novel_miR_478;novel_miR_1142;novel_miR_330;novel_miR_1499;novel_miR_650;novel_miR_2216;novel_miR_205;novel_miR_2272;novel_miR_351	novel_miR_1252;novel_miR_1088;novel_miR_983;novel_miR_1808;novel_miR_1607;novel_miR_769;novel_miR_1264;novel_miR_189;novel_miR_1470;sme-miR-749;novel_miR_434	novel_miR_32;novel_miR_775;novel_miR_2357;novel_miR_998;novel_miR_1811;novel_miR_2225;novel_miR_1641;novel_miR_1495;novel_miR_996;novel_miR_1946;novel_miR_695
Clonorchis_sinensis_newGene_1644	MSTRG.1319.2	47	17	13	novel_miR_2357;novel_miR_2041;novel_miR_1811;novel_miR_665;novel_miR_2011;novel_miR_1208;novel_miR_1142;novel_miR_330;novel_miR_998;novel_miR_289;novel_miR_695;novel_miR_2216;novel_miR_205;novel_miR_1284;novel_miR_1499;novel_miR_2225;novel_miR_980;novel_miR_704;novel_miR_1641;novel_miR_996;novel_miR_775;novel_miR_1816;novel_miR_235;novel_miR_57;novel_miR_860;novel_miR_1495;novel_miR_749;novel_miR…	novel_miR_606;novel_miR_1954;novel_miR_769;novel_miR_252	novel_miR_478;novel_miR_1523;novel_miR_31;novel_miR_2362;novel_miR_797;novel_miR_586;novel_miR_1517;novel_miR_1515;novel_miR_2272;novel_miR_32;novel_miR_703;novel_miR_296;novel_miR_731
Clonorchis_sinensis_newGene_14399	MSTRG.1319.2	42	17	15	novel_miR_1495;novel_miR_996;novel_miR_814;novel_miR_775;novel_miR_1114;novel_miR_2280;novel_miR_1476;novel_miR_1946;novel_miR_765;novel_miR_1160;novel_miR_1842;novel_miR_998;novel_miR_2313;novel_miR_2357;novel_miR_1811;novel_miR_2041;novel_miR_2232;novel_miR_1142;novel_miR_330;novel_miR_2225;novel_miR_1499;novel_miR_1641;novel_miR_695;novel_miR_205;novel_miR_2216;novel_miR_1284;novel_miR_1448	novel_miR_606;novel_miR_769	novel_miR_1515;novel_miR_2362;novel_miR_797;novel_miR_1517;novel_miR_586;novel_miR_1523;novel_miR_31;novel_miR_478;novel_miR_731;novel_miR_296;novel_miR_252;novel_miR_703;novel_miR_32;novel_miR_1954;novel_miR_2272
Clonorchis_sinensis_newGene_11925	MSTRG.1319.2	48	17	15	novel_miR_996;novel_miR_775;novel_miR_83;novel_miR_469;novel_miR_718;novel_miR_1495;novel_miR_2287;novel_miR_1946;novel_miR_765;novel_miR_785;novel_miR_1219;novel_miR_1842;novel_miR_2280;novel_miR_1425;novel_miR_2357;novel_miR_822;novel_miR_1811;novel_miR_1142;novel_miR_330;novel_miR_1022;novel_miR_1918;novel_miR_998;novel_miR_34;novel_miR_695;novel_miR_2216;novel_miR_205;novel_miR_1412;novel_miR…	novel_miR_252;novel_miR_1954	novel_miR_769;novel_miR_296;novel_miR_731;novel_miR_703;novel_miR_32;novel_miR_2272;novel_miR_1515;novel_miR_31;novel_miR_1523;novel_miR_797;novel_miR_1517;novel_miR_586;novel_miR_2362;novel_miR_606;novel_miR_478
Clonorchis_sinensis_newGene_4991	MSTRG.10143.1	15	22	11	novel_miR_1499;novel_miR_2325;novel_miR_2329;novel_miR_2280	novel_miR_1523;novel_miR_1495;novel_miR_996;novel_miR_1476;novel_miR_1842;novel_miR_459;novel_miR_814;novel_miR_2232;novel_miR_2216;novel_miR_252;novel_miR_1811	novel_miR_1946;novel_miR_205;novel_miR_695;novel_miR_32;novel_miR_775;novel_miR_2357;novel_miR_330;novel_miR_2225;novel_miR_1641;novel_miR_998;novel_miR_1142
Clonorchis_sinensis_newGene_26113	MSTRG.29824.1	35	22	21	novel_miR_1972;novel_miR_2020;novel_miR_1848;novel_miR_1198;novel_miR_1268;novel_miR_2053;novel_miR_2217;novel_miR_383;novel_miR_729;novel_miR_2351;novel_miR_372;novel_miR_2093;novel_miR_1485;novel_miR_1808	novel_miR_816	novel_miR_1427;novel_miR_2375;novel_miR_1055;novel_miR_2279;novel_miR_2278;novel_miR_742;novel_miR_1635;novel_miR_441;novel_miR_194;novel_miR_2102;novel_miR_480;novel_miR_598;novel_miR_1116;novel_miR_994;novel_miR_184;novel_miR_1955;novel_miR_1716;novel_miR_366;novel_miR_869;novel_miR_394;novel_miR_1881
Clonorchis_sinensis_newGene_36368	MSTRG.29824.1	42	22	22	novel_miR_626;novel_miR_292;novel_miR_756;novel_miR_2019;novel_miR_1019;novel_miR_94;novel_miR_729;novel_miR_611;novel_miR_1438;novel_miR_2212;novel_miR_1268;novel_miR_352;novel_miR_1198;novel_miR_61;novel_miR_1972;novel_miR_950;novel_miR_2244;novel_miR_21;novel_miR_1360;novel_miR_1935	--	novel_miR_1116;novel_miR_994;novel_miR_816;novel_miR_184;novel_miR_1716;novel_miR_1955;novel_miR_366;novel_miR_869;novel_miR_394;novel_miR_1881;novel_miR_1427;novel_miR_2375;novel_miR_1055;novel_miR_2279;novel_miR_2278;novel_miR_742;novel_miR_1635;novel_miR_441;novel_miR_194;novel_miR_480;novel_miR_2102;novel_miR_598
Clonorchis_sinensis_newGene_28400	MSTRG.29824.1	38	22	20	novel_miR_1662;novel_miR_582;novel_miR_2142;novel_miR_1942;novel_miR_650;novel_miR_401;novel_miR_1437;novel_miR_959;novel_miR_1477;novel_miR_469;novel_miR_1375;novel_miR_1215;novel_miR_245;novel_miR_400;novel_miR_871;novel_miR_468;novel_miR_2167;novel_miR_1109	novel_miR_816;novel_miR_1635	novel_miR_994;novel_miR_1116;novel_miR_1881;novel_miR_394;novel_miR_869;novel_miR_184;novel_miR_366;novel_miR_1716;novel_miR_1955;novel_miR_2278;novel_miR_742;novel_miR_2279;novel_miR_1055;novel_miR_2375;novel_miR_1427;novel_miR_2102;novel_miR_480;novel_miR_598;novel_miR_194;novel_miR_441
CSKR_109540	MSTRG.41827.5	65	36	21	novel_miR_1688;novel_miR_1019;novel_miR_31;novel_miR_765;novel_miR_2351;novel_miR_729;novel_miR_2280;novel_miR_769;novel_miR_553;novel_miR_1476;novel_miR_626;novel_miR_814;novel_miR_756;novel_miR_996;novel_miR_292;novel_miR_731;novel_miR_2362;novel_miR_1495;novel_miR_469;novel_miR_1088;novel_miR_1375;novel_miR_718;novel_miR_1972;novel_miR_950;novel_miR_21;novel_miR_959;novel_miR_205;novel_miR_136…	novel_miR_2307;novel_miR_94;novel_miR_611;novel_miR_1808;novel_miR_754;novel_miR_1219;novel_miR_17;novel_miR_1448;novel_miR_2313;novel_miR_2197;novel_miR_1160;novel_miR_349;novel_miR_61;novel_miR_1069;novel_miR_2152	novel_miR_1107;novel_miR_1641;novel_miR_2225;novel_miR_998;novel_miR_83;novel_miR_2216;novel_miR_1252;novel_miR_2357;novel_miR_1918;novel_miR_1425;novel_miR_775;novel_miR_32;novel_miR_695;novel_miR_34;novel_miR_822;novel_miR_1842;novel_miR_2287;novel_miR_1412;novel_miR_1022;novel_miR_785;novel_miR_1946
Clonorchis_sinensis_newGene_11925	MSTRG.41827.5	48	36	22	novel_miR_330;novel_miR_1142;novel_miR_478;novel_miR_1811;novel_miR_703;novel_miR_205;novel_miR_2272;novel_miR_880;novel_miR_606;novel_miR_1499;novel_miR_1517;novel_miR_586;novel_miR_797;novel_miR_996;novel_miR_1495;novel_miR_2362;novel_miR_731;novel_miR_1515;novel_miR_718;novel_miR_469;novel_miR_31;novel_miR_765;novel_miR_296;novel_miR_769;novel_miR_1523;novel_miR_2280	novel_miR_17;novel_miR_754;novel_miR_1808;novel_miR_94;novel_miR_611;novel_miR_2307;novel_miR_2152;novel_miR_1069;novel_miR_61;novel_miR_1160;novel_miR_349;novel_miR_2197;novel_miR_2313;novel_miR_1448	novel_miR_775;novel_miR_32;novel_miR_1219;novel_miR_1425;novel_miR_2357;novel_miR_1918;novel_miR_2216;novel_miR_1252;novel_miR_83;novel_miR_998;novel_miR_1107;novel_miR_2225;novel_miR_1641;novel_miR_1946;novel_miR_785;novel_miR_1022;novel_miR_1412;novel_miR_2287;novel_miR_1842;novel_miR_822;novel_miR_695;novel_miR_34
Clonorchis_sinensis_newGene_25393	MSTRG.19575.8	38	33	23	novel_miR_1375;novel_miR_814;novel_miR_248;novel_miR_611;novel_miR_1476;novel_miR_1749;novel_miR_94;novel_miR_252;novel_miR_2232;novel_miR_1862;novel_miR_526;novel_miR_1543;novel_miR_1954;novel_miR_274;novel_miR_61	novel_miR_1978;novel_miR_1780;novel_miR_74;novel_miR_180;novel_miR_375;novel_miR_2351;novel_miR_404;novel_miR_472;novel_miR_2159;novel_miR_1369	novel_miR_194;novel_miR_2102;novel_miR_480;novel_miR_598;novel_miR_2093;novel_miR_1448;novel_miR_441;novel_miR_1055;novel_miR_2279;novel_miR_2278;novel_miR_742;novel_miR_1427;novel_miR_2375;novel_miR_869;novel_miR_383;novel_miR_394;novel_miR_1881;novel_miR_184;novel_miR_1955;novel_miR_1716;novel_miR_366;novel_miR_994;novel_miR_1116
CSKR_109540	MSTRG.14258.5	65	38	23	novel_miR_626;novel_miR_775;novel_miR_756;novel_miR_814;novel_miR_292;novel_miR_731;novel_miR_2362;novel_miR_1088;novel_miR_1375;novel_miR_1019;novel_miR_1688;novel_miR_31;novel_miR_1946;novel_miR_2351;novel_miR_729;novel_miR_1476;novel_miR_553;novel_miR_769;novel_miR_1142;novel_miR_2212;novel_miR_330;novel_miR_1438;novel_miR_2357;novel_miR_2232;novel_miR_352;novel_miR_1268;novel_miR_1198;novel_m…	novel_miR_2272;novel_miR_1808;novel_miR_2155;novel_miR_296;novel_miR_1284;novel_miR_797;novel_miR_586;novel_miR_1517;novel_miR_1523;novel_miR_2041;novel_miR_478;novel_miR_606;novel_miR_1515;novel_miR_349;novel_miR_220	novel_miR_32;novel_miR_2280;novel_miR_1425;novel_miR_1918;novel_miR_2216;novel_miR_1252;novel_miR_83;novel_miR_1811;novel_miR_1107;novel_miR_996;novel_miR_469;novel_miR_718;novel_miR_1495;novel_miR_765;novel_miR_785;novel_miR_1022;novel_miR_582;novel_miR_1412;novel_miR_2287;novel_miR_1842;novel_miR_822;novel_miR_34;novel_miR_1499
Clonorchis_sinensis_newGene_35518	MSTRG.14258.5	31	38	17	novel_miR_775;novel_miR_731;novel_miR_2362;novel_miR_31;novel_miR_1946;novel_miR_1142;novel_miR_330;novel_miR_2357;novel_miR_703;novel_miR_998;novel_miR_695;novel_miR_205;novel_miR_1641;novel_miR_2225	novel_miR_606;novel_miR_1412;novel_miR_582;novel_miR_1022;novel_miR_2041;novel_miR_785;novel_miR_718;novel_miR_469;novel_miR_220;novel_miR_34;novel_miR_822;novel_miR_349;novel_miR_2287;novel_miR_1252;novel_miR_1918;novel_miR_1425;novel_miR_1107;novel_miR_1284;novel_miR_2155;novel_miR_83;novel_miR_1808	novel_miR_478;novel_miR_1523;novel_miR_765;novel_miR_1495;novel_miR_1517;novel_miR_586;novel_miR_797;novel_miR_996;novel_miR_1499;novel_miR_1842;novel_miR_1515;novel_miR_2216;novel_miR_2272;novel_miR_2280;novel_miR_32;novel_miR_1811;novel_miR_296
Clonorchis_sinensis_newGene_1064	MSTRG.14258.5	26	38	20	novel_miR_703;novel_miR_2362;novel_miR_731;novel_miR_31;novel_miR_1219;novel_miR_769	novel_miR_765;novel_miR_469;novel_miR_1495;novel_miR_996;novel_miR_1022;novel_miR_582;novel_miR_2041;novel_miR_1842;novel_miR_1499;novel_miR_220;novel_miR_2280;novel_miR_32;novel_miR_1252;novel_miR_2216;novel_miR_2155;novel_miR_1808;novel_miR_1284;novel_miR_1811	novel_miR_1523;novel_miR_785;novel_miR_718;novel_miR_797;novel_miR_1517;novel_miR_586;novel_miR_606;novel_miR_1412;novel_miR_478;novel_miR_349;novel_miR_2287;novel_miR_1515;novel_miR_34;novel_miR_822;novel_miR_1425;novel_miR_2272;novel_miR_1918;novel_miR_296;novel_miR_83;novel_miR_1107
Clonorchis_sinensis_newGene_1644	MSTRG.14258.5	47	38	19	novel_miR_860;novel_miR_749;novel_miR_2362;novel_miR_731;novel_miR_1816;novel_miR_775;novel_miR_57;novel_miR_235;novel_miR_1493;novel_miR_76;novel_miR_1946;novel_miR_724;novel_miR_31;novel_miR_998;novel_miR_703;novel_miR_289;novel_miR_2011;novel_miR_665;novel_miR_2357;novel_miR_330;novel_miR_1208;novel_miR_1142;novel_miR_704;novel_miR_2225;novel_miR_980;novel_miR_1641;novel_miR_205;novel_miR_695	novel_miR_1107;novel_miR_1808;novel_miR_83;novel_miR_2155;novel_miR_1918;novel_miR_1252;novel_miR_1425;novel_miR_822;novel_miR_220;novel_miR_34;novel_miR_2287;novel_miR_349;novel_miR_582;novel_miR_1022;novel_miR_606;novel_miR_1412;novel_miR_469;novel_miR_718;novel_miR_785	novel_miR_1811;novel_miR_1284;novel_miR_296;novel_miR_2216;novel_miR_2272;novel_miR_32;novel_miR_2280;novel_miR_1499;novel_miR_1515;novel_miR_1842;novel_miR_2041;novel_miR_478;novel_miR_1495;novel_miR_586;novel_miR_1517;novel_miR_996;novel_miR_797;novel_miR_1523;novel_miR_765
Clonorchis_sinensis_newGene_11821	MSTRG.14258.5	34	38	11	novel_miR_1142;novel_miR_1438;novel_miR_330;novel_miR_2212;novel_miR_352;novel_miR_1198;novel_miR_1972;novel_miR_21;novel_miR_205;novel_miR_1360;novel_miR_880;novel_miR_942;novel_miR_343;novel_miR_1935;novel_miR_558;novel_miR_626;novel_miR_756;novel_miR_292;novel_miR_228;novel_miR_2093;novel_miR_1219;novel_miR_383;novel_miR_769	novel_miR_2041;novel_miR_478;novel_miR_582;novel_miR_1022;novel_miR_765;novel_miR_1523;novel_miR_1517;novel_miR_586;novel_miR_797;novel_miR_996;novel_miR_1495;novel_miR_718;novel_miR_220;novel_miR_1499;novel_miR_1842;novel_miR_349;novel_miR_1515;novel_miR_2272;novel_miR_2216;novel_miR_1252;novel_miR_1425;novel_miR_2280;novel_miR_32;novel_miR_1811;novel_miR_296;novel_miR_2155;novel_miR_1808	novel_miR_1412;novel_miR_606;novel_miR_785;novel_miR_469;novel_miR_34;novel_miR_822;novel_miR_2287;novel_miR_1918;novel_miR_1284;novel_miR_1107;novel_miR_83
Clonorchis_sinensis_newGene_33457	MSTRG.14258.5	31	38	19	novel_miR_775;novel_miR_769;novel_miR_1219;novel_miR_1946;novel_miR_998;novel_miR_1142;novel_miR_330;novel_miR_2357;novel_miR_1641;novel_miR_2225;novel_miR_695;novel_miR_205	novel_miR_2272;novel_miR_1252;novel_miR_1284;novel_miR_1808;novel_miR_2155;novel_miR_296;novel_miR_2041;novel_miR_478;novel_miR_1022;novel_miR_582;novel_miR_606;novel_miR_797;novel_miR_586;novel_miR_1517;novel_miR_469;novel_miR_1523;novel_miR_220;novel_miR_1515;novel_miR_349	novel_miR_1918;novel_miR_2216;novel_miR_32;novel_miR_2280;novel_miR_1425;novel_miR_1811;novel_miR_1107;novel_miR_83;novel_miR_1412;novel_miR_996;novel_miR_718;novel_miR_1495;novel_miR_765;novel_miR_785;novel_miR_822;novel_miR_34;novel_miR_1499;novel_miR_2287;novel_miR_1842
Clonorchis_sinensis_newGene_16296	MSTRG.14258.5	20	38	11	novel_miR_474;novel_miR_544;novel_miR_2075;novel_miR_1332;novel_miR_81;novel_miR_1965;novel_miR_2003;novel_miR_1040;novel_miR_959	novel_miR_2280;novel_miR_32;novel_miR_1252;novel_miR_2216;novel_miR_2272;novel_miR_2155;novel_miR_296;novel_miR_1808;novel_miR_1284;novel_miR_1811;novel_miR_1523;novel_miR_765;novel_miR_718;novel_miR_1495;novel_miR_797;novel_miR_996;novel_miR_1517;novel_miR_586;novel_miR_606;novel_miR_1022;novel_miR_478;novel_miR_2041;novel_miR_349;novel_miR_1842;novel_miR_1515;novel_miR_1499;novel_miR_220	novel_miR_1425;novel_miR_1918;novel_miR_83;novel_miR_1107;novel_miR_785;novel_miR_469;novel_miR_1412;novel_miR_582;novel_miR_2287;novel_miR_34;novel_miR_822
Clonorchis_sinensis_newGene_28215	MSTRG.14258.5	26	38	18	novel_miR_880;novel_miR_1954;novel_miR_959;novel_miR_2232;novel_miR_769;novel_miR_1476;novel_miR_252;novel_miR_814	novel_miR_2280;novel_miR_32;novel_miR_2272;novel_miR_2216;novel_miR_2155;novel_miR_296;novel_miR_1808;novel_miR_765;novel_miR_1523;novel_miR_797;novel_miR_586;novel_miR_1517;novel_miR_606;novel_miR_478;novel_miR_1022;novel_miR_1842;novel_miR_349;novel_miR_1515;novel_miR_220;novel_miR_1499	novel_miR_1425;novel_miR_1252;novel_miR_1918;novel_miR_83;novel_miR_1284;novel_miR_1107;novel_miR_1811;novel_miR_785;novel_miR_996;novel_miR_469;novel_miR_718;novel_miR_1495;novel_miR_1412;novel_miR_2041;novel_miR_582;novel_miR_2287;novel_miR_34;novel_miR_822
CSKR_109340	MSTRG.14258.5	28	38	16	novel_miR_775;novel_miR_1946;novel_miR_998;novel_miR_2357;novel_miR_1142;novel_miR_330;novel_miR_2225;novel_miR_650;novel_miR_1641;novel_miR_695;novel_miR_205;novel_miR_351	novel_miR_2041;novel_miR_1022;novel_miR_582;novel_miR_1412;novel_miR_606;novel_miR_469;novel_miR_718;novel_miR_785;novel_miR_1523;novel_miR_822;novel_miR_34;novel_miR_220;novel_miR_2287;novel_miR_349;novel_miR_1918;novel_miR_1252;novel_miR_1425;novel_miR_1107;novel_miR_1284;novel_miR_1808;novel_miR_83;novel_miR_2155	novel_miR_478;novel_miR_996;novel_miR_797;novel_miR_586;novel_miR_1517;novel_miR_1495;novel_miR_765;novel_miR_1499;novel_miR_1515;novel_miR_1842;novel_miR_2216;novel_miR_2272;novel_miR_32;novel_miR_2280;novel_miR_1811;novel_miR_296
CSKR_109540	MSTRG.23235.1	65	23	12	novel_miR_2351;novel_miR_765;novel_miR_785;novel_miR_1019;novel_miR_1688;novel_miR_1842;novel_miR_2280;novel_miR_553;novel_miR_1476;novel_miR_769;novel_miR_1425;novel_miR_729;novel_miR_996;novel_miR_814;novel_miR_756;novel_miR_83;novel_miR_292;novel_miR_626;novel_miR_1088;novel_miR_469;novel_miR_718;novel_miR_1375;novel_miR_1495;novel_miR_2287;novel_miR_34;novel_miR_2216;novel_miR_205;novel_miR_2…	novel_miR_1515;novel_miR_512;novel_miR_797;novel_miR_586;novel_miR_1517;novel_miR_2041;novel_miR_478;novel_miR_1808;novel_miR_296;novel_miR_1284;novel_miR_2272	novel_miR_695;novel_miR_2362;novel_miR_1946;novel_miR_31;novel_miR_731;novel_miR_703;novel_miR_998;novel_miR_2225;novel_miR_1641;novel_miR_32;novel_miR_775;novel_miR_2357
Clonorchis_sinensis_newGene_1064	MSTRG.23235.1	26	23	11	novel_miR_769;novel_miR_1523;novel_miR_1425;novel_miR_349;novel_miR_1219;novel_miR_785;novel_miR_718;novel_miR_2287;novel_miR_83;novel_miR_606;novel_miR_34;novel_miR_1412;novel_miR_1107;novel_miR_1918;novel_miR_822	novel_miR_2041;novel_miR_1946;novel_miR_695;novel_miR_512;novel_miR_2357;novel_miR_775;novel_miR_32;novel_miR_1284;novel_miR_2225;novel_miR_1641;novel_miR_998;novel_miR_1808	novel_miR_478;novel_miR_31;novel_miR_797;novel_miR_1517;novel_miR_586;novel_miR_2362;novel_miR_1515;novel_miR_2272;novel_miR_703;novel_miR_296;novel_miR_731
Clonorchis_sinensis_newGene_1644	MSTRG.23235.1	47	23	21	novel_miR_76;novel_miR_2280;novel_miR_1493;novel_miR_1523;novel_miR_724;novel_miR_1842;novel_miR_765;novel_miR_749;novel_miR_1495;novel_miR_860;novel_miR_235;novel_miR_57;novel_miR_996;novel_miR_1816;novel_miR_980;novel_miR_1499;novel_miR_704;novel_miR_2216;novel_miR_205;novel_miR_289;novel_miR_1208;novel_miR_1142;novel_miR_330;novel_miR_1811;novel_miR_2011;novel_miR_665	novel_miR_1808;novel_miR_512	novel_miR_731;novel_miR_296;novel_miR_703;novel_miR_998;novel_miR_1284;novel_miR_1641;novel_miR_2225;novel_miR_775;novel_miR_32;novel_miR_2357;novel_miR_2272;novel_miR_1515;novel_miR_695;novel_miR_1517;novel_miR_586;novel_miR_797;novel_miR_2362;novel_miR_31;novel_miR_1946;novel_miR_478;novel_miR_2041
CSKR_109340	MSTRG.23235.1	28	23	15	novel_miR_1499;novel_miR_650;novel_miR_2216;novel_miR_205;novel_miR_351;novel_miR_1811;novel_miR_330;novel_miR_1142;novel_miR_2280;novel_miR_765;novel_miR_1842;novel_miR_1495;novel_miR_996	novel_miR_703;novel_miR_1284;novel_miR_731;novel_miR_1808;novel_miR_2041;novel_miR_2362;novel_miR_31;novel_miR_512	novel_miR_2357;novel_miR_2272;novel_miR_32;novel_miR_775;novel_miR_998;novel_miR_2225;novel_miR_1641;novel_miR_296;novel_miR_478;novel_miR_797;novel_miR_1517;novel_miR_586;novel_miR_1946;novel_miR_695;novel_miR_1515
Clonorchis_sinensis_newGene_14399	MSTRG.57728.27	42	37	16	novel_miR_998;novel_miR_2313;novel_miR_2357;novel_miR_478;novel_miR_2041;novel_miR_1142;novel_miR_330;novel_miR_2225;novel_miR_1954;novel_miR_1641;novel_miR_695;novel_miR_2272;novel_miR_205;novel_miR_1284;novel_miR_1448;novel_miR_1515;novel_miR_775;novel_miR_1114;novel_miR_797;novel_miR_586;novel_miR_1517;novel_miR_1523;novel_miR_296;novel_miR_1946;novel_miR_252;novel_miR_1160	novel_miR_994;novel_miR_2159;novel_miR_1116;novel_miR_869;novel_miR_1881;novel_miR_394;novel_miR_366;novel_miR_1955;novel_miR_1716;novel_miR_184;novel_miR_2279;novel_miR_1055;novel_miR_742;novel_miR_2278;novel_miR_1427;novel_miR_2375;novel_miR_194;novel_miR_598;novel_miR_2102;novel_miR_480;novel_miR_441	novel_miR_2280;novel_miR_32;novel_miR_2216;novel_miR_731;novel_miR_703;novel_miR_1811;novel_miR_31;novel_miR_765;novel_miR_2362;novel_miR_1495;novel_miR_996;novel_miR_1476;novel_miR_1842;novel_miR_814;novel_miR_1499;novel_miR_2232
Clonorchis_sinensis_newGene_9883	MSTRG.57728.27	38	37	20	novel_miR_1215;novel_miR_816;novel_miR_1440;novel_miR_1375;novel_miR_1477;novel_miR_1423;novel_miR_1109;novel_miR_2167;novel_miR_400;novel_miR_1693;novel_miR_1662;novel_miR_1975;novel_miR_1605;novel_miR_1947;novel_miR_650;novel_miR_1543;novel_miR_1942;novel_miR_401	novel_miR_2280;novel_miR_32;novel_miR_2159;novel_miR_2216;novel_miR_731;novel_miR_703;novel_miR_1811;novel_miR_31;novel_miR_765;novel_miR_2362;novel_miR_1495;novel_miR_996;novel_miR_1476;novel_miR_1842;novel_miR_814;novel_miR_1499;novel_miR_2232	novel_miR_994;novel_miR_1116;novel_miR_869;novel_miR_1881;novel_miR_394;novel_miR_366;novel_miR_1716;novel_miR_1955;novel_miR_184;novel_miR_2279;novel_miR_1055;novel_miR_742;novel_miR_2278;novel_miR_1427;novel_miR_2375;novel_miR_194;novel_miR_598;novel_miR_2102;novel_miR_480;novel_miR_441
Clonorchis_sinensis_newGene_6684	MSTRG.57728.27	32	37	21	novel_miR_611;novel_miR_383;novel_miR_94;novel_miR_1375;novel_miR_2093;novel_miR_1780;novel_miR_1543;novel_miR_375;novel_miR_1448;novel_miR_61;novel_miR_1369	novel_miR_2216;novel_miR_2280;novel_miR_32;novel_miR_1811;novel_miR_703;novel_miR_731;novel_miR_31;novel_miR_765;novel_miR_996;novel_miR_1495;novel_miR_2362;novel_miR_1499;novel_miR_2232;novel_miR_1842;novel_miR_1476;novel_miR_814	novel_miR_2159;novel_miR_1116;novel_miR_994;novel_miR_184;novel_miR_366;novel_miR_1716;novel_miR_1955;novel_miR_869;novel_miR_1881;novel_miR_394;novel_miR_1427;novel_miR_2375;novel_miR_2279;novel_miR_1055;novel_miR_2278;novel_miR_742;novel_miR_441;novel_miR_194;novel_miR_480;novel_miR_2102;novel_miR_598
Clonorchis_sinensis_newGene_28400	MSTRG.57728.27	38	37	20	novel_miR_1215;novel_miR_245;novel_miR_1375;novel_miR_1477;novel_miR_469;novel_miR_2167;novel_miR_1109;novel_miR_468;novel_miR_871;novel_miR_400;novel_miR_2142;novel_miR_582;novel_miR_1662;novel_miR_959;novel_miR_1437;novel_miR_401;novel_miR_650;novel_miR_1942	novel_miR_2232;novel_miR_1499;novel_miR_814;novel_miR_1842;novel_miR_1476;novel_miR_996;novel_miR_1495;novel_miR_2362;novel_miR_765;novel_miR_31;novel_miR_1811;novel_miR_703;novel_miR_731;novel_miR_2216;novel_miR_2159;novel_miR_32;novel_miR_2280	novel_miR_441;novel_miR_480;novel_miR_2102;novel_miR_598;novel_miR_194;novel_miR_2375;novel_miR_1427;novel_miR_2278;novel_miR_742;novel_miR_1055;novel_miR_2279;novel_miR_184;novel_miR_1716;novel_miR_1955;novel_miR_366;novel_miR_394;novel_miR_1881;novel_miR_869;novel_miR_1116;novel_miR_994
Clonorchis_sinensis_newGene_17924	MSTRG.970.23	21	25	20	novel_miR_1375	novel_miR_383;novel_miR_2159;novel_miR_1369;novel_miR_375;novel_miR_2093	novel_miR_184;novel_miR_366;novel_miR_1955;novel_miR_1716;novel_miR_869;novel_miR_1881;novel_miR_394;novel_miR_1116;novel_miR_994;novel_miR_441;novel_miR_194;novel_miR_480;novel_miR_2102;novel_miR_598;novel_miR_1427;novel_miR_2375;novel_miR_2279;novel_miR_1055;novel_miR_2278;novel_miR_742
CSKR_100214	MSTRG.57736.4	22	13	13	novel_miR_1224;novel_miR_856;novel_miR_1018;novel_miR_780;novel_miR_1440;novel_miR_802;novel_miR_449;novel_miR_1693;novel_miR_1947	--	novel_miR_1942;novel_miR_1215;novel_miR_871;novel_miR_650;novel_miR_1662;novel_miR_1477;novel_miR_400;novel_miR_1812;novel_miR_2167;novel_miR_1109;novel_miR_1437;novel_miR_401;novel_miR_245
Clonorchis_sinensis_newGene_17834	MSTRG.34384.1	21	52	13	novel_miR_1571;novel_miR_1665;novel_miR_1981;novel_miR_2006;novel_miR_165;novel_miR_802;novel_miR_1488;novel_miR_1025	novel_miR_1215;novel_miR_994;novel_miR_2159;novel_miR_1252;novel_miR_1116;novel_miR_2003;novel_miR_1918;novel_miR_869;novel_miR_2241;novel_miR_83;novel_miR_1881;novel_miR_394;novel_miR_404;novel_miR_1107;novel_miR_184;novel_miR_366;novel_miR_1716;novel_miR_1955;novel_miR_785;novel_miR_2279;novel_miR_1055;novel_miR_2278;novel_miR_742;novel_miR_2019;novel_miR_1412;novel_miR_1427;novel_miR_275;novel…	novel_miR_1224;novel_miR_1423;novel_miR_810;novel_miR_171;novel_miR_1965;novel_miR_636;novel_miR_1916;novel_miR_1836;novel_miR_44;novel_miR_1605;novel_miR_1018;novel_miR_780;novel_miR_186
Clonorchis_sinensis_newGene_17924	MSTRG.34384.1	21	52	20	novel_miR_1375	novel_miR_1215;novel_miR_1224;novel_miR_1423;novel_miR_1918;novel_miR_171;novel_miR_2003;novel_miR_2159;novel_miR_1252;novel_miR_810;novel_miR_404;novel_miR_636;novel_miR_83;novel_miR_2241;novel_miR_1965;novel_miR_1836;novel_miR_1107;novel_miR_1916;novel_miR_2019;novel_miR_785;novel_miR_44;novel_miR_1662;novel_miR_1947;novel_miR_1605;novel_miR_275;novel_miR_1412;novel_miR_2287;novel_miR_1286;nove…	novel_miR_994;novel_miR_1116;novel_miR_1881;novel_miR_394;novel_miR_869;novel_miR_366;novel_miR_1716;novel_miR_1955;novel_miR_184;novel_miR_742;novel_miR_2278;novel_miR_2279;novel_miR_1055;novel_miR_2375;novel_miR_1427;novel_miR_598;novel_miR_2102;novel_miR_480;novel_miR_194;novel_miR_441
Clonorchis_sinensis_newGene_13063	MSTRG.34384.1	41	52	19	novel_miR_2147;novel_miR_964;novel_miR_2154;novel_miR_1437;novel_miR_2043;novel_miR_396;novel_miR_214;novel_miR_1388;novel_miR_65;novel_miR_871;novel_miR_76;novel_miR_1812;novel_miR_336;novel_miR_421;novel_miR_295;novel_miR_2328;novel_miR_2023;novel_miR_1816;novel_miR_245;novel_miR_235;novel_miR_772;novel_miR_57	novel_miR_275;novel_miR_1947;novel_miR_1605;novel_miR_1662;novel_miR_1412;novel_miR_2019;novel_miR_44;novel_miR_785;novel_miR_822;novel_miR_34;novel_miR_186;novel_miR_1018;novel_miR_780;novel_miR_2287;novel_miR_1286;novel_miR_2003;novel_miR_171;novel_miR_1918;novel_miR_810;novel_miR_1252;novel_miR_2159;novel_miR_1215;novel_miR_1423;novel_miR_1224;novel_miR_1836;novel_miR_1107;novel_miR_1916;novel…	novel_miR_2375;novel_miR_1427;novel_miR_2278;novel_miR_742;novel_miR_1055;novel_miR_2279;novel_miR_441;novel_miR_2102;novel_miR_480;novel_miR_598;novel_miR_194;novel_miR_1116;novel_miR_994;novel_miR_184;novel_miR_1716;novel_miR_1955;novel_miR_366;novel_miR_1881;novel_miR_869
Clonorchis_sinensis_newGene_10705	MSTRG.34384.1	46	52	22	novel_miR_1438;novel_miR_2212;novel_miR_1198;novel_miR_825;novel_miR_352;novel_miR_21;novel_miR_950;novel_miR_1972;novel_miR_942;novel_miR_1935;novel_miR_558;novel_miR_1360;novel_miR_756;novel_miR_292;novel_miR_626;novel_miR_248;novel_miR_2093;novel_miR_228;novel_miR_816;novel_miR_958;novel_miR_1749;novel_miR_1019;novel_miR_170;novel_miR_383	novel_miR_780;novel_miR_1018;novel_miR_1286;novel_miR_2287;novel_miR_34;novel_miR_186;novel_miR_822;novel_miR_785;novel_miR_2019;novel_miR_1412;novel_miR_275;novel_miR_1605;novel_miR_1947;novel_miR_1662;novel_miR_1965;novel_miR_2241;novel_miR_83;novel_miR_404;novel_miR_1916;novel_miR_1107;novel_miR_1836;novel_miR_1423;novel_miR_1224;novel_miR_1215;novel_miR_810;novel_miR_1252;novel_miR_2159;novel…	novel_miR_194;novel_miR_480;novel_miR_2102;novel_miR_598;novel_miR_441;novel_miR_1055;novel_miR_44;novel_miR_2279;novel_miR_2278;novel_miR_742;novel_miR_1427;novel_miR_2375;novel_miR_869;novel_miR_636;novel_miR_394;novel_miR_1881;novel_miR_184;novel_miR_1955;novel_miR_1716;novel_miR_366;novel_miR_994;novel_miR_1116
Clonorchis_sinensis_newGene_10227	MSTRG.34384.1	41	52	14	novel_miR_245;novel_miR_754;novel_miR_1440;novel_miR_737;novel_miR_544;novel_miR_1488;novel_miR_265;novel_miR_1477;novel_miR_1812;novel_miR_1332;novel_miR_1109;novel_miR_2167;novel_miR_856;novel_miR_400;novel_miR_871;novel_miR_1025;novel_miR_1382;novel_miR_449;novel_miR_1671;novel_miR_1693;novel_miR_1665;novel_miR_1981;novel_miR_1040;novel_miR_2300;novel_miR_1942;novel_miR_1437;novel_miR_401	novel_miR_1252;novel_miR_2159;novel_miR_2003;novel_miR_1116;novel_miR_1918;novel_miR_994;novel_miR_1107;novel_miR_1916;novel_miR_184;novel_miR_1955;novel_miR_1716;novel_miR_366;novel_miR_869;novel_miR_83;novel_miR_2241;novel_miR_636;novel_miR_404;novel_miR_394;novel_miR_1881;novel_miR_1412;novel_miR_1427;novel_miR_2375;novel_miR_275;novel_miR_1055;novel_miR_2279;novel_miR_785;novel_miR_2278;novel…	novel_miR_810;novel_miR_171;novel_miR_1423;novel_miR_1224;novel_miR_1215;novel_miR_1836;novel_miR_1965;novel_miR_1605;novel_miR_1947;novel_miR_1662;novel_miR_44;novel_miR_186;novel_miR_780;novel_miR_1018
Clonorchis_sinensis_newGene_9883	MSTRG.34384.1	38	52	25	novel_miR_1693;novel_miR_1975;novel_miR_401;novel_miR_1543;novel_miR_650;novel_miR_1942;novel_miR_1375;novel_miR_1477;novel_miR_1440;novel_miR_816;novel_miR_2167;novel_miR_1109;novel_miR_400	novel_miR_2287;novel_miR_1286;novel_miR_780;novel_miR_1018;novel_miR_822;novel_miR_186;novel_miR_34;novel_miR_2019;novel_miR_785;novel_miR_44;novel_miR_275;novel_miR_1412;novel_miR_404;novel_miR_636;novel_miR_83;novel_miR_2241;novel_miR_1965;novel_miR_1836;novel_miR_1107;novel_miR_1916;novel_miR_1224;novel_miR_1918;novel_miR_171;novel_miR_2003;novel_miR_2159;novel_miR_1252;novel_miR_810	novel_miR_598;novel_miR_480;novel_miR_2102;novel_miR_194;novel_miR_441;novel_miR_742;novel_miR_2278;novel_miR_2279;novel_miR_1055;novel_miR_1662;novel_miR_1605;novel_miR_1947;novel_miR_2375;novel_miR_1427;novel_miR_1881;novel_miR_394;novel_miR_869;novel_miR_366;novel_miR_1955;novel_miR_1716;novel_miR_184;novel_miR_994;novel_miR_1215;novel_miR_1423;novel_miR_1116
Clonorchis_sinensis_newGene_11328	MSTRG.23573.1	19	27	11	novel_miR_1332;novel_miR_624;novel_miR_636;novel_miR_1465;novel_miR_544;novel_miR_807;novel_miR_171;novel_miR_2006	novel_miR_2041;novel_miR_274;novel_miR_814;novel_miR_1476;novel_miR_2232;novel_miR_950;novel_miR_958;novel_miR_816;novel_miR_1019;novel_miR_1671;novel_miR_810;novel_miR_1159;novel_miR_1975;novel_miR_1571;novel_miR_1284;novel_miR_2244	novel_miR_209;novel_miR_1540;novel_miR_1025;novel_miR_1507;novel_miR_1460;novel_miR_2186;novel_miR_1119;novel_miR_610;novel_miR_1965;novel_miR_1287;novel_miR_1784
Clonorchis_sinensis_newGene_35895	MSTRG.23573.1	22	27	12	novel_miR_171;novel_miR_1836;novel_miR_1040;novel_miR_2006;novel_miR_186;novel_miR_636;novel_miR_1488;novel_miR_544;novel_miR_44;novel_miR_1332	novel_miR_958;novel_miR_816;novel_miR_1019;novel_miR_1671;novel_miR_1287;novel_miR_1571;novel_miR_1975;novel_miR_1284;novel_miR_2244;novel_miR_2041;novel_miR_274;novel_miR_814;novel_miR_1476;novel_miR_2232;novel_miR_950	novel_miR_1460;novel_miR_2186;novel_miR_610;novel_miR_810;novel_miR_1119;novel_miR_1159;novel_miR_1965;novel_miR_1784;novel_miR_209;novel_miR_1540;novel_miR_1507;novel_miR_1025
Clonorchis_sinensis_newGene_26113	MSTRG.42353.1	35	38	20	novel_miR_1268;novel_miR_1198;novel_miR_2020;novel_miR_1848;novel_miR_2217;novel_miR_2053;novel_miR_1635;novel_miR_1972;novel_miR_1485;novel_miR_2093;novel_miR_1808;novel_miR_729;novel_miR_383;novel_miR_372;novel_miR_2351	novel_miR_873;novel_miR_1836;novel_miR_1040;novel_miR_1668;novel_miR_802;novel_miR_1942;novel_miR_1440;novel_miR_401;novel_miR_186;novel_miR_830;novel_miR_48;novel_miR_1947;novel_miR_400;novel_miR_1109;novel_miR_2167;novel_miR_1477;novel_miR_1343;novel_miR_1375	novel_miR_366;novel_miR_1716;novel_miR_1955;novel_miR_184;novel_miR_869;novel_miR_1881;novel_miR_394;novel_miR_1116;novel_miR_994;novel_miR_441;novel_miR_194;novel_miR_598;novel_miR_2102;novel_miR_480;novel_miR_1427;novel_miR_2375;novel_miR_2279;novel_miR_1055;novel_miR_742;novel_miR_2278
Clonorchis_sinensis_newGene_9690	MSTRG.42353.1	48	38	21	novel_miR_26;novel_miR_1975;novel_miR_825;novel_miR_1198;novel_miR_1438;novel_miR_2212;novel_miR_1862;novel_miR_1543;novel_miR_1360;novel_miR_526;novel_miR_1935;novel_miR_61;novel_miR_1972;novel_miR_950;novel_miR_21;novel_miR_274;novel_miR_2093;novel_miR_248;novel_miR_626;novel_miR_1780;novel_miR_292;novel_miR_756;novel_miR_383;novel_miR_611;novel_miR_1019;novel_miR_1749;novel_miR_94	novel_miR_830;novel_miR_48;novel_miR_401;novel_miR_186;novel_miR_1947;novel_miR_1343;novel_miR_1477;novel_miR_400;novel_miR_2167;novel_miR_1109;novel_miR_1040;novel_miR_1836;novel_miR_873;novel_miR_1668;novel_miR_802;novel_miR_1942;novel_miR_1440	novel_miR_441;novel_miR_598;novel_miR_2102;novel_miR_480;novel_miR_194;novel_miR_2375;novel_miR_1427;novel_miR_1375;novel_miR_742;novel_miR_2278;novel_miR_1055;novel_miR_2279;novel_miR_1955;novel_miR_1716;novel_miR_366;novel_miR_184;novel_miR_394;novel_miR_1881;novel_miR_869;novel_miR_1116;novel_miR_994
Clonorchis_sinensis_newGene_5817	MSTRG.42353.1	33	38	11	novel_miR_1437;novel_miR_650;novel_miR_1916;novel_miR_1665;novel_miR_1981;novel_miR_191;novel_miR_1662;novel_miR_1671;novel_miR_2004;novel_miR_1287;novel_miR_1025;novel_miR_871;novel_miR_1885;novel_miR_1266;novel_miR_1224;novel_miR_1488;novel_miR_1018;novel_miR_780;novel_miR_1215;novel_miR_245;novel_miR_636;novel_miR_1159	novel_miR_2102;novel_miR_480;novel_miR_598;novel_miR_194;novel_miR_441;novel_miR_48;novel_miR_830;novel_miR_2278;novel_miR_742;novel_miR_1343;novel_miR_1375;novel_miR_2279;novel_miR_1055;novel_miR_2375;novel_miR_1427;novel_miR_1881;novel_miR_394;novel_miR_869;novel_miR_1668;novel_miR_184;novel_miR_366;novel_miR_1716;novel_miR_1955;novel_miR_873;novel_miR_994;novel_miR_1440;novel_miR_1116	novel_miR_186;novel_miR_401;novel_miR_1477;novel_miR_2167;novel_miR_1109;novel_miR_400;novel_miR_1947;novel_miR_1836;novel_miR_1040;novel_miR_802;novel_miR_1942
Clonorchis_sinensis_newGene_13063	MSTRG.42353.1	41	38	19	novel_miR_214;novel_miR_2043;novel_miR_396;novel_miR_2154;novel_miR_1437;novel_miR_964;novel_miR_2147;novel_miR_65;novel_miR_1388;novel_miR_336;novel_miR_1812;novel_miR_76;novel_miR_871;novel_miR_57;novel_miR_235;novel_miR_772;novel_miR_245;novel_miR_2328;novel_miR_1816;novel_miR_2023;novel_miR_295;novel_miR_421	novel_miR_1440;novel_miR_1942;novel_miR_802;novel_miR_394;novel_miR_1668;novel_miR_1836;novel_miR_1040;novel_miR_873;novel_miR_1343;novel_miR_1375;novel_miR_1477;novel_miR_400;novel_miR_2167;novel_miR_1109;novel_miR_1947;novel_miR_830;novel_miR_48;novel_miR_401;novel_miR_186	novel_miR_994;novel_miR_1116;novel_miR_1881;novel_miR_869;novel_miR_1716;novel_miR_1955;novel_miR_366;novel_miR_184;novel_miR_742;novel_miR_2278;novel_miR_1055;novel_miR_2279;novel_miR_2375;novel_miR_1427;novel_miR_598;novel_miR_480;novel_miR_2102;novel_miR_194;novel_miR_441
Clonorchis_sinensis_newGene_10705	MSTRG.42353.1	46	38	20	novel_miR_170;novel_miR_383;novel_miR_1749;novel_miR_44;novel_miR_1019;novel_miR_2093;novel_miR_228;novel_miR_958;novel_miR_816;novel_miR_756;novel_miR_292;novel_miR_248;novel_miR_626;novel_miR_636;novel_miR_942;novel_miR_1935;novel_miR_558;novel_miR_1360;novel_miR_21;novel_miR_1972;novel_miR_950;novel_miR_1198;novel_miR_825;novel_miR_352;novel_miR_1438;novel_miR_2212	novel_miR_1947;novel_miR_1477;novel_miR_1375;novel_miR_1343;novel_miR_400;novel_miR_2167;novel_miR_1109;novel_miR_830;novel_miR_48;novel_miR_401;novel_miR_186;novel_miR_1942;novel_miR_802;novel_miR_1440;novel_miR_1040;novel_miR_1836;novel_miR_873;novel_miR_1668	novel_miR_2375;novel_miR_1427;novel_miR_742;novel_miR_2278;novel_miR_2279;novel_miR_1055;novel_miR_441;novel_miR_598;novel_miR_2102;novel_miR_480;novel_miR_194;novel_miR_1116;novel_miR_994;novel_miR_366;novel_miR_1955;novel_miR_1716;novel_miR_184;novel_miR_1881;novel_miR_394;novel_miR_869
Clonorchis_sinensis_newGene_10227	MSTRG.42353.1	41	38	11	novel_miR_1437;novel_miR_2300;novel_miR_810;novel_miR_1981;novel_miR_1665;novel_miR_1605;novel_miR_1693;novel_miR_1662;novel_miR_449;novel_miR_1671;novel_miR_171;novel_miR_1965;novel_miR_871;novel_miR_1025;novel_miR_1382;novel_miR_856;novel_miR_1332;novel_miR_1423;novel_miR_44;novel_miR_1224;novel_miR_1812;novel_miR_544;novel_miR_737;novel_miR_1488;novel_miR_265;novel_miR_754;novel_miR_780;novel_…	novel_miR_598;novel_miR_480;novel_miR_2102;novel_miR_194;novel_miR_830;novel_miR_441;novel_miR_48;novel_miR_742;novel_miR_1343;novel_miR_1375;novel_miR_2278;novel_miR_2279;novel_miR_1055;novel_miR_2375;novel_miR_1427;novel_miR_1881;novel_miR_394;novel_miR_1668;novel_miR_869;novel_miR_366;novel_miR_1716;novel_miR_1955;novel_miR_184;novel_miR_873;novel_miR_994;novel_miR_1116;novel_miR_802	novel_miR_401;novel_miR_186;novel_miR_1477;novel_miR_400;novel_miR_1109;novel_miR_2167;novel_miR_1947;novel_miR_1836;novel_miR_1040;novel_miR_1440;novel_miR_1942
Clonorchis_sinensis_newGene_19958	MSTRG.42353.1	29	38	21	novel_miR_94;novel_miR_1019;novel_miR_611;novel_miR_383;novel_miR_1088;novel_miR_2093;novel_miR_1448;novel_miR_61	novel_miR_1947;novel_miR_1343;novel_miR_1477;novel_miR_2167;novel_miR_1109;novel_miR_400;novel_miR_48;novel_miR_830;novel_miR_186;novel_miR_401;novel_miR_1942;novel_miR_802;novel_miR_1440;novel_miR_1836;novel_miR_1040;novel_miR_873;novel_miR_1668	novel_miR_2375;novel_miR_1427;novel_miR_2278;novel_miR_1375;novel_miR_742;novel_miR_1055;novel_miR_2279;novel_miR_441;novel_miR_2102;novel_miR_480;novel_miR_598;novel_miR_194;novel_miR_1116;novel_miR_994;novel_miR_184;novel_miR_1716;novel_miR_1955;novel_miR_366;novel_miR_394;novel_miR_1881;novel_miR_869
Clonorchis_sinensis_newGene_24683	MSTRG.42353.1	59	38	21	novel_miR_21;novel_miR_950;novel_miR_1972;novel_miR_2244;novel_miR_1598;novel_miR_1448;novel_miR_942;novel_miR_1935;novel_miR_1635;novel_miR_558;novel_miR_1360;novel_miR_1543;novel_miR_2159;novel_miR_2053;novel_miR_2217;novel_miR_1438;novel_miR_2212;novel_miR_1198;novel_miR_825;novel_miR_2347;novel_miR_1848;novel_miR_1264;novel_miR_1268;novel_miR_352;novel_miR_2351;novel_miR_1749;novel_miR_1019;n…	novel_miR_1947;novel_miR_400;novel_miR_2167;novel_miR_1109;novel_miR_1343;novel_miR_1477;novel_miR_401;novel_miR_186;novel_miR_830;novel_miR_48;novel_miR_802;novel_miR_1942;novel_miR_1440;novel_miR_873;novel_miR_1836;novel_miR_1040;novel_miR_1668	novel_miR_1427;novel_miR_2375;novel_miR_2279;novel_miR_1055;novel_miR_742;novel_miR_1375;novel_miR_2278;novel_miR_441;novel_miR_194;novel_miR_598;novel_miR_2102;novel_miR_480;novel_miR_1116;novel_miR_994;novel_miR_366;novel_miR_1716;novel_miR_1955;novel_miR_184;novel_miR_869;novel_miR_1881;novel_miR_394
Clonorchis_sinensis_newGene_9883	MSTRG.42353.1	38	38	29	novel_miR_816;novel_miR_1215;novel_miR_1423;novel_miR_1605;novel_miR_1693;novel_miR_1662;novel_miR_1975;novel_miR_650;novel_miR_1543	novel_miR_186;novel_miR_48;novel_miR_830;novel_miR_1343;novel_miR_873;novel_miR_1836;novel_miR_1040;novel_miR_1668;novel_miR_802	novel_miR_401;novel_miR_441;novel_miR_194;novel_miR_2102;novel_miR_480;novel_miR_598;novel_miR_1427;novel_miR_2375;novel_miR_1947;novel_miR_2279;novel_miR_1055;novel_miR_1109;novel_miR_2167;novel_miR_400;novel_miR_2278;novel_miR_742;novel_miR_1375;novel_miR_1477;novel_miR_184;novel_miR_366;novel_miR_1716;novel_miR_1955;novel_miR_869;novel_miR_1881;novel_miR_394;novel_miR_1942;novel_miR_1116;novel…
Clonorchis_sinensis_newGene_6684	MSTRG.42353.1	32	38	21	novel_miR_94;novel_miR_611;novel_miR_383;novel_miR_1780;novel_miR_2093;novel_miR_1448;novel_miR_61;novel_miR_2159;novel_miR_375;novel_miR_1543;novel_miR_1369	novel_miR_2167;novel_miR_1109;novel_miR_400;novel_miR_1477;novel_miR_1343;novel_miR_1947;novel_miR_186;novel_miR_401;novel_miR_48;novel_miR_830;novel_miR_1440;novel_miR_802;novel_miR_1942;novel_miR_1668;novel_miR_873;novel_miR_1040;novel_miR_1836	novel_miR_2279;novel_miR_1055;novel_miR_2278;novel_miR_742;novel_miR_1375;novel_miR_1427;novel_miR_2375;novel_miR_194;novel_miR_480;novel_miR_2102;novel_miR_598;novel_miR_441;novel_miR_994;novel_miR_1116;novel_miR_869;novel_miR_1881;novel_miR_394;novel_miR_184;novel_miR_366;novel_miR_1955;novel_miR_1716
Clonorchis_sinensis_newGene_18840	MSTRG.42353.1	64	38	21	novel_miR_2093;novel_miR_228;novel_miR_1485;novel_miR_756;novel_miR_1780;novel_miR_292;novel_miR_248;novel_miR_626;novel_miR_383;novel_miR_611;novel_miR_729;novel_miR_1749;novel_miR_94;novel_miR_1019;novel_miR_372;novel_miR_1198;novel_miR_1369;novel_miR_1848;novel_miR_825;novel_miR_1268;novel_miR_352;novel_miR_1975;novel_miR_26;novel_miR_2053;novel_miR_1862;novel_miR_2217;novel_miR_1438;novel_miR…	novel_miR_1440;novel_miR_1942;novel_miR_802;novel_miR_1668;novel_miR_1836;novel_miR_1040;novel_miR_873;novel_miR_1477;novel_miR_1343;novel_miR_400;novel_miR_2167;novel_miR_1109;novel_miR_1947;novel_miR_830;novel_miR_48;novel_miR_401;novel_miR_186	novel_miR_994;novel_miR_1116;novel_miR_394;novel_miR_1881;novel_miR_869;novel_miR_1716;novel_miR_1955;novel_miR_366;novel_miR_184;novel_miR_1375;novel_miR_742;novel_miR_2278;novel_miR_1055;novel_miR_2279;novel_miR_2375;novel_miR_1427;novel_miR_598;novel_miR_480;novel_miR_2102;novel_miR_194;novel_miR_441
Clonorchis_sinensis_newGene_28400	MSTRG.42353.1	38	38	27	novel_miR_2142;novel_miR_582;novel_miR_1662;novel_miR_1437;novel_miR_650;novel_miR_959;novel_miR_469;novel_miR_245;novel_miR_1215;novel_miR_871;novel_miR_468	novel_miR_1668;novel_miR_1836;novel_miR_1040;novel_miR_873;novel_miR_1440;novel_miR_802;novel_miR_830;novel_miR_48;novel_miR_186;novel_miR_1343;novel_miR_1947	novel_miR_1881;novel_miR_394;novel_miR_869;novel_miR_366;novel_miR_1716;novel_miR_1955;novel_miR_184;novel_miR_994;novel_miR_1116;novel_miR_1942;novel_miR_598;novel_miR_2102;novel_miR_480;novel_miR_194;novel_miR_441;novel_miR_401;novel_miR_742;novel_miR_1477;novel_miR_1375;novel_miR_2278;novel_miR_400;novel_miR_2279;novel_miR_1055;novel_miR_2167;novel_miR_1109;novel_miR_2375;novel_miR_1427
CSKR_202063	MSTRG.19374.4	46	47	24	novel_miR_2351;novel_miR_44;novel_miR_1507;novel_miR_1025;novel_miR_1965;novel_miR_312;novel_miR_209;novel_miR_1159;novel_miR_636;novel_miR_1375;novel_miR_816;novel_miR_186;novel_miR_1635;novel_miR_1543;novel_miR_1671;novel_miR_2217;novel_miR_171;novel_miR_1442;novel_miR_1836;novel_miR_1268;novel_miR_352;novel_miR_1975	novel_miR_2381;novel_miR_383;novel_miR_756;novel_miR_292;novel_miR_1795;novel_miR_1360;novel_miR_825;novel_miR_451;novel_miR_1935;novel_miR_2093;novel_miR_1286;novel_miR_452;novel_miR_21;novel_miR_2080;novel_miR_1062;novel_miR_1862;novel_miR_1438;novel_miR_626;novel_miR_2198;novel_miR_274;novel_miR_526;novel_miR_1989;novel_miR_2212	novel_miR_869;novel_miR_394;novel_miR_1881;novel_miR_184;novel_miR_1955;novel_miR_1716;novel_miR_366;novel_miR_26;novel_miR_994;novel_miR_1119;novel_miR_2186;novel_miR_1116;novel_miR_194;novel_miR_480;novel_miR_1540;novel_miR_2102;novel_miR_598;novel_miR_441;novel_miR_1055;novel_miR_2279;novel_miR_2278;novel_miR_742;novel_miR_1427;novel_miR_2375
Clonorchis_sinensis_newGene_26113	MSTRG.56698.11	35	42	28	novel_miR_2351;novel_miR_372;novel_miR_1808;novel_miR_1485;novel_miR_2053;novel_miR_1848;novel_miR_2020	novel_miR_228;novel_miR_1375;novel_miR_274;novel_miR_2080;novel_miR_958;novel_miR_816;novel_miR_2039;novel_miR_2347;novel_miR_2364;novel_miR_1088;novel_miR_1598;novel_miR_558;novel_miR_942;novel_miR_706	novel_miR_2279;novel_miR_1055;novel_miR_729;novel_miR_2278;novel_miR_742;novel_miR_1427;novel_miR_2375;novel_miR_194;novel_miR_2102;novel_miR_480;novel_miR_598;novel_miR_2093;novel_miR_1635;novel_miR_441;novel_miR_2217;novel_miR_1198;novel_miR_994;novel_miR_1972;novel_miR_1116;novel_miR_1268;novel_miR_869;novel_miR_383;novel_miR_1881;novel_miR_394;novel_miR_184;novel_miR_366;novel_miR_1716;novel_…
Clonorchis_sinensis_newGene_36368	MSTRG.56698.11	42	42	26	novel_miR_1935;novel_miR_1360;novel_miR_21;novel_miR_61;novel_miR_950;novel_miR_2244;novel_miR_352;novel_miR_2212;novel_miR_1438;novel_miR_611;novel_miR_94;novel_miR_1019;novel_miR_2019;novel_miR_292;novel_miR_756;novel_miR_626	novel_miR_274;novel_miR_1375;novel_miR_228;novel_miR_2217;novel_miR_2080;novel_miR_2093;novel_miR_2347;novel_miR_2039;novel_miR_958;novel_miR_706;novel_miR_1598;novel_miR_558;novel_miR_942;novel_miR_2364;novel_miR_1088;novel_miR_383	novel_miR_2375;novel_miR_1427;novel_miR_2278;novel_miR_742;novel_miR_1055;novel_miR_2279;novel_miR_729;novel_miR_441;novel_miR_1198;novel_miR_1635;novel_miR_2102;novel_miR_480;novel_miR_598;novel_miR_194;novel_miR_1116;novel_miR_1268;novel_miR_1972;novel_miR_994;novel_miR_816;novel_miR_184;novel_miR_1955;novel_miR_1716;novel_miR_366;novel_miR_394;novel_miR_1881;novel_miR_869
Clonorchis_sinensis_newGene_25393	MSTRG.56698.11	38	42	24	novel_miR_814;novel_miR_248;novel_miR_1749;novel_miR_252;novel_miR_94;novel_miR_611;novel_miR_1476;novel_miR_2232;novel_miR_1862;novel_miR_61;novel_miR_1448;novel_miR_526;novel_miR_1954;novel_miR_1543	novel_miR_2217;novel_miR_1198;novel_miR_2080;novel_miR_1635;novel_miR_228;novel_miR_729;novel_miR_706;novel_miR_1598;novel_miR_942;novel_miR_558;novel_miR_2364;novel_miR_1088;novel_miR_1268;novel_miR_2347;novel_miR_1972;novel_miR_2039;novel_miR_816;novel_miR_958	novel_miR_441;novel_miR_480;novel_miR_2102;novel_miR_2093;novel_miR_598;novel_miR_194;novel_miR_2375;novel_miR_274;novel_miR_1427;novel_miR_2278;novel_miR_742;novel_miR_1375;novel_miR_2279;novel_miR_1055;novel_miR_184;novel_miR_366;novel_miR_1955;novel_miR_1716;novel_miR_1881;novel_miR_394;novel_miR_869;novel_miR_383;novel_miR_1116;novel_miR_994
Clonorchis_sinensis_newGene_10705	MSTRG.56698.11	46	42	29	novel_miR_950;novel_miR_21;novel_miR_1360;novel_miR_1935;novel_miR_2212;novel_miR_1438;novel_miR_352;novel_miR_825;novel_miR_1019;novel_miR_44;novel_miR_1749;novel_miR_170;novel_miR_636;novel_miR_626;novel_miR_248;novel_miR_292;novel_miR_756	novel_miR_1635;novel_miR_2080;novel_miR_2217;novel_miR_729;novel_miR_1375;novel_miR_274;novel_miR_1088;novel_miR_2364;novel_miR_1598;novel_miR_706;novel_miR_2039;novel_miR_2347;novel_miR_1268	novel_miR_194;novel_miR_598;novel_miR_2093;novel_miR_480;novel_miR_2102;novel_miR_1198;novel_miR_441;novel_miR_1055;novel_miR_2279;novel_miR_742;novel_miR_228;novel_miR_2278;novel_miR_1427;novel_miR_2375;novel_miR_383;novel_miR_869;novel_miR_394;novel_miR_1881;novel_miR_558;novel_miR_942;novel_miR_1955;novel_miR_1716;novel_miR_366;novel_miR_184;novel_miR_816;novel_miR_958;novel_miR_994;novel_miR_…
Clonorchis_sinensis_newGene_19958	MSTRG.56698.11	29	42	24	novel_miR_94;novel_miR_1019;novel_miR_611;novel_miR_1448;novel_miR_61	novel_miR_2347;novel_miR_1268;novel_miR_1972;novel_miR_2039;novel_miR_816;novel_miR_958;novel_miR_706;novel_miR_1598;novel_miR_558;novel_miR_942;novel_miR_2364;novel_miR_274;novel_miR_228;novel_miR_729;novel_miR_2217;novel_miR_1198;novel_miR_2080;novel_miR_1635	novel_miR_1116;novel_miR_994;novel_miR_184;novel_miR_1955;novel_miR_1716;novel_miR_366;novel_miR_394;novel_miR_1088;novel_miR_1881;novel_miR_869;novel_miR_383;novel_miR_2375;novel_miR_1427;novel_miR_2278;novel_miR_1375;novel_miR_742;novel_miR_1055;novel_miR_2279;novel_miR_441;novel_miR_480;novel_miR_2102;novel_miR_598;novel_miR_2093;novel_miR_194
Clonorchis_sinensis_newGene_4343	MSTRG.56698.11	80	42	35	novel_miR_248;novel_miR_626;novel_miR_1540;novel_miR_1159;novel_miR_756;novel_miR_1780;novel_miR_1465;novel_miR_292;novel_miR_1485;novel_miR_1688;novel_miR_1019;novel_miR_372;novel_miR_1749;novel_miR_94;novel_miR_2351;novel_miR_624;novel_miR_1287;novel_miR_611;novel_miR_1025;novel_miR_553;novel_miR_1965;novel_miR_2186;novel_miR_1571;novel_miR_1438;novel_miR_2212;novel_miR_2053;novel_miR_1671;nove…	novel_miR_2364;novel_miR_383;novel_miR_706;novel_miR_958;novel_miR_2039;novel_miR_2093;novel_miR_2080	novel_miR_394;novel_miR_1088;novel_miR_1881;novel_miR_869;novel_miR_184;novel_miR_1716;novel_miR_1955;novel_miR_366;novel_miR_1598;novel_miR_558;novel_miR_942;novel_miR_994;novel_miR_816;novel_miR_1116;novel_miR_2347;novel_miR_1268;novel_miR_1972;novel_miR_480;novel_miR_2102;novel_miR_598;novel_miR_194;novel_miR_441;novel_miR_2217;novel_miR_1198;novel_miR_1635;novel_miR_2278;novel_miR_1375;novel_…
Clonorchis_sinensis_newGene_9883	MSTRG.56698.11	38	42	22	novel_miR_1693;novel_miR_1662;novel_miR_1975;novel_miR_1605;novel_miR_1947;novel_miR_1543;novel_miR_650;novel_miR_1942;novel_miR_401;novel_miR_1440;novel_miR_1477;novel_miR_1215;novel_miR_400;novel_miR_1423;novel_miR_1109;novel_miR_2167	novel_miR_2364;novel_miR_1088;novel_miR_383;novel_miR_706;novel_miR_1598;novel_miR_558;novel_miR_942;novel_miR_958;novel_miR_2347;novel_miR_1268;novel_miR_1972;novel_miR_2039;novel_miR_2093;novel_miR_2217;novel_miR_1198;novel_miR_2080;novel_miR_1635;novel_miR_228;novel_miR_729;novel_miR_274	novel_miR_394;novel_miR_1881;novel_miR_869;novel_miR_184;novel_miR_1955;novel_miR_1716;novel_miR_366;novel_miR_994;novel_miR_816;novel_miR_1116;novel_miR_480;novel_miR_2102;novel_miR_598;novel_miR_194;novel_miR_441;novel_miR_2278;novel_miR_1375;novel_miR_742;novel_miR_1055;novel_miR_2279;novel_miR_2375;novel_miR_1427
Clonorchis_sinensis_newGene_6684	MSTRG.56698.11	32	42	23	novel_miR_1369;novel_miR_61;novel_miR_1448;novel_miR_375;novel_miR_2159;novel_miR_1543;novel_miR_1780;novel_miR_94;novel_miR_611	novel_miR_228;novel_miR_729;novel_miR_274;novel_miR_2217;novel_miR_1198;novel_miR_1635;novel_miR_2080;novel_miR_816;novel_miR_958;novel_miR_1268;novel_miR_2347;novel_miR_1972;novel_miR_2039;novel_miR_2364;novel_miR_1088;novel_miR_706;novel_miR_1598;novel_miR_558;novel_miR_942	novel_miR_2278;novel_miR_742;novel_miR_1375;novel_miR_2279;novel_miR_1055;novel_miR_2375;novel_miR_1427;novel_miR_2102;novel_miR_480;novel_miR_598;novel_miR_2093;novel_miR_194;novel_miR_441;novel_miR_994;novel_miR_1116;novel_miR_1881;novel_miR_394;novel_miR_869;novel_miR_383;novel_miR_184;novel_miR_366;novel_miR_1955;novel_miR_1716
CSKR_202620	MSTRG.56698.11	42	42	12	novel_miR_1360;novel_miR_2159;novel_miR_1935;novel_miR_526;novel_miR_2244;novel_miR_950;novel_miR_61;novel_miR_1682;novel_miR_21;novel_miR_352;novel_miR_1968;novel_miR_825;novel_miR_2212;novel_miR_1438;novel_miR_1811;novel_miR_1862;novel_miR_611;novel_miR_1019;novel_miR_94;novel_miR_2351;novel_miR_2329;novel_miR_2325;novel_miR_1495;novel_miR_32;novel_miR_626;novel_miR_996;novel_miR_780;novel_miR_…	novel_miR_2039;novel_miR_1116;novel_miR_2347;novel_miR_994;novel_miR_816;novel_miR_958;novel_miR_1598;novel_miR_184;novel_miR_706;novel_miR_1955;novel_miR_1716;novel_miR_366;novel_miR_869;novel_miR_2364;novel_miR_1088;novel_miR_394;novel_miR_1881;novel_miR_1427;novel_miR_2375;novel_miR_1055;novel_miR_2279;novel_miR_2278;novel_miR_1375;novel_miR_742;novel_miR_2080;novel_miR_441;novel_miR_194;novel…	novel_miR_1972;novel_miR_1268;novel_miR_942;novel_miR_558;novel_miR_383;novel_miR_274;novel_miR_729;novel_miR_228;novel_miR_1635;novel_miR_2217;novel_miR_1198;novel_miR_2093
Clonorchis_sinensis_newGene_23665	MSTRG.56698.11	55	42	34	novel_miR_611;novel_miR_1019;novel_miR_372;novel_miR_2351;novel_miR_94;novel_miR_1749;novel_miR_1485;novel_miR_248;novel_miR_1780;novel_miR_2159;novel_miR_526;novel_miR_950;novel_miR_61;novel_miR_1264;novel_miR_1975;novel_miR_352;novel_miR_26;novel_miR_825;novel_miR_1848;novel_miR_2053;novel_miR_1862	novel_miR_1198;novel_miR_1972;novel_miR_2039;novel_miR_958;novel_miR_816;novel_miR_706;novel_miR_2364;novel_miR_1088	novel_miR_2375;novel_miR_274;novel_miR_1427;novel_miR_2278;novel_miR_228;novel_miR_742;novel_miR_1375;novel_miR_2279;novel_miR_1055;novel_miR_729;novel_miR_2217;novel_miR_441;novel_miR_2080;novel_miR_1635;novel_miR_2102;novel_miR_480;novel_miR_2093;novel_miR_598;novel_miR_194;novel_miR_1116;novel_miR_1268;novel_miR_2347;novel_miR_994;novel_miR_184;novel_miR_366;novel_miR_1716;novel_miR_1955;novel…
Clonorchis_sinensis_newGene_28400	MSTRG.56698.11	38	42	21	novel_miR_1477;novel_miR_469;novel_miR_1215;novel_miR_245;novel_miR_400;novel_miR_871;novel_miR_468;novel_miR_1109;novel_miR_2167;novel_miR_582;novel_miR_1662;novel_miR_2142;novel_miR_650;novel_miR_1942;novel_miR_1437;novel_miR_401;novel_miR_959	novel_miR_1088;novel_miR_2364;novel_miR_383;novel_miR_706;novel_miR_558;novel_miR_942;novel_miR_1598;novel_miR_816;novel_miR_958;novel_miR_1268;novel_miR_2347;novel_miR_2039;novel_miR_1972;novel_miR_2093;novel_miR_1198;novel_miR_2217;novel_miR_2080;novel_miR_1635;novel_miR_228;novel_miR_729;novel_miR_274	novel_miR_1881;novel_miR_394;novel_miR_869;novel_miR_366;novel_miR_1955;novel_miR_1716;novel_miR_184;novel_miR_994;novel_miR_1116;novel_miR_598;novel_miR_2102;novel_miR_480;novel_miR_194;novel_miR_441;novel_miR_742;novel_miR_1375;novel_miR_2278;novel_miR_2279;novel_miR_1055;novel_miR_2375;novel_miR_1427
Clonorchis_sinensis_newGene_25393	MSTRG.12297.2	38	21	20	novel_miR_94;novel_miR_252;novel_miR_1749;novel_miR_383;novel_miR_611;novel_miR_1476;novel_miR_814;novel_miR_248;novel_miR_2093;novel_miR_1375;novel_miR_274;novel_miR_61;novel_miR_1448;novel_miR_526;novel_miR_1543;novel_miR_1954;novel_miR_1862;novel_miR_2232	novel_miR_275	novel_miR_1116;novel_miR_994;novel_miR_1955;novel_miR_1716;novel_miR_366;novel_miR_184;novel_miR_394;novel_miR_1881;novel_miR_869;novel_miR_2375;novel_miR_1427;novel_miR_742;novel_miR_2278;novel_miR_1055;novel_miR_2279;novel_miR_441;novel_miR_598;novel_miR_480;novel_miR_2102;novel_miR_194
Clonorchis_sinensis_newGene_4343	MSTRG.12297.2	80	21	20	novel_miR_942;novel_miR_1935;novel_miR_1635;novel_miR_558;novel_miR_395;novel_miR_807;novel_miR_1360;novel_miR_1119;novel_miR_375;novel_miR_21;novel_miR_274;novel_miR_1972;novel_miR_950;novel_miR_186;novel_miR_1598;novel_miR_61;novel_miR_1198;novel_miR_1369;novel_miR_1836;novel_miR_1040;novel_miR_1848;novel_miR_825;novel_miR_2347;novel_miR_1268;novel_miR_352;novel_miR_1264;novel_miR_1975;novel_mi…	novel_miR_275	novel_miR_1881;novel_miR_394;novel_miR_869;novel_miR_184;novel_miR_366;novel_miR_1716;novel_miR_1955;novel_miR_994;novel_miR_1116;novel_miR_480;novel_miR_2102;novel_miR_598;novel_miR_194;novel_miR_441;novel_miR_2278;novel_miR_742;novel_miR_2279;novel_miR_1055;novel_miR_2375;novel_miR_1427
Clonorchis_sinensis_newGene_22229	MSTRG.12297.2	61	21	20	novel_miR_1485;novel_miR_228;novel_miR_1375;novel_miR_1088;novel_miR_2093;novel_miR_248;novel_miR_626;novel_miR_292;novel_miR_756;novel_miR_729;novel_miR_611;novel_miR_383;novel_miR_372;novel_miR_1019;novel_miR_94;novel_miR_1749;novel_miR_2351;novel_miR_352;novel_miR_1268;novel_miR_1848;novel_miR_825;novel_miR_1369;novel_miR_1198;novel_miR_2212;novel_miR_1438;novel_miR_2217;novel_miR_2053;novel_m…	novel_miR_275	novel_miR_994;novel_miR_1116;novel_miR_869;novel_miR_394;novel_miR_1881;novel_miR_184;novel_miR_1955;novel_miR_1716;novel_miR_366;novel_miR_1055;novel_miR_2279;novel_miR_2278;novel_miR_742;novel_miR_1427;novel_miR_2375;novel_miR_194;novel_miR_2102;novel_miR_480;novel_miR_598;novel_miR_441
Clonorchis_sinensis_newGene_6684	MSTRG.12297.2	32	21	20	novel_miR_1369;novel_miR_1448;novel_miR_61;novel_miR_2159;novel_miR_375;novel_miR_1543;novel_miR_1780;novel_miR_2093;novel_miR_1375;novel_miR_94;novel_miR_611;novel_miR_383	novel_miR_275	novel_miR_1116;novel_miR_994;novel_miR_1955;novel_miR_1716;novel_miR_366;novel_miR_184;novel_miR_869;novel_miR_394;novel_miR_1881;novel_miR_1427;novel_miR_2375;novel_miR_1055;novel_miR_2279;novel_miR_742;novel_miR_2278;novel_miR_441;novel_miR_194;novel_miR_598;novel_miR_480;novel_miR_2102
Clonorchis_sinensis_newGene_23665	MSTRG.12297.2	55	21	20	novel_miR_1848;novel_miR_825;novel_miR_2347;novel_miR_352;novel_miR_1268;novel_miR_1264;novel_miR_1975;novel_miR_26;novel_miR_2053;novel_miR_1862;novel_miR_2217;novel_miR_942;novel_miR_1635;novel_miR_2080;novel_miR_558;novel_miR_526;novel_miR_2159;novel_miR_274;novel_miR_950;novel_miR_61;novel_miR_1598;novel_miR_2093;novel_miR_1375;novel_miR_228;novel_miR_1485;novel_miR_1780;novel_miR_248;novel_m…	novel_miR_275	novel_miR_1427;novel_miR_2375;novel_miR_1055;novel_miR_2279;novel_miR_2278;novel_miR_742;novel_miR_441;novel_miR_194;novel_miR_480;novel_miR_2102;novel_miR_598;novel_miR_1116;novel_miR_994;novel_miR_184;novel_miR_1716;novel_miR_1955;novel_miR_366;novel_miR_869;novel_miR_394;novel_miR_1881

## Sheet: EGG VS AD
Table S8. LncRNA-miRNA-mRNA ceRNA networks in Clonorchis sinensis.
Table S8-3 LncRNA-miRNA-mRNA ceRNA networks (EGG::AD).
ceRNA1 (mRNA)	ceRNA2 (lncRNA)	miRNA_target_num1	miRNA_target_num2	overlap_miRNA_num	miRNA_target1_uniq	miRNA_target2_uniq	overlap_miRNA
CSKR_105411	MSTRG.56784.1	7	10	3	novel_miR_2280;novel_miR_765;novel_miR_1499;novel_miR_703	novel_miR_2278;novel_miR_480;novel_miR_441;novel_miR_1881;novel_miR_394;novel_miR_1287;novel_miR_366	novel_miR_998;novel_miR_1641;novel_miR_2225
CSKR_109340	MSTRG.9295.1	6	6	3	novel_miR_1499;novel_miR_2280;novel_miR_765	novel_miR_880;novel_miR_1425;novel_miR_1764	novel_miR_998;novel_miR_1641;novel_miR_2225
CSKR_113092	MSTRG.154.14	4	6	3	novel_miR_1252	novel_miR_1671;novel_miR_44;novel_miR_770	novel_miR_1287;novel_miR_610;novel_miR_624
Clonorchis_sinensis_newGene_35052	MSTRG.154.14	5	6	3	novel_miR_1916;novel_miR_2006	novel_miR_624;novel_miR_610;novel_miR_770	novel_miR_1287;novel_miR_1671;novel_miR_44
Clonorchis_sinensis_newGene_16725	MSTRG.25463.10	6	2	2	novel_miR_203;novel_miR_2170;novel_miR_1886;novel_miR_609	--	novel_miR_1693;novel_miR_1440
CSKR_113092	MSTRG.50126.1	4	5	3	novel_miR_1252	novel_miR_44;novel_miR_2006	novel_miR_610;novel_miR_624;novel_miR_1287
CSKR_105411	MSTRG.32102.11	7	8	3	novel_miR_1499;novel_miR_703;novel_miR_765;novel_miR_2280	novel_miR_729;novel_miR_2093;novel_miR_1268;novel_miR_942;novel_miR_558	novel_miR_1641;novel_miR_2225;novel_miR_998
Clonorchis_sinensis_newGene_5852	MSTRG.32102.11	17	8	1	novel_miR_562;novel_miR_441;novel_miR_2212;novel_miR_1438;novel_miR_366;novel_miR_2352;novel_miR_21;novel_miR_756;novel_miR_480;novel_miR_626;novel_miR_2278;novel_miR_1088;novel_miR_394;novel_miR_1881;novel_miR_553;novel_miR_1623	novel_miR_998;novel_miR_1641;novel_miR_558;novel_miR_2225;novel_miR_942;novel_miR_1268;novel_miR_729	novel_miR_2093
CSKR_109340	MSTRG.14258.5	6	7	3	novel_miR_998;novel_miR_2225;novel_miR_1641	novel_miR_469;novel_miR_1346;novel_miR_1252;novel_miR_1425	novel_miR_765;novel_miR_1499;novel_miR_2280
Clonorchis_sinensis_newGene_5852	MSTRG.51905.1	17	4	3	novel_miR_562;novel_miR_441;novel_miR_2212;novel_miR_1438;novel_miR_366;novel_miR_21;novel_miR_756;novel_miR_2278;novel_miR_480;novel_miR_626;novel_miR_394;novel_miR_2093;novel_miR_1881;novel_miR_1623	novel_miR_2115	novel_miR_2352;novel_miR_1088;novel_miR_553
