# Supplementary material for: Revealing the dynamic whole transcriptome landscape of Clonorchis sinensis: Insights into the regulatory roles of noncoding RNAs and microtubule-related genes in development
Source: PLoS Negl Trop Dis. 2024 Jul 11;18(7):e0012311. doi: 10.1371/journal.pntd.0012311 (PMC11265684; doi:10.1371/journal.pntd.0012311)
Supplement: S9 Table — (XLSX) [file pntd.0012311.s011.xlsx]

## Sheet: Sheet1
Table S9. LncRNA-miRNA-mRNA ceRNA networks (lncRNA coexpression with microtubule-related genes) in Clonorchis sinensis.
ceRNA1 (mRNA)	ceRNA2 (lncRNA)	miRNA_target_num1	miRNA_target_num2	overlap_miRNA_num	miRNA_target1_uniq	miRNA_target2_uniq	overlap_miRNA
CSKR_202+A3:A19063	MSTRG.19374.4	43	46	23	novel_miR_2351;novel_miR_44;novel_miR_1507;novel_miR_1025;novel_miR_1965;novel_miR_312;novel_miR_209;novel_miR_1159;novel_miR_636;novel_miR_1375;novel_miR_816;novel_miR_186;novel_miR_1543;novel_miR_1671;novel_miR_2217;novel_miR_1442;novel_miR_1836;novel_miR_1268;novel_miR_352;novel_miR_1975	novel_miR_2381;novel_miR_383;novel_miR_756;novel_miR_292;novel_miR_1795;novel_miR_1360;novel_miR_825;novel_miR_451;novel_miR_1935;novel_miR_2093;novel_miR_1286;novel_miR_452;novel_miR_21;novel_miR_2080;novel_miR_1062;novel_miR_1862;novel_miR_1438;novel_miR_626;novel_miR_2198;novel_miR_274;novel_miR_526;novel_miR_1989;novel_miR_2212	novel_miR_869;novel_miR_394;novel_miR_1881;novel_miR_184;novel_miR_1955;novel_miR_1716;novel_miR_366;novel_miR_994;novel_miR_1119;novel_miR_2186;novel_miR_1116;novel_miR_194;novel_miR_480;novel_miR_1540;novel_miR_2102;novel_miR_598;novel_miR_441;novel_miR_1055;novel_miR_2279;novel_miR_2278;novel_miR_742;novel_miR_1427;novel_miR_2375
CSKR_202063	MSTRG.19374.4	46	47	24	novel_miR_2351;novel_miR_44;novel_miR_1507;novel_miR_1025;novel_miR_1965;novel_miR_312;novel_miR_209;novel_miR_1159;novel_miR_636;novel_miR_1375;novel_miR_816;novel_miR_186;novel_miR_1635;novel_miR_1543;novel_miR_1671;novel_miR_2217;novel_miR_171;novel_miR_1442;novel_miR_1836;novel_miR_1268;novel_miR_352;novel_miR_1975	novel_miR_2381;novel_miR_383;novel_miR_756;novel_miR_292;novel_miR_1795;novel_miR_1360;novel_miR_825;novel_miR_451;novel_miR_1935;novel_miR_2093;novel_miR_1286;novel_miR_452;novel_miR_21;novel_miR_2080;novel_miR_1062;novel_miR_1862;novel_miR_1438;novel_miR_626;novel_miR_2198;novel_miR_274;novel_miR_526;novel_miR_1989;novel_miR_2212	novel_miR_869;novel_miR_394;novel_miR_1881;novel_miR_184;novel_miR_1955;novel_miR_1716;novel_miR_366;novel_miR_26;novel_miR_994;novel_miR_1119;novel_miR_2186;novel_miR_1116;novel_miR_194;novel_miR_480;novel_miR_1540;novel_miR_2102;novel_miR_598;novel_miR_441;novel_miR_1055;novel_miR_2279;novel_miR_2278;novel_miR_742;novel_miR_1427;novel_miR_2375
CSKR_109540	MSTRG.14258.5	65	38	23	novel_miR_626;novel_miR_775;novel_miR_756;novel_miR_814;novel_miR_292;novel_miR_731;novel_miR_2362;novel_miR_1088;novel_miR_1375;novel_miR_1019;novel_miR_1688;novel_miR_31;novel_miR_1946;novel_miR_2351;novel_miR_729;novel_miR_1476;novel_miR_553;novel_miR_769;novel_miR_1142;novel_miR_2212;novel_miR_330;novel_miR_1438;novel_miR_2357;novel_miR_2232;novel_miR_352;novel_miR_1268;novel_miR_1198;novel_m…	novel_miR_2272;novel_miR_1808;novel_miR_2155;novel_miR_296;novel_miR_1284;novel_miR_797;novel_miR_586;novel_miR_1517;novel_miR_1523;novel_miR_2041;novel_miR_478;novel_miR_606;novel_miR_1515;novel_miR_349;novel_miR_220	novel_miR_32;novel_miR_2280;novel_miR_1425;novel_miR_1918;novel_miR_2216;novel_miR_1252;novel_miR_83;novel_miR_1811;novel_miR_1107;novel_miR_996;novel_miR_469;novel_miR_718;novel_miR_1495;novel_miR_765;novel_miR_785;novel_miR_1022;novel_miR_582;novel_miR_1412;novel_miR_2287;novel_miR_1842;novel_miR_822;novel_miR_34;novel_miR_1499
CSKR_109540	MSTRG.9295.1	65	25	20	novel_miR_2280;novel_miR_553;novel_miR_1476;novel_miR_769;novel_miR_729;novel_miR_2351;novel_miR_765;novel_miR_1019;novel_miR_1688;novel_miR_31;novel_miR_1088;novel_miR_469;novel_miR_718;novel_miR_1375;novel_miR_731;novel_miR_1495;novel_miR_2362;novel_miR_996;novel_miR_756;novel_miR_814;novel_miR_292;novel_miR_626;novel_miR_1935;novel_miR_1499;novel_miR_1252;novel_miR_1635;novel_miR_395;novel_miR…	novel_miR_1764;novel_miR_1021;novel_miR_1467;novel_miR_1780;novel_miR_209	novel_miR_83;novel_miR_2225;novel_miR_1641;novel_miR_1107;novel_miR_998;novel_miR_1425;novel_miR_32;novel_miR_775;novel_miR_880;novel_miR_2216;novel_miR_1918;novel_miR_2357;novel_miR_1842;novel_miR_2287;novel_miR_34;novel_miR_695;novel_miR_822;novel_miR_1946;novel_miR_785;novel_miR_1412
CSKR_109340	MSTRG.14258.5	28	37	17	novel_miR_775;novel_miR_1946;novel_miR_998;novel_miR_2357;novel_miR_1142;novel_miR_2225;novel_miR_650;novel_miR_1641;novel_miR_695;novel_miR_205;novel_miR_351	novel_miR_2041;novel_miR_1022;novel_miR_582;novel_miR_1412;novel_miR_606;novel_miR_785;novel_miR_1523;novel_miR_822;novel_miR_34;novel_miR_220;novel_miR_2287;novel_miR_349;novel_miR_1918;novel_miR_1252;novel_miR_1425;novel_miR_1107;novel_miR_1284;novel_miR_1808;novel_miR_83;novel_miR_2155	novel_miR_478;novel_miR_996;novel_miR_797;novel_miR_586;novel_miR_1517;novel_miR_1495;novel_miR_765;novel_miR_1499;novel_miR_1515;novel_miR_1842;novel_miR_2216;novel_miR_2272;novel_miR_32;novel_miR_2280;novel_miR_1811;novel_miR_2314;novel_miR_296
CSKR_109340	MSTRG.14258.5	28	38	16	novel_miR_775;novel_miR_1946;novel_miR_998;novel_miR_2357;novel_miR_1142;novel_miR_330;novel_miR_2225;novel_miR_650;novel_miR_1641;novel_miR_695;novel_miR_205;novel_miR_351	novel_miR_2041;novel_miR_1022;novel_miR_582;novel_miR_1412;novel_miR_606;novel_miR_469;novel_miR_718;novel_miR_785;novel_miR_1523;novel_miR_822;novel_miR_34;novel_miR_220;novel_miR_2287;novel_miR_349;novel_miR_1918;novel_miR_1252;novel_miR_1425;novel_miR_1107;novel_miR_1284;novel_miR_1808;novel_miR_83;novel_miR_2155	novel_miR_478;novel_miR_996;novel_miR_797;novel_miR_586;novel_miR_1517;novel_miR_1495;novel_miR_765;novel_miR_1499;novel_miR_1515;novel_miR_1842;novel_miR_2216;novel_miR_2272;novel_miR_32;novel_miR_2280;novel_miR_1811;novel_miR_296
Clonorchis_sinensis_newGene_5769	MSTRG.14258.5	17	37	14	novel_miR_205;novel_miR_2159;novel_miR_1142	novel_miR_1107;novel_miR_1284;novel_miR_2155;novel_miR_1808;novel_miR_83;novel_miR_1252;novel_miR_1918;novel_miR_2280;novel_miR_1425;novel_miR_1499;novel_miR_34;novel_miR_220;novel_miR_822;novel_miR_349;novel_miR_2287;novel_miR_606;novel_miR_1412;novel_miR_1022;novel_miR_582;novel_miR_2041;novel_miR_1523;novel_miR_765;novel_miR_785	novel_miR_2314;novel_miR_1811;novel_miR_296;novel_miR_2216;novel_miR_2272;novel_miR_32;novel_miR_1842;novel_miR_1515;novel_miR_478;novel_miR_1495;novel_miR_996;novel_miR_797;novel_miR_586;novel_miR_1517
Clonorchis_sinensis_newGene_35518	MSTRG.14258.5	31	38	17	novel_miR_775;novel_miR_731;novel_miR_2362;novel_miR_31;novel_miR_1946;novel_miR_1142;novel_miR_330;novel_miR_2357;novel_miR_703;novel_miR_998;novel_miR_695;novel_miR_205;novel_miR_1641;novel_miR_2225	novel_miR_606;novel_miR_1412;novel_miR_582;novel_miR_1022;novel_miR_2041;novel_miR_785;novel_miR_718;novel_miR_469;novel_miR_220;novel_miR_34;novel_miR_822;novel_miR_349;novel_miR_2287;novel_miR_1252;novel_miR_1918;novel_miR_1425;novel_miR_1107;novel_miR_1284;novel_miR_2155;novel_miR_83;novel_miR_1808	novel_miR_478;novel_miR_1523;novel_miR_765;novel_miR_1495;novel_miR_1517;novel_miR_586;novel_miR_797;novel_miR_996;novel_miR_1499;novel_miR_1842;novel_miR_1515;novel_miR_2216;novel_miR_2272;novel_miR_2280;novel_miR_32;novel_miR_1811;novel_miR_296
Clonorchis_sinensis_newGene_33457	MSTRG.14258.5	31	38	19	novel_miR_775;novel_miR_769;novel_miR_1219;novel_miR_1946;novel_miR_998;novel_miR_1142;novel_miR_330;novel_miR_2357;novel_miR_1641;novel_miR_2225;novel_miR_695;novel_miR_205	novel_miR_2272;novel_miR_1252;novel_miR_1284;novel_miR_1808;novel_miR_2155;novel_miR_296;novel_miR_2041;novel_miR_478;novel_miR_1022;novel_miR_582;novel_miR_606;novel_miR_797;novel_miR_586;novel_miR_1517;novel_miR_469;novel_miR_1523;novel_miR_220;novel_miR_1515;novel_miR_349	novel_miR_1918;novel_miR_2216;novel_miR_32;novel_miR_2280;novel_miR_1425;novel_miR_1811;novel_miR_1107;novel_miR_83;novel_miR_1412;novel_miR_996;novel_miR_718;novel_miR_1495;novel_miR_765;novel_miR_785;novel_miR_822;novel_miR_34;novel_miR_1499;novel_miR_2287;novel_miR_1842
Clonorchis_sinensis_newGene_33457	MSTRG.9295.1	31	25	19	novel_miR_1219;novel_miR_765;novel_miR_769;novel_miR_2280;novel_miR_996;novel_miR_1495;novel_miR_718;novel_miR_205;novel_miR_1499;novel_miR_330;novel_miR_1142;novel_miR_1811	novel_miR_1780;novel_miR_209;novel_miR_1764;novel_miR_1021;novel_miR_1467;novel_miR_880	novel_miR_695;novel_miR_34;novel_miR_822;novel_miR_1842;novel_miR_2287;novel_miR_1412;novel_miR_1946;novel_miR_785;novel_miR_1107;novel_miR_2225;novel_miR_1641;novel_miR_998;novel_miR_83;novel_miR_2216;novel_miR_2357;novel_miR_1918;novel_miR_1425;novel_miR_775;novel_miR_32
Clonorchis_sinensis_newGene_28215	MSTRG.14258.5	26	38	18	novel_miR_880;novel_miR_1954;novel_miR_959;novel_miR_2232;novel_miR_769;novel_miR_1476;novel_miR_252;novel_miR_814	novel_miR_2280;novel_miR_32;novel_miR_2272;novel_miR_2216;novel_miR_2155;novel_miR_296;novel_miR_1808;novel_miR_765;novel_miR_1523;novel_miR_797;novel_miR_586;novel_miR_1517;novel_miR_606;novel_miR_478;novel_miR_1022;novel_miR_1842;novel_miR_349;novel_miR_1515;novel_miR_220;novel_miR_1499	novel_miR_1425;novel_miR_1252;novel_miR_1918;novel_miR_83;novel_miR_1284;novel_miR_1107;novel_miR_1811;novel_miR_785;novel_miR_996;novel_miR_469;novel_miR_718;novel_miR_1495;novel_miR_1412;novel_miR_2041;novel_miR_582;novel_miR_2287;novel_miR_34;novel_miR_822
Clonorchis_sinensis_newGene_1644	MSTRG.14258.5	46	37	20	novel_miR_860;novel_miR_749;novel_miR_731;novel_miR_1816;novel_miR_775;novel_miR_235;novel_miR_1493;novel_miR_76;novel_miR_1946;novel_miR_724;novel_miR_31;novel_miR_998;novel_miR_703;novel_miR_289;novel_miR_2011;novel_miR_665;novel_miR_2357;novel_miR_1380;novel_miR_1208;novel_miR_1142;novel_miR_704;novel_miR_2225;novel_miR_980;novel_miR_1641;novel_miR_205;novel_miR_695	novel_miR_1107;novel_miR_1808;novel_miR_83;novel_miR_2155;novel_miR_1918;novel_miR_1252;novel_miR_1425;novel_miR_822;novel_miR_220;novel_miR_34;novel_miR_2287;novel_miR_349;novel_miR_582;novel_miR_1022;novel_miR_606;novel_miR_1412;novel_miR_785	novel_miR_1811;novel_miR_2314;novel_miR_1284;novel_miR_296;novel_miR_2216;novel_miR_2272;novel_miR_32;novel_miR_2280;novel_miR_1499;novel_miR_1515;novel_miR_1842;novel_miR_2041;novel_miR_478;novel_miR_1495;novel_miR_586;novel_miR_1517;novel_miR_996;novel_miR_797;novel_miR_1523;novel_miR_765
Clonorchis_sinensis_newGene_1644	MSTRG.14258.5	47	38	19	novel_miR_860;novel_miR_749;novel_miR_2362;novel_miR_731;novel_miR_1816;novel_miR_775;novel_miR_57;novel_miR_235;novel_miR_1493;novel_miR_76;novel_miR_1946;novel_miR_724;novel_miR_31;novel_miR_998;novel_miR_703;novel_miR_289;novel_miR_2011;novel_miR_665;novel_miR_2357;novel_miR_330;novel_miR_1208;novel_miR_1142;novel_miR_704;novel_miR_2225;novel_miR_980;novel_miR_1641;novel_miR_205;novel_miR_695	novel_miR_1107;novel_miR_1808;novel_miR_83;novel_miR_2155;novel_miR_1918;novel_miR_1252;novel_miR_1425;novel_miR_822;novel_miR_220;novel_miR_34;novel_miR_2287;novel_miR_349;novel_miR_582;novel_miR_1022;novel_miR_606;novel_miR_1412;novel_miR_469;novel_miR_718;novel_miR_785	novel_miR_1811;novel_miR_1284;novel_miR_296;novel_miR_2216;novel_miR_2272;novel_miR_32;novel_miR_2280;novel_miR_1499;novel_miR_1515;novel_miR_1842;novel_miR_2041;novel_miR_478;novel_miR_1495;novel_miR_586;novel_miR_1517;novel_miR_996;novel_miR_797;novel_miR_1523;novel_miR_765
Clonorchis_sinensis_newGene_16296	MSTRG.14258.5	20	38	11	novel_miR_474;novel_miR_544;novel_miR_2075;novel_miR_1332;novel_miR_81;novel_miR_1965;novel_miR_2003;novel_miR_1040;novel_miR_959	novel_miR_2280;novel_miR_32;novel_miR_1252;novel_miR_2216;novel_miR_2272;novel_miR_2155;novel_miR_296;novel_miR_1808;novel_miR_1284;novel_miR_1811;novel_miR_1523;novel_miR_765;novel_miR_718;novel_miR_1495;novel_miR_797;novel_miR_996;novel_miR_1517;novel_miR_586;novel_miR_606;novel_miR_1022;novel_miR_478;novel_miR_2041;novel_miR_349;novel_miR_1842;novel_miR_1515;novel_miR_1499;novel_miR_220	novel_miR_1425;novel_miR_1918;novel_miR_83;novel_miR_1107;novel_miR_785;novel_miR_469;novel_miR_1412;novel_miR_582;novel_miR_2287;novel_miR_34;novel_miR_822
Clonorchis_sinensis_newGene_11821	MSTRG.14258.5	34	38	11	novel_miR_1142;novel_miR_1438;novel_miR_330;novel_miR_2212;novel_miR_352;novel_miR_1198;novel_miR_1972;novel_miR_21;novel_miR_205;novel_miR_1360;novel_miR_880;novel_miR_942;novel_miR_343;novel_miR_1935;novel_miR_558;novel_miR_626;novel_miR_756;novel_miR_292;novel_miR_228;novel_miR_2093;novel_miR_1219;novel_miR_383;novel_miR_769	novel_miR_2041;novel_miR_478;novel_miR_582;novel_miR_1022;novel_miR_765;novel_miR_1523;novel_miR_1517;novel_miR_586;novel_miR_797;novel_miR_996;novel_miR_1495;novel_miR_718;novel_miR_220;novel_miR_1499;novel_miR_1842;novel_miR_349;novel_miR_1515;novel_miR_2272;novel_miR_2216;novel_miR_1252;novel_miR_1425;novel_miR_2280;novel_miR_32;novel_miR_1811;novel_miR_296;novel_miR_2155;novel_miR_1808	novel_miR_1412;novel_miR_606;novel_miR_785;novel_miR_469;novel_miR_34;novel_miR_822;novel_miR_2287;novel_miR_1918;novel_miR_1284;novel_miR_1107;novel_miR_83
Clonorchis_sinensis_newGene_1064	MSTRG.14258.5	25	37	19	novel_miR_2180;novel_miR_703;novel_miR_731;novel_miR_31;novel_miR_1219;novel_miR_769	novel_miR_765;novel_miR_1495;novel_miR_996;novel_miR_1022;novel_miR_582;novel_miR_2041;novel_miR_1842;novel_miR_1499;novel_miR_220;novel_miR_2280;novel_miR_32;novel_miR_1252;novel_miR_2216;novel_miR_2155;novel_miR_1808;novel_miR_2314;novel_miR_1284;novel_miR_1811	novel_miR_1523;novel_miR_785;novel_miR_797;novel_miR_1517;novel_miR_586;novel_miR_606;novel_miR_1412;novel_miR_478;novel_miR_349;novel_miR_2287;novel_miR_1515;novel_miR_34;novel_miR_822;novel_miR_1425;novel_miR_2272;novel_miR_1918;novel_miR_296;novel_miR_83;novel_miR_1107
Clonorchis_sinensis_newGene_1064	MSTRG.14258.5	26	38	20	novel_miR_703;novel_miR_2362;novel_miR_731;novel_miR_31;novel_miR_1219;novel_miR_769	novel_miR_765;novel_miR_469;novel_miR_1495;novel_miR_996;novel_miR_1022;novel_miR_582;novel_miR_2041;novel_miR_1842;novel_miR_1499;novel_miR_220;novel_miR_2280;novel_miR_32;novel_miR_1252;novel_miR_2216;novel_miR_2155;novel_miR_1808;novel_miR_1284;novel_miR_1811	novel_miR_1523;novel_miR_785;novel_miR_718;novel_miR_797;novel_miR_1517;novel_miR_586;novel_miR_606;novel_miR_1412;novel_miR_478;novel_miR_349;novel_miR_2287;novel_miR_1515;novel_miR_34;novel_miR_822;novel_miR_1425;novel_miR_2272;novel_miR_1918;novel_miR_296;novel_miR_83;novel_miR_1107
