# Supplementary material for: Revealing the dynamic whole transcriptome landscape of Clonorchis sinensis: Insights into the regulatory roles of noncoding RNAs and microtubule-related genes in development
Source: PLoS Negl Trop Dis. 2024 Jul 11;18(7):e0012311. doi: 10.1371/journal.pntd.0012311 (PMC11265684; doi:10.1371/journal.pntd.0012311)
Supplement: S10 Table — (XLSX) [file pntd.0012311.s012.xlsx]

## Sheet: EM VS AD
Table S10. CircRNA-miRNA-mRNA ceRNA networks.
Table S10-1 CircRNA-miRNA-mRNA ceRNA networks (EM::AD).
ceRNA1	ceRNA2	miRNA_target_num1	miRNA_target_num2	overlap_miRNA_num	miRNA_target1_uniq	miRNA_target2_uniq	overlap_miRNA
gene;Clonorchis_sinensis_newGene_548	circRNA;CM030371.1:20203323|20355085	1	120	1	--	novel_miR_1978;novel_miR_1842;novel_miR_194;novel_miR_869;novel_miR_94;novel_miR_2035;novel_miR_2325;novel_miR_2329;novel_miR_1914;novel_miR_2136;novel_miR_126;novel_miR_1025;novel_miR_611;novel_miR_383;novel_miR_1965;novel_miR_1746;novel_miR_2102;novel_miR_480;novel_miR_983;novel_miR_1373;novel_miR_1808;novel_miR_1780;novel_miR_2328;novel_miR_100;novel_miR_1881;novel_miR_2093;novel_miR_29;novel_…	novel_miR_754
gene;Clonorchis_sinensis_newGene_8750	circRNA;CM030371.1:20203323|20355085	11	120	6	novel_miR_1598;novel_miR_1542;novel_miR_1264;novel_miR_2347;novel_miR_1088	novel_miR_1965;novel_miR_1746;novel_miR_1025;novel_miR_611;novel_miR_126;novel_miR_2325;novel_miR_2035;novel_miR_2136;novel_miR_2329;novel_miR_1914;novel_miR_869;novel_miR_94;novel_miR_194;novel_miR_1842;novel_miR_1978;novel_miR_404;novel_miR_29;novel_miR_598;novel_miR_394;novel_miR_208;novel_miR_1881;novel_miR_100;novel_miR_754;novel_miR_2328;novel_miR_1780;novel_miR_1373;novel_miR_1808;novel_mi…	novel_miR_383;novel_miR_2093;novel_miR_2307;novel_miR_17;novel_miR_2152;novel_miR_1776
gene;Clonorchis_sinensis_newGene_5769	circRNA;CM030371.1:20203323|20355085	17	120	9	novel_miR_2159;novel_miR_2272;novel_miR_478;novel_miR_296;novel_miR_1515;novel_miR_1517;novel_miR_586;novel_miR_797	novel_miR_1988;novel_miR_1641;novel_miR_1794;novel_miR_2080;novel_miR_558;novel_miR_2225;novel_miR_1499;novel_miR_339;novel_miR_942;novel_miR_1284;novel_miR_220;novel_miR_2244;novel_miR_2307;novel_miR_1051;novel_miR_767;novel_miR_1751;novel_miR_695;novel_miR_1754;novel_miR_366;novel_miR_889;novel_miR_434;novel_miR_998;novel_miR_811;novel_miR_1955;novel_miR_2142;novel_miR_1124;novel_miR_1716;novel…	novel_miR_2314;novel_miR_1142;novel_miR_1811;novel_miR_1842;novel_miR_2216;novel_miR_205;novel_miR_1495;novel_miR_32;novel_miR_996
gene;Clonorchis_sinensis_newGene_30112	circRNA;CM030371.1:20203323|20355085	7	120	6	novel_miR_1666	novel_miR_994;novel_miR_1257;novel_miR_2152;novel_miR_2278;novel_miR_775;novel_miR_996;novel_miR_742;novel_miR_1321;novel_miR_228;novel_miR_17;novel_miR_816;novel_miR_2019;novel_miR_1495;novel_miR_32;novel_miR_770;novel_miR_1375;novel_miR_737;novel_miR_806;novel_miR_1817;novel_miR_2279;novel_miR_1055;novel_miR_1946;novel_miR_2280;novel_miR_1703;novel_miR_1116;novel_miR_596;novel_miR_2041;novel_mi…	novel_miR_189;novel_miR_1470;novel_miR_983;novel_miR_2325;novel_miR_2329;novel_miR_434
gene;Clonorchis_sinensis_newGene_27492	circRNA;CM030371.1:20203323|20355085	5	120	5	--	novel_miR_193;novel_miR_820;novel_miR_61;novel_miR_1179;novel_miR_1470;novel_miR_306;novel_miR_1578;novel_miR_1776;novel_miR_2216;novel_miR_205;novel_miR_1682;novel_miR_1543;novel_miR_1427;novel_miR_1703;novel_miR_1116;novel_miR_2041;novel_miR_596;novel_miR_2357;novel_miR_2375;novel_miR_1516;novel_miR_352;novel_miR_189;novel_miR_2306;novel_miR_605;novel_miR_2130;novel_miR_806;novel_miR_1817;novel…	novel_miR_1069;novel_miR_2300;novel_miR_737;novel_miR_1124;novel_miR_754
gene;Clonorchis_sinensis_newGene_5488	circRNA;CM030371.1:20203323|20355085	37	120	30	novel_miR_2053;novel_miR_1848;novel_miR_2159;novel_miR_1485;novel_miR_958;novel_miR_372;novel_miR_76	novel_miR_1257;novel_miR_2152;novel_miR_775;novel_miR_996;novel_miR_1321;novel_miR_228;novel_miR_816;novel_miR_17;novel_miR_2019;novel_miR_1495;novel_miR_32;novel_miR_770;novel_miR_737;novel_miR_806;novel_miR_1817;novel_miR_1946;novel_miR_2280;novel_miR_1703;novel_miR_2041;novel_miR_596;novel_miR_1516;novel_miR_2357;novel_miR_352;novel_miR_189;novel_miR_2306;novel_miR_605;novel_miR_2130;novel_miR…	novel_miR_994;novel_miR_2278;novel_miR_742;novel_miR_1375;novel_miR_2279;novel_miR_1055;novel_miR_1116;novel_miR_2375;novel_miR_61;novel_miR_1543;novel_miR_1427;novel_miR_2102;novel_miR_480;novel_miR_1780;novel_miR_1881;novel_miR_2093;novel_miR_394;novel_miR_598;novel_miR_194;novel_miR_869;novel_miR_94;novel_miR_611;novel_miR_383;novel_miR_2217;novel_miR_441;novel_miR_184;novel_miR_366;novel_miR_…
gene;gene-CSKR_202620	circRNA;CM030371.1:20203323|20355085	40	120	21	novel_miR_292;novel_miR_756;novel_miR_626;novel_miR_729;novel_miR_2351;novel_miR_1019;novel_miR_825;novel_miR_1198;novel_miR_1268;novel_miR_1862;novel_miR_2212;novel_miR_1438;novel_miR_526;novel_miR_1935;novel_miR_2159;novel_miR_1360;novel_miR_21;novel_miR_274;novel_miR_950	novel_miR_742;novel_miR_1321;novel_miR_2019;novel_miR_816;novel_miR_17;novel_miR_770;novel_miR_737;novel_miR_1375;novel_miR_2152;novel_miR_994;novel_miR_1257;novel_miR_2278;novel_miR_775;novel_miR_2280;novel_miR_806;novel_miR_2279;novel_miR_1817;novel_miR_1055;novel_miR_1946;novel_miR_605;novel_miR_189;novel_miR_2306;novel_miR_2130;novel_miR_1703;novel_miR_1116;novel_miR_1516;novel_miR_2375;novel…	novel_miR_228;novel_miR_1495;novel_miR_32;novel_miR_996;novel_miR_352;novel_miR_61;novel_miR_1682;novel_miR_2093;novel_miR_1780;novel_miR_611;novel_miR_383;novel_miR_94;novel_miR_2329;novel_miR_2325;novel_miR_2217;novel_miR_1811;novel_miR_2314;novel_miR_942;novel_miR_558;novel_miR_1794;novel_miR_2244
gene;Clonorchis_sinensis_newGene_25859	circRNA;CM030371.1:20203323|20355085	7	120	7	--	novel_miR_2280;novel_miR_806;novel_miR_1817;novel_miR_2279;novel_miR_1946;novel_miR_1055;novel_miR_1321;novel_miR_742;novel_miR_228;novel_miR_816;novel_miR_17;novel_miR_1495;novel_miR_2019;novel_miR_770;novel_miR_32;novel_miR_1375;novel_miR_1257;novel_miR_994;novel_miR_2152;novel_miR_2278;novel_miR_775;novel_miR_996;novel_miR_1543;novel_miR_1427;novel_miR_193;novel_miR_820;novel_miR_61;novel_miR_…	novel_miR_737;novel_miR_2300;novel_miR_1069;novel_miR_1703;novel_miR_754;novel_miR_1124;novel_miR_1913
gene;gene-CSKR_109340	circRNA;CM030371.1:20203323|20355085	28	120	18	novel_miR_765;novel_miR_296;novel_miR_1517;novel_miR_586;novel_miR_797;novel_miR_1515;novel_miR_351;novel_miR_2272;novel_miR_650;novel_miR_478	novel_miR_352;novel_miR_605;novel_miR_189;novel_miR_2306;novel_miR_2130;novel_miR_1703;novel_miR_1116;novel_miR_2375;novel_miR_1516;novel_miR_2041;novel_miR_596;novel_miR_2300;novel_miR_1543;novel_miR_1427;novel_miR_820;novel_miR_193;novel_miR_1470;novel_miR_306;novel_miR_61;novel_miR_1179;novel_miR_1682;novel_miR_1578;novel_miR_1776;novel_miR_1069;novel_miR_228;novel_miR_1321;novel_miR_742;novel…	novel_miR_2357;novel_miR_2216;novel_miR_205;novel_miR_1495;novel_miR_32;novel_miR_996;novel_miR_775;novel_miR_2280;novel_miR_1946;novel_miR_998;novel_miR_1142;novel_miR_1811;novel_miR_1641;novel_miR_2314;novel_miR_2225;novel_miR_1499;novel_miR_695;novel_miR_1842
gene;Clonorchis_sinensis_newGene_20270	circRNA;CM030371.1:20203323|20355085	53	120	34	novel_miR_1975;novel_miR_825;novel_miR_1369;novel_miR_1066;novel_miR_953;novel_miR_1862;novel_miR_2222;novel_miR_2159;novel_miR_375;novel_miR_526;novel_miR_172;novel_miR_1448;novel_miR_950;novel_miR_274;novel_miR_18;novel_miR_1488;novel_miR_1019;novel_miR_2351;novel_miR_1749	novel_miR_1051;novel_miR_767;novel_miR_1751;novel_miR_695;novel_miR_1284;novel_miR_220;novel_miR_2244;novel_miR_2307;novel_miR_2080;novel_miR_1499;novel_miR_2225;novel_miR_339;novel_miR_2314;novel_miR_1641;novel_miR_1988;novel_miR_1811;novel_miR_1364;novel_miR_2180;novel_miR_1913;novel_miR_2217;novel_miR_1142;novel_miR_811;novel_miR_2142;novel_miR_1124;novel_miR_998;novel_miR_803;novel_miR_1754;n…	novel_miR_1794;novel_miR_558;novel_miR_942;novel_miR_184;novel_miR_441;novel_miR_1955;novel_miR_1716;novel_miR_1040;novel_miR_366;novel_miR_869;novel_miR_94;novel_miR_194;novel_miR_1025;novel_miR_383;novel_miR_611;novel_miR_1780;novel_miR_480;novel_miR_2102;novel_miR_598;novel_miR_394;novel_miR_2093;novel_miR_1881;novel_miR_61;novel_miR_1427;novel_miR_1543;novel_miR_2375;novel_miR_1116;novel_miR_…

## Sheet: M VS AD
Table S10. CircRNA-miRNA-mRNA ceRNA networks in Clonorchis sinensis.
Table S10-2 CircRNA-miRNA-mRNA ceRNA networks (M::AD).
ceRNA1	ceRNA2	miRNA_target_num1	miRNA_target_num2	overlap_miRNA_num	miRNA_target1_uniq	miRNA_target2_uniq	overlap_miRNA
gene;Clonorchis_sinensis_newGene_30766	circRNA;CM030371.1:20203323|20355085	54	130	34	novel_miR_2351;novel_miR_1019;novel_miR_372;novel_miR_1485;novel_miR_756;novel_miR_292;novel_miR_626;novel_miR_1935;novel_miR_1360;novel_miR_21;novel_miR_1972;novel_miR_950;novel_miR_1598;novel_miR_1198;novel_miR_2347;novel_miR_1848;novel_miR_1264;novel_miR_2053;novel_miR_1438;novel_miR_2212	novel_miR_695;novel_miR_1751;novel_miR_1051;novel_miR_2244;novel_miR_74;novel_miR_2307;novel_miR_220;novel_miR_1284;novel_miR_339;novel_miR_1499;novel_miR_2225;novel_miR_2080;novel_miR_1641;novel_miR_1988;novel_miR_1364;novel_miR_1811;novel_miR_1142;novel_miR_1913;novel_miR_2217;novel_miR_1926;novel_miR_1040;novel_miR_2197;novel_miR_803;novel_miR_2142;novel_miR_1124;novel_miR_998;novel_miR_1968;n…	novel_miR_942;novel_miR_558;novel_miR_184;novel_miR_441;novel_miR_1716;novel_miR_1955;novel_miR_366;novel_miR_94;novel_miR_869;novel_miR_194;novel_miR_383;novel_miR_611;novel_miR_1780;novel_miR_480;novel_miR_2102;novel_miR_2093;novel_miR_598;novel_miR_394;novel_miR_404;novel_miR_1881;novel_miR_61;novel_miR_1427;novel_miR_1543;novel_miR_2375;novel_miR_1116;novel_miR_352;novel_miR_1055;novel_miR_22…
gene;Clonorchis_sinensis_newGene_548	circRNA;CM030371.1:20203323|20355085	1	130	1	--	novel_miR_1978;novel_miR_1842;novel_miR_194;novel_miR_869;novel_miR_94;novel_miR_2035;novel_miR_2325;novel_miR_2329;novel_miR_664;novel_miR_2136;novel_miR_126;novel_miR_1025;novel_miR_611;novel_miR_383;novel_miR_1965;novel_miR_1030;novel_miR_1746;novel_miR_2102;novel_miR_480;novel_miR_935;novel_miR_983;novel_miR_1373;novel_miR_1808;novel_miR_1780;novel_miR_2328;novel_miR_100;novel_miR_1881;novel_…	novel_miR_754
gene;Clonorchis_sinensis_newGene_20198	circRNA;CM030371.1:20203323|20355085	11	130	5	novel_miR_469;novel_miR_880;novel_miR_1252;novel_miR_959;novel_miR_582;novel_miR_825	novel_miR_1382;novel_miR_2280;novel_miR_1012;novel_miR_354;novel_miR_1055;novel_miR_1946;novel_miR_2279;novel_miR_806;novel_miR_737;novel_miR_456;novel_miR_1375;novel_miR_1149;novel_miR_32;novel_miR_770;novel_miR_265;novel_miR_816;novel_miR_17;novel_miR_2362;novel_miR_2019;novel_miR_1495;novel_miR_742;novel_miR_1321;novel_miR_775;novel_miR_996;novel_miR_2278;novel_miR_994;novel_miR_1257;novel_miR…	novel_miR_718;novel_miR_228;novel_miR_1030;novel_miR_558;novel_miR_942
gene;Clonorchis_sinensis_newGene_25657	circRNA;CM030371.1:20203323|20355085	28	130	24	novel_miR_991;novel_miR_129;novel_miR_64;novel_miR_1286	novel_miR_100;novel_miR_208;novel_miR_404;novel_miR_1220;novel_miR_29;novel_miR_935;novel_miR_1373;novel_miR_1808;novel_miR_983;novel_miR_2328;novel_miR_1780;novel_miR_754;novel_miR_126;novel_miR_611;novel_miR_1025;novel_miR_1030;novel_miR_1746;novel_miR_1965;novel_miR_1978;novel_miR_1842;novel_miR_94;novel_miR_2136;novel_miR_664;novel_miR_2329;novel_miR_2325;novel_miR_2035;novel_miR_1968;novel_m…	novel_miR_1881;novel_miR_2093;novel_miR_598;novel_miR_394;novel_miR_480;novel_miR_2102;novel_miR_383;novel_miR_194;novel_miR_869;novel_miR_366;novel_miR_1716;novel_miR_1955;novel_miR_441;novel_miR_184;novel_miR_2244;novel_miR_742;novel_miR_1375;novel_miR_994;novel_miR_2278;novel_miR_2279;novel_miR_1055;novel_miR_1116;novel_miR_2375;novel_miR_1427
gene;Clonorchis_sinensis_newGene_8750	circRNA;CM030371.1:20203323|20355085	12	130	7	novel_miR_1598;novel_miR_1542;novel_miR_1264;novel_miR_2347;novel_miR_1088	novel_miR_1965;novel_miR_1030;novel_miR_1746;novel_miR_1025;novel_miR_611;novel_miR_126;novel_miR_2325;novel_miR_2035;novel_miR_664;novel_miR_2136;novel_miR_2329;novel_miR_869;novel_miR_94;novel_miR_194;novel_miR_1842;novel_miR_1978;novel_miR_404;novel_miR_1220;novel_miR_29;novel_miR_598;novel_miR_394;novel_miR_208;novel_miR_1881;novel_miR_100;novel_miR_754;novel_miR_2328;novel_miR_1780;novel_miR…	novel_miR_383;novel_miR_2093;novel_miR_2307;novel_miR_1382;novel_miR_265;novel_miR_17;novel_miR_2152
gene;Clonorchis_sinensis_newGene_30112	circRNA;CM030371.1:20203323|20355085	7	130	6	novel_miR_1666	novel_miR_994;novel_miR_1257;novel_miR_2152;novel_miR_2278;novel_miR_775;novel_miR_996;novel_miR_742;novel_miR_1321;novel_miR_228;novel_miR_17;novel_miR_816;novel_miR_2019;novel_miR_2362;novel_miR_1495;novel_miR_32;novel_miR_770;novel_miR_265;novel_miR_1375;novel_miR_456;novel_miR_737;novel_miR_1149;novel_miR_718;novel_miR_806;novel_miR_2279;novel_miR_1055;novel_miR_1946;novel_miR_354;novel_miR_1…	novel_miR_189;novel_miR_1470;novel_miR_983;novel_miR_2325;novel_miR_2329;novel_miR_434
gene;Clonorchis_sinensis_newGene_6796	circRNA;CM030371.1:20203323|20355085	26	130	19	novel_miR_1476;novel_miR_252;novel_miR_814;novel_miR_1954;novel_miR_959;novel_miR_582;novel_miR_2232	novel_miR_126;novel_miR_383;novel_miR_611;novel_miR_1025;novel_miR_1746;novel_miR_1030;novel_miR_1965;novel_miR_1978;novel_miR_194;novel_miR_94;novel_miR_869;novel_miR_664;novel_miR_2136;novel_miR_2329;novel_miR_2325;novel_miR_2035;novel_miR_1881;novel_miR_100;novel_miR_2093;novel_miR_598;novel_miR_208;novel_miR_394;novel_miR_1220;novel_miR_404;novel_miR_29;novel_miR_480;novel_miR_935;novel_miR_2…	novel_miR_1842;novel_miR_1641;novel_miR_1499;novel_miR_2225;novel_miR_1284;novel_miR_695;novel_miR_998;novel_miR_1142;novel_miR_1811;novel_miR_2280;novel_miR_1946;novel_miR_1495;novel_miR_996;novel_miR_775;novel_miR_2216;novel_miR_205;novel_miR_330;novel_miR_2357;novel_miR_2041
gene;Clonorchis_sinensis_newGene_19958	circRNA;CM030371.1:20203323|20355085	29	130	26	novel_miR_1448;novel_miR_1088;novel_miR_1019	novel_miR_1811;novel_miR_1364;novel_miR_1913;novel_miR_2217;novel_miR_1142;novel_miR_1040;novel_miR_1926;novel_miR_803;novel_miR_2197;novel_miR_998;novel_miR_2142;novel_miR_1124;novel_miR_1968;novel_miR_889;novel_miR_434;novel_miR_1754;novel_miR_1751;novel_miR_695;novel_miR_1051;novel_miR_74;novel_miR_2244;novel_miR_2307;novel_miR_1284;novel_miR_220;novel_miR_2225;novel_miR_1499;novel_miR_339;nov…	novel_miR_184;novel_miR_441;novel_miR_1955;novel_miR_1716;novel_miR_366;novel_miR_480;novel_miR_2102;novel_miR_2093;novel_miR_598;novel_miR_394;novel_miR_1881;novel_miR_869;novel_miR_94;novel_miR_194;novel_miR_611;novel_miR_383;novel_miR_2375;novel_miR_1116;novel_miR_61;novel_miR_1427;novel_miR_994;novel_miR_2278;novel_miR_1375;novel_miR_742;novel_miR_1055;novel_miR_2279
gene;Clonorchis_sinensis_newGene_35879	circRNA;CM030371.1:20203323|20355085	2	130	2	--	novel_miR_2035;novel_miR_2325;novel_miR_2329;novel_miR_2136;novel_miR_664;novel_miR_869;novel_miR_94;novel_miR_1842;novel_miR_194;novel_miR_1978;novel_miR_1965;novel_miR_1746;novel_miR_1030;novel_miR_1025;novel_miR_383;novel_miR_611;novel_miR_126;novel_miR_754;novel_miR_2328;novel_miR_1780;novel_miR_983;novel_miR_1808;novel_miR_1373;novel_miR_2102;novel_miR_935;novel_miR_480;novel_miR_29;novel_mi…	novel_miR_996;novel_miR_1495
gene;Clonorchis_sinensis_newGene_25952	circRNA;CM030371.1:20203323|20355085	8	130	8	--	novel_miR_2307;novel_miR_2244;novel_miR_74;novel_miR_220;novel_miR_1751;novel_miR_695;novel_miR_1051;novel_miR_1641;novel_miR_1988;novel_miR_1499;novel_miR_2225;novel_miR_942;novel_miR_339;novel_miR_558;novel_miR_2080;novel_miR_2217;novel_miR_1913;novel_miR_441;novel_miR_1364;novel_miR_184;novel_miR_434;novel_miR_889;novel_miR_1968;novel_miR_366;novel_miR_1754;novel_miR_2197;novel_miR_803;novel_m…	novel_miR_1284;novel_miR_1142;novel_miR_1811;novel_miR_205;novel_miR_330;novel_miR_996;novel_miR_1495;novel_miR_32
gene;Clonorchis_sinensis_newGene_27492	circRNA;CM030371.1:20203323|20355085	6	130	6	--	novel_miR_193;novel_miR_472;novel_miR_61;novel_miR_1179;novel_miR_1470;novel_miR_306;novel_miR_1664;novel_miR_1578;novel_miR_2216;novel_miR_205;novel_miR_1682;novel_miR_1126;novel_miR_1543;novel_miR_1427;novel_miR_1703;novel_miR_1116;novel_miR_275;novel_miR_330;novel_miR_2041;novel_miR_596;novel_miR_2357;novel_miR_2375;novel_miR_1516;novel_miR_352;novel_miR_189;novel_miR_2306;novel_miR_806;novel_…	novel_miR_1069;novel_miR_2300;novel_miR_737;novel_miR_2197;novel_miR_1124;novel_miR_754
gene;Clonorchis_sinensis_newGene_5488	circRNA;CM030371.1:20203323|20355085	36	130	29	novel_miR_2053;novel_miR_1848;novel_miR_2159;novel_miR_1485;novel_miR_958;novel_miR_372;novel_miR_76	novel_miR_1257;novel_miR_2152;novel_miR_775;novel_miR_996;novel_miR_1321;novel_miR_228;novel_miR_816;novel_miR_17;novel_miR_2362;novel_miR_2019;novel_miR_1495;novel_miR_32;novel_miR_770;novel_miR_265;novel_miR_737;novel_miR_456;novel_miR_1149;novel_miR_718;novel_miR_806;novel_miR_1946;novel_miR_354;novel_miR_1012;novel_miR_1382;novel_miR_2280;novel_miR_1703;novel_miR_275;novel_miR_330;novel_miR_2…	novel_miR_994;novel_miR_2278;novel_miR_742;novel_miR_1375;novel_miR_2279;novel_miR_1055;novel_miR_1116;novel_miR_2375;novel_miR_61;novel_miR_1543;novel_miR_1427;novel_miR_2102;novel_miR_480;novel_miR_1780;novel_miR_1881;novel_miR_2093;novel_miR_394;novel_miR_598;novel_miR_194;novel_miR_869;novel_miR_94;novel_miR_611;novel_miR_383;novel_miR_2217;novel_miR_441;novel_miR_184;novel_miR_366;novel_miR_…
gene;gene-CSKR_202620	circRNA;CM030371.1:20203323|20355085	42	130	20	novel_miR_292;novel_miR_780;novel_miR_756;novel_miR_626;novel_miR_729;novel_miR_2351;novel_miR_1019;novel_miR_825;novel_miR_1198;novel_miR_1268;novel_miR_1862;novel_miR_2212;novel_miR_1438;novel_miR_1635;novel_miR_526;novel_miR_1935;novel_miR_2159;novel_miR_1360;novel_miR_21;novel_miR_274;novel_miR_950;novel_miR_1972	novel_miR_742;novel_miR_1321;novel_miR_2362;novel_miR_2019;novel_miR_816;novel_miR_17;novel_miR_265;novel_miR_770;novel_miR_718;novel_miR_456;novel_miR_737;novel_miR_1375;novel_miR_1149;novel_miR_2152;novel_miR_994;novel_miR_1257;novel_miR_2278;novel_miR_775;novel_miR_1012;novel_miR_1382;novel_miR_2280;novel_miR_806;novel_miR_2279;novel_miR_1055;novel_miR_1946;novel_miR_354;novel_miR_189;novel_mi…	novel_miR_228;novel_miR_1495;novel_miR_32;novel_miR_996;novel_miR_352;novel_miR_61;novel_miR_1682;novel_miR_2093;novel_miR_1780;novel_miR_611;novel_miR_383;novel_miR_94;novel_miR_2329;novel_miR_2325;novel_miR_1968;novel_miR_2217;novel_miR_1811;novel_miR_942;novel_miR_558;novel_miR_2244
gene;Clonorchis_sinensis_newGene_25859	circRNA;CM030371.1:20203323|20355085	9	130	9	--	novel_miR_1012;novel_miR_2280;novel_miR_1382;novel_miR_806;novel_miR_2279;novel_miR_1946;novel_miR_1055;novel_miR_354;novel_miR_1321;novel_miR_742;novel_miR_228;novel_miR_816;novel_miR_17;novel_miR_1495;novel_miR_2362;novel_miR_2019;novel_miR_770;novel_miR_32;novel_miR_265;novel_miR_1149;novel_miR_456;novel_miR_1375;novel_miR_718;novel_miR_1257;novel_miR_994;novel_miR_2152;novel_miR_2278;novel_mi…	novel_miR_737;novel_miR_2300;novel_miR_1126;novel_miR_1069;novel_miR_1703;novel_miR_754;novel_miR_2197;novel_miR_1124;novel_miR_1913
gene;Clonorchis_sinensis_newGene_23706	circRNA;CM030371.1:20203323|20355085	14	130	6	novel_miR_1232;novel_miR_186;novel_miR_351;novel_miR_1836;novel_miR_1571;novel_miR_1479;novel_miR_1332;novel_miR_544	novel_miR_1284;novel_miR_220;novel_miR_2307;novel_miR_2244;novel_miR_74;novel_miR_1051;novel_miR_1751;novel_miR_695;novel_miR_1641;novel_miR_1988;novel_miR_558;novel_miR_2080;novel_miR_1499;novel_miR_2225;novel_miR_942;novel_miR_339;novel_miR_441;novel_miR_2217;novel_miR_1913;novel_miR_1142;novel_miR_184;novel_miR_1811;novel_miR_1364;novel_miR_1754;novel_miR_889;novel_miR_1968;novel_miR_366;novel…	novel_miR_434;novel_miR_1965;novel_miR_1025;novel_miR_983;novel_miR_1470;novel_miR_189
gene;Clonorchis_sinensis_newGene_828	circRNA;CM030371.1:20203323|20355085	15	130	14	novel_miR_765	novel_miR_383;novel_miR_611;novel_miR_1025;novel_miR_1746;novel_miR_1030;novel_miR_1965;novel_miR_126;novel_miR_94;novel_miR_869;novel_miR_2136;novel_miR_664;novel_miR_2329;novel_miR_2325;novel_miR_2035;novel_miR_1978;novel_miR_194;novel_miR_2093;novel_miR_598;novel_miR_394;novel_miR_208;novel_miR_1220;novel_miR_404;novel_miR_29;novel_miR_1881;novel_miR_100;novel_miR_1373;novel_miR_983;novel_miR_…	novel_miR_1842;novel_miR_1808;novel_miR_1499;novel_miR_2225;novel_miR_1641;novel_miR_695;novel_miR_1284;novel_miR_998;novel_miR_2280;novel_miR_1946;novel_miR_32;novel_miR_775;novel_miR_2216;novel_miR_2357
gene;gene-CSKR_109340	circRNA;CM030371.1:20203323|20355085	28	130	18	novel_miR_765;novel_miR_296;novel_miR_1517;novel_miR_586;novel_miR_797;novel_miR_1515;novel_miR_351;novel_miR_2272;novel_miR_650;novel_miR_478	novel_miR_352;novel_miR_189;novel_miR_2306;novel_miR_1703;novel_miR_275;novel_miR_1116;novel_miR_2375;novel_miR_1516;novel_miR_2041;novel_miR_596;novel_miR_2300;novel_miR_1543;novel_miR_1126;novel_miR_1427;novel_miR_193;novel_miR_1470;novel_miR_306;novel_miR_472;novel_miR_61;novel_miR_1179;novel_miR_1664;novel_miR_1682;novel_miR_1578;novel_miR_1069;novel_miR_228;novel_miR_1321;novel_miR_742;novel…	novel_miR_330;novel_miR_2357;novel_miR_2216;novel_miR_205;novel_miR_1495;novel_miR_32;novel_miR_996;novel_miR_775;novel_miR_2280;novel_miR_1946;novel_miR_998;novel_miR_1142;novel_miR_1811;novel_miR_1641;novel_miR_2225;novel_miR_1499;novel_miR_695;novel_miR_1842
gene;Clonorchis_sinensis_newGene_20270	circRNA;CM030371.1:20203323|20355085	50	130	33	novel_miR_26;novel_miR_1975;novel_miR_825;novel_miR_1369;novel_miR_171;novel_miR_1862;novel_miR_2159;novel_miR_375;novel_miR_526;novel_miR_1448;novel_miR_950;novel_miR_274;novel_miR_1488;novel_miR_248;novel_miR_1019;novel_miR_2351;novel_miR_1749	novel_miR_1051;novel_miR_1751;novel_miR_695;novel_miR_1284;novel_miR_220;novel_miR_2244;novel_miR_74;novel_miR_2307;novel_miR_2080;novel_miR_1499;novel_miR_2225;novel_miR_339;novel_miR_1641;novel_miR_1988;novel_miR_1811;novel_miR_1364;novel_miR_1913;novel_miR_2217;novel_miR_1142;novel_miR_2142;novel_miR_1124;novel_miR_998;novel_miR_1926;novel_miR_2197;novel_miR_803;novel_miR_1754;novel_miR_1968;n…	novel_miR_558;novel_miR_942;novel_miR_184;novel_miR_441;novel_miR_1955;novel_miR_1716;novel_miR_1040;novel_miR_366;novel_miR_869;novel_miR_94;novel_miR_194;novel_miR_1025;novel_miR_383;novel_miR_611;novel_miR_1780;novel_miR_480;novel_miR_2102;novel_miR_598;novel_miR_394;novel_miR_2093;novel_miR_1881;novel_miR_61;novel_miR_1427;novel_miR_1543;novel_miR_2375;novel_miR_1116;novel_miR_1055;novel_miR_…
gene;Clonorchis_sinensis_newGene_30766	circRNA;CM030371.1:1071055|1110608	54	194	40	novel_miR_1264;novel_miR_2347;novel_miR_1848;novel_miR_2053;novel_miR_1598;novel_miR_61;novel_miR_1485;novel_miR_404;novel_miR_2093;novel_miR_383;novel_miR_611;novel_miR_372;novel_miR_2351;novel_miR_94	novel_miR_1746;novel_miR_1476;novel_miR_1298;novel_miR_1965;novel_miR_1348;novel_miR_1287;novel_miR_1025;novel_miR_296;novel_miR_2329;novel_miR_1507;novel_miR_2325;novel_miR_1749;novel_miR_1764;novel_miR_2381;novel_miR_1842;novel_miR_208;novel_miR_2296;novel_miR_1991;novel_miR_2287;novel_miR_1515;novel_miR_1286;novel_miR_2349;novel_miR_731;novel_miR_2388;novel_miR_1759;novel_miR_83;novel_miR_814;…	novel_miR_869;novel_miR_194;novel_miR_394;novel_miR_598;novel_miR_1881;novel_miR_1780;novel_miR_292;novel_miR_756;novel_miR_2102;novel_miR_480;novel_miR_558;novel_miR_942;novel_miR_1360;novel_miR_21;novel_miR_950;novel_miR_1716;novel_miR_1955;novel_miR_1198;novel_miR_366;novel_miR_184;novel_miR_1438;novel_miR_441;novel_miR_1055;novel_miR_2279;novel_miR_1019;novel_miR_1375;novel_miR_816;novel_miR_…
gene;Clonorchis_sinensis_newGene_26828	circRNA;CM030371.1:1071055|1110608	4	194	4	--	novel_miR_1665;novel_miR_1918;novel_miR_1368;novel_miR_1896;novel_miR_189;novel_miR_1947;novel_miR_370;novel_miR_1156;novel_miR_582;novel_miR_352;novel_miR_1268;novel_miR_1662;novel_miR_2375;novel_miR_1163;novel_miR_478;novel_miR_1989;novel_miR_2041;novel_miR_1671;novel_miR_2212;novel_miR_330;novel_miR_1441;novel_miR_275;novel_miR_1116;novel_miR_171;novel_miR_1542;novel_miR_2288;novel_miR_1252;no…	novel_miR_1425;novel_miR_2006;novel_miR_1965;novel_miR_1025
gene;Clonorchis_sinensis_newGene_31999	circRNA;CM030371.1:1071055|1110608	28	194	14	novel_miR_1848;novel_miR_2235;novel_miR_1784;novel_miR_2053;novel_miR_2186;novel_miR_143;novel_miR_1119;novel_miR_610;novel_miR_810;novel_miR_1485;novel_miR_958;novel_miR_1460;novel_miR_1540;novel_miR_372	novel_miR_703;novel_miR_1716;novel_miR_825;novel_miR_1955;novel_miR_1981;novel_miR_2178;novel_miR_1198;novel_miR_528;novel_miR_2006;novel_miR_1926;novel_miR_26;novel_miR_129;novel_miR_434;novel_miR_366;novel_miR_1975;novel_miR_2232;novel_miR_1555;novel_miR_184;novel_miR_1811;novel_miR_822;novel_miR_1438;novel_miR_441;novel_miR_1142;novel_miR_1062;novel_miR_558;novel_miR_1437;novel_miR_339;novel_m…	novel_miR_1836;novel_miR_1040;novel_miR_1571;novel_miR_186;novel_miR_1159;novel_miR_1965;novel_miR_1287;novel_miR_1025;novel_miR_1507;novel_miR_171;novel_miR_807;novel_miR_1488;novel_miR_1465;novel_miR_624
gene;Clonorchis_sinensis_newGene_25952	circRNA;CM030371.1:1071055|1110608	8	194	8	--	novel_miR_624;novel_miR_1425;novel_miR_1801;novel_miR_64;novel_miR_1678;novel_miR_871;novel_miR_1523;novel_miR_1382;novel_miR_2280;novel_miR_1493;novel_miR_833;novel_miR_837;novel_miR_2279;novel_miR_31;novel_miR_1219;novel_miR_1019;novel_miR_1812;novel_miR_785;novel_miR_1332;novel_miR_44;novel_miR_765;novel_miR_2167;novel_miR_1055;novel_miR_816;novel_miR_749;novel_miR_2362;novel_miR_1196;novel_mi…	novel_miR_1495;novel_miR_32;novel_miR_996;novel_miR_205;novel_miR_330;novel_miR_1284;novel_miR_1142;novel_miR_1811
gene;Clonorchis_sinensis_newGene_20270	circRNA;CM030371.1:1071055|1110608	50	194	40	novel_miR_611;novel_miR_383;novel_miR_2351;novel_miR_94;novel_miR_2093;novel_miR_375;novel_miR_526;novel_miR_61;novel_miR_1369;novel_miR_1862	novel_miR_1836;novel_miR_2178;novel_miR_528;novel_miR_1198;novel_miR_2006;novel_miR_1926;novel_miR_703;novel_miR_1981;novel_miR_434;novel_miR_129;novel_miR_822;novel_miR_1811;novel_miR_2232;novel_miR_1555;novel_miR_1142;novel_miR_1571;novel_miR_1438;novel_miR_339;novel_miR_1499;novel_miR_716;novel_miR_401;novel_miR_1437;novel_miR_1062;novel_miR_991;novel_miR_1232;novel_miR_1122;novel_miR_1360;nov…	novel_miR_1040;novel_miR_1716;novel_miR_825;novel_miR_1955;novel_miR_366;novel_miR_1975;novel_miR_26;novel_miR_184;novel_miR_441;novel_miR_942;novel_miR_558;novel_miR_950;novel_miR_1448;novel_miR_598;novel_miR_394;novel_miR_1881;novel_miR_1780;novel_miR_480;novel_miR_2102;novel_miR_1025;novel_miR_1749;novel_miR_869;novel_miR_194;novel_miR_2375;novel_miR_1116;novel_miR_171;novel_miR_1427;novel_miR…
gene;Clonorchis_sinensis_newGene_15726	circRNA;CM030369.1:89398904|89403917	2	3	2	--	novel_miR_219	novel_miR_1703;novel_miR_1913

## Sheet: EGG VS AD
Table S10. CircRNA-miRNA-mRNA ceRNA networks.
Table S10-3 CircRNA-miRNA-mRNA ceRNA networks (EGG::AD).
ceRNA1	ceRNA2	miRNA_target_num1	miRNA_target_num2	overlap_miRNA_num	miRNA_target1_uniq	miRNA_target2_uniq	overlap_miRNA
gene;Clonorchis_sinensis_newGene_28663	circRNA;CM030369.1:93269800|93305609	7	25	2	novel_miR_2280;novel_miR_765;novel_miR_1831;novel_miR_880;novel_miR_1499	novel_miR_1019;novel_miR_626;novel_miR_2278;novel_miR_1440;novel_miR_2212;novel_miR_553;novel_miR_756;novel_miR_480;novel_miR_1088;novel_miR_2093;novel_miR_394;novel_miR_570;novel_miR_1881;novel_miR_2352;novel_miR_21;novel_miR_950;novel_miR_942;novel_miR_558;novel_miR_1141;novel_miR_441;novel_miR_1438;novel_miR_1198;novel_miR_366	novel_miR_1425;novel_miR_1252
gene;Clonorchis_sinensis_newGene_31677	circRNA;CM030369.1:93269800|93305609	2	25	1	novel_miR_1886	novel_miR_756;novel_miR_480;novel_miR_2093;novel_miR_1088;novel_miR_394;novel_miR_570;novel_miR_1881;novel_miR_553;novel_miR_1141;novel_miR_441;novel_miR_1438;novel_miR_1198;novel_miR_366;novel_miR_21;novel_miR_2352;novel_miR_950;novel_miR_942;novel_miR_558;novel_miR_626;novel_miR_2278;novel_miR_1440;novel_miR_1019;novel_miR_1425;novel_miR_2212	novel_miR_1252
gene;Clonorchis_sinensis_newGene_5852	circRNA;CM030369.1:93269800|93305609	17	25	15	novel_miR_562;novel_miR_1623	novel_miR_570;novel_miR_558;novel_miR_942;novel_miR_950;novel_miR_1198;novel_miR_1141;novel_miR_1425;novel_miR_1019;novel_miR_1440;novel_miR_1252	novel_miR_553;novel_miR_1881;novel_miR_394;novel_miR_1088;novel_miR_2093;novel_miR_480;novel_miR_756;novel_miR_21;novel_miR_2352;novel_miR_366;novel_miR_1438;novel_miR_441;novel_miR_2278;novel_miR_626;novel_miR_2212
